# Supplementary material for: The Influence of Sleep and Diet on Human Peripheral Immunity and Chronic Health Conditions
Source: Research (Wash D C). 2026 Feb 19;9:1081. doi: 10.34133/research.1081 (PMC12943795; doi:10.34133/research.1081)
Supplement: Supplementary 1 — Figs. S1 to S14 Tables S1 to S18 Data S1 to S5 [file research.1081.f1.zip › Data S1.xlsx]

## Sheet: b
Category	Mean correlation		all the immunophenotypes:0.02542985
Proportion	0.0490859
MFI	0.0215451
Morphology	0.203197
Cytokine	0.173838

## Sheet: c
IQR	Category	Immunophenotypes
1.28366607003935	MFI	CCR4_in_CD3+_T_cells
1.2883	MFI	CCR4_in_CD4+_T_cells
1.28471049824363	MFI	CCR4_in_CD8+_T_cells
1.32503613739772	MFI	CCR4_in_CXCR3-_CCR4+_CD4+_T_cells
1.27862677144884	MFI	CCR4_in_CXCR3-_CCR4+_CD8+_T_cells
1.20761358578125	MFI	CCR4_in_CXCR3-_CCR4+_Tfh_cells
1.31032725347329	MFI	CCR4_in_CXCR5+_CD8+_T_cells
1.30586460989506	MFI	CCR4_in_Tc17_cells
1.27630542589955	MFI	CCR4_in_Tc2_cells
1.30591044080202	MFI	CCR4_in_Tfh_cells
1.19666993529189	MFI	CCR4_in_Tfh17_cells
1.33141861898732	MFI	CCR4_in_Tfh2_cells
1.31070403975782	MFI	CCR4_in_Tfr_cells
1.28520398747788	MFI	CCR4_in_Th17_cells
1.14331503849624	MFI	CCR4_in_Th2-like_Treg_cells
1.40800003987166	MFI	CCR4_in_Th2_cells
1.31183734313824	MFI	CCR6_in_CD3+_T_cells
1.29917034879275	MFI	CCR6_in_CD4+_T_cells
1.29557229192759	MFI	CCR6_in_CD45+_cells
1.33237187601929	MFI	CCR6_in_CD8+_T_cells
1.31291964247491	MFI	CCR6_in_CXCR3-_CCR4+_CD4+_T_cells
1.31678900503075	MFI	CCR6_in_CXCR3-_CCR4+_CD8+_T_cells
1.14291022058461	MFI	CCR6_in_CXCR3-_CCR4+_Tfh_cells
1.20428156226057	MFI	CCR6_in_CXCR3-_CCR4+_Treg_cells
1.28799128589418	MFI	CCR6_in_CXCR3+_CCR4-_CD4+_T_cells
1.31745060516664	MFI	CCR6_in_CXCR3+_CCR4-_CD8+_T_cells
1.28829580489607	MFI	CCR6_in_CXCR3+_CCR4-_Tfh_cells
1.21757867548237	MFI	CCR6_in_CXCR5+_CD8+_T_cells
1.26702929863968	MFI	CCR6_in_Tc17_cells
1.23467912728076	MFI	CCR6_in_Tc17Tc1_cells
1.27885413508382	MFI	CCR6_in_Tc9_cells
1.29439366440969	MFI	CCR6_in_Tfh_cells
1.1588219958477	MFI	CCR6_in_Tfh17_cells
1.27342728028172	MFI	CCR6_in_Tfh17Tfh1_cells
1.26657026264403	MFI	CCR6_in_Tfh9_cells
1.28325210696965	MFI	CCR6_in_Th17-like_Treg_cells
1.23764479157992	MFI	CCR6_in_Th17_cells
1.15011989430917	MFI	CCR6_in_Th17Th1_cells
1.22025582647901	MFI	CCR6_in_Th9-like_Treg_cells
1.27042330798015	MFI	CCR6_in_Th9_cells
1.33847809008239	MFI	CCR7_in_CD3+_T_cells
1.33705942636505	MFI	CCR7_in_CD4-_CD8-_T_cells
1.34919059062207	MFI	CCR7_in_CD4+_T_cells
1.18049397651225	MFI	CCR7_in_CD45+_cells
1.28795345818477	MFI	CCR7_in_CD45RA+_CCR7+_CD4+_T_cells
1.20640331461442	MFI	CCR7_in_CD45RA+_CCR7+_CD8+_T_cells
1.27998865652979	MFI	CCR7_in_CD45RA+_CCR7+_Tconv_cells
1.33148784096027	MFI	CCR7_in_CD8+_T_cells
1.28071729083388	MFI	CCR7_in_CD95+_CD4+_T_cells
1.34761855394855	MFI	CCR7_in_CD95+_CD8+_T_cells
1.31122734257389	MFI	CCR7_in_CD95+_Tconv_cells
1.27399442710501	MFI	CCR7_in_Central_memory_CD4+_T_cells
1.23156657023683	MFI	CCR7_in_Central_memory_CD8+_T_cells
1.26960656342773	MFI	CCR7_in_Central_memory_Tconv_cells
1.34529834405653	MFI	CCR7_in_Lymphocytes
1.28923223434345	MFI	CCR7_in_Naive_CD4+_T_cells
1.29011573675978	MFI	CCR7_in_Naive_CD8+_T_cells
1.26693433948337	MFI	CCR7_in_Naive_Tconv_cells
1.25732037152772	MFI	CCR7_in_Stem_memory_CD4+_T_cells
1.34919076738432	MFI	CCR7_in_Stem_memory_CD8+_T_cells
1.27882110807224	MFI	CCR7_in_Stem_memory_Tconv_cells
1.04407637873803	MFI	CD11c_in_CD16-_mDCs
1.34824363294691	MFI	CD11c_in_CD16+_mDCs
1.34823537983948	MFI	CD11c_in_CD45+_cells
1.34798931168553	MFI	CD11c_in_Classical_monocytes
1.12630978544818	MFI	CD11c_in_Eosinophils
1.35325815713715	MFI	CD11c_in_Lymphocytes
1.34823845882088	MFI	CD11c_in_mDCs
1.34800450517474	MFI	CD11c_in_Monocytes
1.3482261206717	MFI	CD11c_in_Neutrophils
1.34825971119884	MFI	CD11c_in_Non-Classical_monocytes
1.31843630913413	MFI	CD11c_in_CD11c+_memory_B_cells
1.34401730969434	MFI	CD11c_in_CD19+_B_and_CD20+_B_cells
1.34582153255076	MFI	CD11c_in_CD21_low_B_cells
1.27223346908277	MFI	CD123_in_Classical_monocytes
1.26345720891392	MFI	CD123_in_Monocytes
1.34924658278091	MFI	CD123_in_Non-Classical_monocytes
1.20026673270458	MFI	CD127_in_Activated_Treg_cells
1.36574864636334	MFI	CD127_in_CD4-_CD8-_T_cells
1.26428039241241	MFI	CD127_in_CD45+_cells
1.35598901538745	MFI	CD127_in_Effector_CD4+_T_cells
1.33961480036383	MFI	CD127_in_Effector_CD8+_T_cells
1.3799568516796	MFI	CD127_in_Effector_Tconv_cells
1.31893639557253	MFI	CD127_in_Memory_Treg_cells
1.19526476400994	MFI	CD127_in_Naive_Treg_cells
1.34383	MFI	CD127_in_Stem_memory_CD4+_T_cells
1.09899647683037	MFI	CD127_in_Stem_memory_CD8+_T_cells
1.34177050187244	MFI	CD127_in_Stem_memory_Tconv_cells
1.21817521917131	MFI	CD127_in_Treg_cells
1.46107680152427	MFI	CD127_in_CD4+_CD8+_T_cells
1.19168409612702	MFI	CD127_in_CXCR3-_CCR4+_CD4+_T_cells
1.47153451816673	MFI	CD127_in_CXCR3-_CCR4+_CD8+_T_cells
1.15005825383592	MFI	CD127_in_CXCR3-_CCR4+_Tfh_cells
1.25482262859761	MFI	CD127_in_CXCR3-_CCR4+_Treg_cells
1.25312066432626	MFI	CD127_in_CXCR3+_CCR4-_CD4+_T_cells
1.42136330260737	MFI	CD127_in_CXCR3+_CCR4-_CD8+_T_cells
1.23479	MFI	CD127_in_CXCR3+_CCR4-_Tfh_cells
1.01920873731347	MFI	CD127_in_CXCR3+_CCR4-_Treg_cells
1.21234496531183	MFI	CD127_in_CXCR5+_CD8+_T_cells
1.13499864275728	MFI	CD127_in_Tc17Tc1_cells
1.5098408987672	MFI	CD127_in_Tc2_cells
1.09985776296742	MFI	CD127_in_Tfh17Tfh1_cells
1.18079684337597	MFI	CD127_in_Tfh2_cells
1.19788883546094	MFI	CD127_in_Tfh9_cells
1.06110144472708	MFI	CD127_in_Tfr_cells
1.24704676730915	MFI	CD127_in_Th17Th1-like_Treg_cells
1.12074503315708	MFI	CD127_in_Th17Th1_cells
1.10384035383055	MFI	CD127_in_Th2-like_Treg_cells
1.26121179183012	MFI	CD127_in_Th2_cells
0.985212522439622	MFI	CD127_in_Th9-like_Treg_cells
1.10101696418447	MFI	CD127_in_Th9_cells
1.35027137252556	MFI	CD14_in_CD45+_cells
1.19445354132067	MFI	CD14_in_Eosinophils
1.35112936005039	MFI	CD14_in_Neutrophils
1.34732355025849	MFI	CD16_in_CD16+_mDCs
1.12570480367159	MFI	CD16_in_CD45+_cells
1.34737420579988	MFI	CD16_in_Eosinophils
1.35051090710482	MFI	CD16_in_Lymphocytes
1.34728402044669	MFI	CD16_in_mDCs
1.34996396314244	MFI	CD16_in_Monocytes
1.15247785835925	MFI	CD16_in_Neutrophils
1.34716841857646	MFI	CD16_in_Non-Classical_monocytes
1.35133427783495	MFI	CD16_in_pDCs
1.19502859631272	MFI	CD16_in_CD56_dim_NK_cells
1.20386933007152	MFI	CD16_in_Effector_NK_cells
1.22836443444955	MFI	CD16_in_NK_cells
1.20685368473836	MFI	CD16_in_NKp46+_NK_cells
1.33639575377587	MFI	CD16_in_Terminal_NK_cells
1.33645051757796	MFI	CD161_in_Alpha_beta_T_cells
1.32594805061109	MFI	CD161_in_CD3+_T_cells
1.13037855430338	MFI	CD161_in_CD56_bright_NK_cells
1.30499265331674	MFI	CD161_in_CD56_dim_NK_cells
1.24938267591457	MFI	CD161_in_CD8+_MAIT_cells
1.21911641740662	MFI	CD161_in_Early_NK_cells
1.29404024064616	MFI	CD161_in_Effector_NK_cells
1.16738449370264	MFI	CD161_in_Gamma_delta_T_cells
1.24556945585835	MFI	CD161_in_MAIT_cells
1.28368	MFI	CD161_in_NK_cells
1.26828158395209	MFI	CD161_in_NKp46+_NK_cells
1.62652256125224	MFI	CD161_in_Terminal_NK_cells
1.29691	MFI	CD161_in_V_delta_1_cells
1.3247972431793	MFI	CD161_in_V_delta_2_cells
0.984414910566577	MFI	CD19_in_CD11c+_memory_B_cells
1.22205358203815	MFI	CD19_in_CD19+_B_and_CD20+_B_cells
1.15221067372576	MFI	CD19_in_CD21_low_B_cells
1.17421709320093	MFI	CD19_in_CD45+_cells
1.16271122958693	MFI	CD19_in_IgM_only_memory_B_cells
1.23428192819507	MFI	CD19_in_Marginal_zone_B_cells
0.879298581454937	MFI	CD20_in_CD11c+_memory_B_cells
0.992642286845778	MFI	CD20_in_CD19+_B_and_CD20+_B_cells
0.830526480075781	MFI	CD20_in_CD21_low_B_cells
0.914755541536599	MFI	CD20_in_CD27+_memory_B_cells
0.815663502266327	MFI	CD20_in_CD45+_cells
0.982484335058843	MFI	CD20_in_Class-switched_B_cells
1.31484264751586	MFI	CD20_in_Founder_B_cells
0.949919560507078	MFI	CD20_in_IgD+_CD27-_B_cells
1.33758898610548	MFI	CD20_in_IgM_only_memory_B_cells
1.02771396478716	MFI	CD20_in_Lymphocytes
1.32388268339252	MFI	CD20_in_Marginal_zone_B_cells
0.98177951721465	MFI	CD20_in_Naive_B_cells
0.915237707234783	MFI	CD20_in_Transitional_B_cells
1.19200219555331	MFI	CD21_in_CD19+_B_and_CD20+_B_cells
1.16816147776168	MFI	CD21_in_CD27+_memory_B_cells
1.18481384405772	MFI	CD21_in_CD45+_cells
1.2476461285082	MFI	CD21_in_Class-switched_B_cells
1.32072415458712	MFI	CD21_in_Founder_B_cells
1.18940553798065	MFI	CD21_in_IgD_only_memory_B_cells
1.15394688884413	MFI	CD21_in_IgD+_CD27-_B_cells
1.32469850250098	MFI	CD21_in_IgG_only_memory_B_cells
1.40422858644516	MFI	CD21_in_IgM_only_memory_B_cells
1.08887452638213	MFI	CD21_in_Marginal_zone_B_cells
1.13392153284667	MFI	CD21_in_Naive_B_cells
1.31132884203566	MFI	CD21_in_Plasmablasts_and_plasma_cells
1.12285100685132	MFI	CD21_in_Transitional_B_cells
1.25537469452151	MFI	CD21_in_Unswitched_B_cells
1.32958371053166	MFI	CD24_in_CD19+_B_and_CD20+_B_cells
1.13365432545087	MFI	CD24_in_CD27+_memory_B_cells
1.1057246066128	MFI	CD24_in_CD45+_cells
1.08646531702539	MFI	CD24_in_Class-switched_B_cells
1.23132840018933	MFI	CD24_in_IgD_only_memory_B_cells
1.09136419952834	MFI	CD24_in_IgM_only_memory_B_cells
1.18367249532895	MFI	CD24_in_Marginal_zone_B_cells
1.3286773690394	MFI	CD24_in_Naive_B_cells
1.31233417510735	MFI	CD24_in_Transitional_B_cells
1.2028366536045	MFI	CD24_in_Unswitched_B_cells
1.26559972241958	MFI	CD25_in_Activated_Treg_cells
1.34923381912661	MFI	CD25_in_CD3+_T_cells
1.34919060369158	MFI	CD25_in_CD4+_T_cells
1.34493792844161	MFI	CD25_in_CD45RA+_CCR7+_CD4+_T_cells
1.34838537414063	MFI	CD25_in_CD45RA+_CCR7+_CD8+_T_cells
1.34615548512487	MFI	CD25_in_CD45RA+_CCR7+_Tconv_cells
1.33713853756349	MFI	CD25_in_CD8+_T_cells
1.26200503233964	MFI	CD25_in_CD95+_CD4+_T_cells
1.34190881847034	MFI	CD25_in_CD95+_CD8+_T_cells
1.23738995019829	MFI	CD25_in_CD95+_Tconv_cells
1.34919066655217	MFI	CD25_in_Central_memory_CD4+_T_cells
1.34671457661669	MFI	CD25_in_Central_memory_CD8+_T_cells
1.34919061834424	MFI	CD25_in_Central_memory_Tconv_cells
1.33621618193513	MFI	CD25_in_Effector_CD4+_T_cells
1.33789438545722	MFI	CD25_in_Effector_CD8+_T_cells
1.63578381706643	MFI	CD25_in_Effector_memory_CD4+_T_cells
1.34273200712025	MFI	CD25_in_Effector_memory_CD8+_T_cells
1.61095102466958	MFI	CD25_in_Effector_memory_Tconv_cells
1.34406128444668	MFI	CD25_in_Effector_Tconv_cells
1.28031718661648	MFI	CD25_in_Memory_Treg_cells
1.34614458092834	MFI	CD25_in_Naive_CD4+_T_cells
1.34628287072799	MFI	CD25_in_Naive_CD8+_T_cells
1.34613932580315	MFI	CD25_in_Naive_Tconv_cells
1.2378101140659	MFI	CD25_in_Naive_Treg_cells
1.34825066198609	MFI	CD25_in_Stem_memory_CD4+_T_cells
1.34644072108179	MFI	CD25_in_Stem_memory_CD8+_T_cells
1.34823440828392	MFI	CD25_in_Stem_memory_Tconv_cells
1.34919057008186	MFI	CD25_in_Tconv_cells
1.28251909691741	MFI	CD25_in_Treg_cells
1.27995677859548	MFI	CD25_in_CD45+_cells
1.14788862992749	MFI	CD25_in_CXCR3-_CCR4+_CD4+_T_cells
1.32174592150138	MFI	CD25_in_CXCR3-_CCR4+_CD8+_T_cells
1.31488622590364	MFI	CD25_in_CXCR3-_CCR4+_Tfh_cells
1.15803620906633	MFI	CD25_in_CXCR3-_CCR4+_Treg_cells
1.2939241334011	MFI	CD25_in_CXCR5+_CD8+_T_cells
1.32925376515081	MFI	CD25_in_Tc17_cells
1.28375849280124	MFI	CD25_in_Tc17Tc1_cells
1.30961470139517	MFI	CD25_in_Tc2_cells
1.35429760533998	MFI	CD25_in_Tfh17_cells
1.15188299408177	MFI	CD25_in_Tfh17Tfh1_cells
1.26309468921234	MFI	CD25_in_Tfh2_cells
1.29047956794984	MFI	CD25_in_Tfh9_cells
1.32511485961384	MFI	CD25_in_Tfr_cells
1.24315276559536	MFI	CD25_in_Th17-like_Treg_cells
1.21168	MFI	CD25_in_Th17_cells
1.21038561946178	MFI	CD25_in_Th17Th1-like_Treg_cells
1.30143626648566	MFI	CD25_in_Th17Th1_cells
1.2701781733413	MFI	CD25_in_Th2-like_Treg_cells
1.31983183608104	MFI	CD25_in_Th2_cells
1.22419469032377	MFI	CD25_in_Th9-like_Treg_cells
1.28988709283183	MFI	CD25_in_Th9_cells
1.30857331283321	MFI	CD27_in_CD11c+_memory_B_cells
1.31863734111793	MFI	CD27_in_CD19+_B_and_CD20+_B_cells
1.31685906478697	MFI	CD27_in_CD21_low_B_cells
1.33693759091599	MFI	CD27_in_CD27+_memory_B_cells
1.09464236988537	MFI	CD27_in_CD45+_cells
1.24317747947933	MFI	CD27_in_Class-switched_B_cells
1.31503738531894	MFI	CD27_in_IgM_only_memory_B_cells
1.3150075932777	MFI	CD27_in_Marginal_zone_B_cells
1.19138533195385	MFI	CD28_in_CD28+_CD3+_T_cells
1.3008795214022	MFI	CD28_in_CD28+_CD4-_CD8-_T_cells
1.19365200562039	MFI	CD28_in_CD28+_CD4+_CD8+_T_cells
1.34919097176712	MFI	CD28_in_CD28+_CD4+_T_cells
1.39857800399529	MFI	CD28_in_CD28+_CD8+_T_cells
1.08970161629891	MFI	CD28_in_CD3+_T_cells
1.11099541444403	MFI	CD28_in_CD4+_T_cells
1.34874810892485	MFI	CD28_in_CD45+_cells
1.11900728941906	MFI	CD28_in_CD69+_CD3+_T_cells
1.25632937739896	MFI	CD28_in_CD69+_CD4+_CD8+_T_cells
1.20606468889413	MFI	CD28_in_CD69+_CD4+_T_cells
1.34616292255509	MFI	CD28_in_CD69+_CD8+_T_cells
1.75165867299331	MFI	CD28_in_CD8+_T_cells
1.33278700300485	MFI	CD28_in_CD85j+_CD3+_T_cells
1.34686745557901	MFI	CD28_in_CD85j+_CD4-_CD8-_T_cells
1.3399110408915	MFI	CD28_in_CD85j+_CD4+_CD8+_T_cells
1.34621344710088	MFI	CD28_in_CD85j+_CD4+_T_cells
1.32883213984138	MFI	CD28_in_CD85j+_CD8+_T_cells
1.6141926274023	MFI	CD28_in_HLADR+_CD38-_CD3+_T_cells
1.62047602825291	MFI	CD28_in_HLADR+_CD38-_CD4-_CD8-_T_cells
1.32904907013888	MFI	CD28_in_HLADR+_CD38-_CD4+_CD8+_T_cells
1.08744274826505	MFI	CD28_in_HLADR+_CD38-_CD4+_T_cells
1.34919060156494	MFI	CD28_in_HLADR+_CD38-_CD8+_T_cells
1.09724142212909	MFI	CD28_in_PD-1+_CD3+_T_cells
1.35699788055226	MFI	CD28_in_PD-1+_CD4-_CD8-_T_cells
1.81218467888471	MFI	CD28_in_PD-1+_CD4+_CD8+_T_cells
1.07845531472852	MFI	CD28_in_PD-1+_CD4+_T_cells
1.46574550107346	MFI	CD28_in_PD-1+_CD8+_T_cells
1.18529764852397	MFI	CD38_in_Basophils
1.02449987709959	MFI	CD38_in_CD16-_mDCs
0.445552285084528	MFI	CD38_in_CD16+_mDCs
1.34818169744416	MFI	CD38_in_Classical_monocytes
1.34586974240003	MFI	CD38_in_Eosinophils
1.34815314372162	MFI	CD38_in_Intermediate_monocytes
1.53682456636616	MFI	CD38_in_mDCs
1.35010515767093	MFI	CD38_in_Monocytes
1.3482725559807	MFI	CD38_in_Non-Classical_monocytes
1.35241195745822	MFI	CD38_in_pDCs
1.34158587074347	MFI	CD38_in_CD28-_CD3+_T_cells
1.33909011855083	MFI	CD38_in_CD28-_CD4-_CD8-_T_cells
1.34436627959833	MFI	CD38_in_CD28-_CD4+_CD8+_T_cells
1.34433819990148	MFI	CD38_in_CD28-_CD4+_T_cells
1.3452034478887	MFI	CD38_in_CD28-_CD8+_T_cells
1.34458274266349	MFI	CD38_in_CD3+_T_cells
1.3487076895376	MFI	CD38_in_CD4-_CD8-_T_cells
1.35172976502711	MFI	CD38_in_CD4+_T_cells
1.3461574856628	MFI	CD38_in_CD8+_T_cells
1.33025372503885	MFI	CD38_in_CD85j+_CD3+_T_cells
1.33749346593128	MFI	CD38_in_CD85j+_CD4-_CD8-_T_cells
1.33432489097182	MFI	CD38_in_CD85j+_CD4+_CD8+_T_cells
1.34367478955616	MFI	CD38_in_CD85j+_CD4+_T_cells
1.32429410784519	MFI	CD38_in_CD85j+_CD8+_T_cells
1.31758909004741	MFI	CD38_in_HLADR-_CD38+_CD3+_T_cells
1.34919059737013	MFI	CD38_in_HLADR-_CD38+_CD4+_CD8+_T_cells
1.27814831931683	MFI	CD38_in_HLADR-_CD38+_CD4+_T_cells
1.34424510611837	MFI	CD38_in_HLADR-_CD38+_CD8+_T_cells
1.34919060900411	MFI	CD38_in_HLADR+_CD38-_CD3+_T_cells
1.16649489681137	MFI	CD38_in_HLADR+_CD38-_CD4-_CD8-_T_cells
1.32674847190076	MFI	CD38_in_HLADR+_CD38-_CD4+_CD8+_T_cells
1.34919064545836	MFI	CD38_in_HLADR+_CD38-_CD4+_T_cells
1.02348149727486	MFI	CD38_in_HLADR+_CD38-_CD8+_T_cells
1.32814262951087	MFI	CD38_in_CD19+_B_and_CD20+_B_cells
1.34473216638517	MFI	CD38_in_CD27+_memory_B_cells
1.35021403932126	MFI	CD38_in_CD45+_cells
1.33275939461261	MFI	CD38_in_Class-switched_B_cells
1.33861750780467	MFI	CD38_in_IgD_only_memory_B_cells
1.25790487221377	MFI	CD38_in_IgG_only_memory_B_cells
1.34042302022236	MFI	CD38_in_IgM_only_memory_B_cells
1.31602613666276	MFI	CD38_in_Marginal_zone_B_cells
1.32264173493125	MFI	CD38_in_Naive_B_cells
1.30157642849807	MFI	CD38_in_Plasmablasts_and_plasma_cells
1.31950789051399	MFI	CD38_in_Transitional_B_cells
1.33604107483877	MFI	CD38_in_Unswitched_B_cells
1.34828909394615	MFI	CD39_in_Activated_Treg_cells
1.34829059939603	MFI	CD39_in_Memory_Treg_cells
1.34709642744413	MFI	CD39_in_Naive_Treg_cells
1.34919061482626	MFI	CD39_in_Treg_cells
1.32787315164892	MFI	CD45RA_in_CD3+_T_cells
1.33849109568739	MFI	CD45RA_in_CD4+_T_cells
1.22914079957087	MFI	CD45RA_in_CD45+_cells
1.34919057060343	MFI	CD45RA_in_CD8+_T_cells
1.32798750242665	MFI	CD45RA_in_Effector_CD4+_T_cells
1.3491905837491	MFI	CD45RA_in_Effector_CD8+_T_cells
1.33012483938047	MFI	CD45RA_in_Effector_Tconv_cells
1.35203840487566	MFI	CD45RA_in_Lymphocytes
1.15975258761222	MFI	CD45RA_in_Memory_CD8+_T_cells
1.34919058949622	MFI	CD45RA_in_Naive_CD4+_T_cells
1.34919059335172	MFI	CD45RA_in_Naive_CD8+_T_cells
1.3491906764069	MFI	CD45RA_in_Naive_Tconv_cells
1.34719012038633	MFI	CD45RA_in_Naive_Treg_cells
1.33634021284951	MFI	CD45RA_in_Tconv_cells
1.12642626013257	MFI	CD45RA_in_Treg_cells
1.25114497999392	MFI	CD56_in_CD56_bright_NK_cells
1.22187807060938	MFI	CD56_in_CD56_dim_NK_cells
1.31072289556896	MFI	CD56_in_CD8+_MAIT_cells
1.32638926735135	MFI	CD56_in_CD8+_T_cells
1.24388344097495	MFI	CD56_in_Early_NK_cells
1.23580743672892	MFI	CD56_in_Effector_NK_cells
1.30861920289054	MFI	CD56_in_MAIT_cells
1.26582324424248	MFI	CD56_in_NK_cells
1.23905135133832	MFI	CD56_in_NKp46+_NK_cells
1.33788846407003	MFI	CD56_in_NKT_cells
1.2099003571403	MFI	CD56_in_Terminal_NK_cells
1.3343112526607	MFI	CD57_in_CD3+_T_cells
1.32710882349945	MFI	CD57_in_CD4+_T_cells
1.28755210670019	MFI	CD57_in_CD57+_CD3+_T_cells
1.26560963019722	MFI	CD57_in_CD57+_CD4-_CD8-_T_cells
1.28106022094649	MFI	CD57_in_CD57+_CD4+_CD8+_T_cells
1.30220047364592	MFI	CD57_in_CD57+_CD4+_T_cells
1.30446737023845	MFI	CD57_in_CD57+_CD8+_T_cells
1.34368852288724	MFI	CD57_in_CD69+_CD3+_T_cells
1.22929274349498	MFI	CD57_in_CD69+_CD4+_CD8+_T_cells
1.34334813883057	MFI	CD57_in_CD69+_CD4+_T_cells
1.3188035880693	MFI	CD57_in_CD69+_CD8+_T_cells
1.35270006403421	MFI	CD57_in_CD8+_T_cells
1.32387365756445	MFI	CD57_in_HLADR-_CD38+_CD3+_T_cells
1.27092949984625	MFI	CD57_in_HLADR-_CD38+_CD4+_CD8+_T_cells
1.33196280536849	MFI	CD57_in_HLADR-_CD38+_CD4+_T_cells
1.3175	MFI	CD57_in_HLADR-_CD38+_CD8+_T_cells
1.35470094274118	MFI	CD57_in_HLADR+_CD38+_CD3+_T_cells
1.25843211970058	MFI	CD57_in_HLADR+_CD38+_CD4+_CD8+_T_cells
1.32406217979777	MFI	CD57_in_HLADR+_CD38+_CD4+_T_cells
1.27070499084524	MFI	CD57_in_HLADR+_CD38+_CD8+_T_cells
1.36293012721362	MFI	CD57_in_PD-1+_CD3+_T_cells
1.30162611009281	MFI	CD57_in_PD-1+_CD4-_CD8-_T_cells
1.28301673264851	MFI	CD57_in_PD-1+_CD4+_CD8+_T_cells
1.35192527256724	MFI	CD57_in_PD-1+_CD4+_T_cells
1.33355325096338	MFI	CD57_in_PD-1+_CD8+_T_cells
1.3454891547086	MFI	CD64_in_Eosinophils
1.34814027324436	MFI	CD64_in_Lymphocytes
1.3482464208431	MFI	CD64_in_Monocytes
1.34708766380022	MFI	CD64_in_Neutrophils
1.34611481209261	MFI	CD69_in_CD28+_CD3+_T_cells
1.33903835911385	MFI	CD69_in_CD28+_CD4-_CD8-_T_cells
1.34170372316582	MFI	CD69_in_CD28+_CD4+_CD8+_T_cells
1.34230490575486	MFI	CD69_in_CD28+_CD4+_T_cells
1.33404848735817	MFI	CD69_in_CD28+_CD8+_T_cells
1.3450380613315	MFI	CD69_in_CD3+_T_cells
1.34250180170441	MFI	CD69_in_CD4+_T_cells
1.34771678417664	MFI	CD69_in_CD57+_CD3+_T_cells
1.32985129600637	MFI	CD69_in_CD57+_CD4-_CD8-_T_cells
1.3339476561492	MFI	CD69_in_CD57+_CD4+_CD8+_T_cells
1.34430375618488	MFI	CD69_in_CD57+_CD4+_T_cells
1.33752	MFI	CD69_in_CD57+_CD8+_T_cells
1.33479122639546	MFI	CD69_in_CD8+_T_cells
1.34556257410469	MFI	CD69_in_HLADR+_CD38-_CD3+_T_cells
1.33115018480324	MFI	CD69_in_HLADR+_CD38-_CD4-_CD8-_T_cells
1.3319777943748	MFI	CD69_in_HLADR+_CD38-_CD4+_CD8+_T_cells
1.18407029436008	MFI	CD69_in_HLADR+_CD38-_CD4+_T_cells
1.32916528867076	MFI	CD69_in_HLADR+_CD38-_CD8+_T_cells
1.35110153339403	MFI	CD69_in_Lymphocytes
1.39071119209052	MFI	CD85j_in_CD28-_CD3+_T_cells
1.35592003043548	MFI	CD85j_in_CD28-_CD4-_CD8-_T_cells
1.41098721517109	MFI	CD85j_in_CD28-_CD4+_CD8+_T_cells
1.34446560954475	MFI	CD85j_in_CD28-_CD4+_T_cells
1.31425674917153	MFI	CD85j_in_CD28-_CD8+_T_cells
1.33921528089091	MFI	CD85j_in_CD28+_CD3+_T_cells
1.33651815930868	MFI	CD85j_in_CD28+_CD4-_CD8-_T_cells
1.33090666867522	MFI	CD85j_in_CD28+_CD4+_CD8+_T_cells
1.33963559079427	MFI	CD85j_in_CD28+_CD4+_T_cells
1.33490228062803	MFI	CD85j_in_CD28+_CD8+_T_cells
1.36520786099623	MFI	CD85j_in_CD3+_T_cells
1.33841827032947	MFI	CD85j_in_CD4+_T_cells
1.28181537869971	MFI	CD85j_in_CD45+_cells
1.25709862511386	MFI	CD85j_in_CD57+_CD3+_T_cells
1.51106149847916	MFI	CD85j_in_CD57+_CD4-_CD8-_T_cells
1.34224924366487	MFI	CD85j_in_CD57+_CD4+_CD8+_T_cells
1.34514108079795	MFI	CD85j_in_CD57+_CD4+_T_cells
1.16809577494262	MFI	CD85j_in_CD57+_CD8+_T_cells
1.31780777790985	MFI	CD85j_in_CD69+_CD3+_T_cells
1.26562758985628	MFI	CD85j_in_CD69+_CD4+_CD8+_T_cells
1.12606603253584	MFI	CD85j_in_CD69+_CD4+_T_cells
0.575274587189623	MFI	CD85j_in_CD69+_CD8+_T_cells
1.34368851472899	MFI	CD85j_in_CD8+_T_cells
1.29816952619383	MFI	CD85j_in_CD85j+_CD3+_T_cells
1.31744389456079	MFI	CD85j_in_CD85j+_CD4-_CD8-_T_cells
1.34192568186212	MFI	CD85j_in_CD85j+_CD4+_CD8+_T_cells
1.33565641541473	MFI	CD85j_in_CD85j+_CD4+_T_cells
1.26994296507638	MFI	CD85j_in_CD85j+_CD8+_T_cells
1.33190798496202	MFI	CD85j_in_HLADR-_CD38+_CD3+_T_cells
1.30156143292658	MFI	CD85j_in_HLADR-_CD38+_CD4+_CD8+_T_cells
1.33865330560017	MFI	CD85j_in_HLADR-_CD38+_CD4+_T_cells
1.33493542182658	MFI	CD85j_in_HLADR-_CD38+_CD8+_T_cells
1.38137054019536	MFI	CD85j_in_HLADR+_CD38-_CD3+_T_cells
1.32784315323917	MFI	CD85j_in_HLADR+_CD38-_CD4-_CD8-_T_cells
1.31893637593323	MFI	CD85j_in_HLADR+_CD38-_CD4+_CD8+_T_cells
1.34654269184276	MFI	CD85j_in_HLADR+_CD38-_CD4+_T_cells
1.46634769425095	MFI	CD85j_in_HLADR+_CD38-_CD8+_T_cells
1.33110215983211	MFI	CD85j_in_HLADR+_CD38+_CD3+_T_cells
1.32811376055263	MFI	CD85j_in_HLADR+_CD38+_CD4+_CD8+_T_cells
1.33900304504844	MFI	CD85j_in_HLADR+_CD38+_CD4+_T_cells
1.33779226348967	MFI	CD85j_in_HLADR+_CD38+_CD8+_T_cells
1.33945031118219	MFI	CD85j_in_Lymphocytes
1.34575322163089	MFI	CD85j_in_PD-1+_CD3+_T_cells
1.32389856570939	MFI	CD85j_in_PD-1+_CD4-_CD8-_T_cells
1.34716433378941	MFI	CD85j_in_PD-1+_CD4+_CD8+_T_cells
1.33640761857094	MFI	CD85j_in_PD-1+_CD4+_T_cells
1.35044	MFI	CD85j_in_PD-1+_CD8+_T_cells
1.33623273501967	MFI	CD86_in_Basophils
1.24223609486348	MFI	CD86_in_CD16-_mDCs
1.22037764817468	MFI	CD86_in_CD16+_mDCs
1.34508057407113	MFI	CD86_in_CD45+_cells
1.34800767825543	MFI	CD86_in_Classical_monocytes
1.15931306301451	MFI	CD86_in_Eosinophils
1.30554567144272	MFI	CD86_in_Intermediate_monocytes
1.34340041918109	MFI	CD86_in_Lymphocytes
1.33687982473014	MFI	CD86_in_mDCs
1.34648097146878	MFI	CD86_in_Monocytes
1.28630539015311	MFI	CD86_in_Non-Classical_monocytes
1.2539251048268	MFI	CD86_in_pDCs
1.28358	MFI	CD95_in_CD45+_cells
1.3491905798567	MFI	CD95_in_CD45RA+_CCR7+_CD4+_T_cells
1.33146298232446	MFI	CD95_in_CD45RA+_CCR7+_CD8+_T_cells
1.34919057783108	MFI	CD95_in_CD45RA+_CCR7+_Tconv_cells
1.17090081359347	MFI	CD95_in_CD95+_CD4+_T_cells
1.27463823493527	MFI	CD95_in_CD95+_CD8+_T_cells
1.21747579470942	MFI	CD95_in_CD95+_Tconv_cells
1.34919070076201	MFI	CD95_in_Effector_CD4+_T_cells
1.2393425045563	MFI	CD95_in_Effector_CD8+_T_cells
1.18852342290546	MFI	CD95_in_Effector_Tconv_cells
1.19128380978866	MFI	CD95_in_Memory_CD4+_T_cells
1.17918941565876	MFI	CD95_in_Memory_CD8+_T_cells
1.19538572840846	MFI	CD95_in_Memory_Tconv_cells
1.34919061282113	MFI	CD95_in_Naive_CD4+_T_cells
1.34919059218301	MFI	CD95_in_Naive_CD8+_T_cells
1.34761856869978	MFI	CD95_in_Naive_Tconv_cells
1.34443159593273	MFI	CD95_in_Stem_memory_CD4+_T_cells
1.34919065194557	MFI	CD95_in_Stem_memory_CD8+_T_cells
1.34589237084024	MFI	CD95_in_Stem_memory_Tconv_cells
1.27236417659411	MFI	CXCR3_in_CD3+_T_cells
1.27257239310488	MFI	CXCR3_in_CD4+_T_cells
1.22140503688712	MFI	CXCR3_in_CD8+_T_cells
1.30780270790435	MFI	CXCR3_in_CXCR3-_CCR4+_Tfh_cells
1.3413882680813	MFI	CXCR3_in_CXCR3+_CCR4-_CD4+_T_cells
1.30074948538981	MFI	CXCR3_in_CXCR3+_CCR4-_CD8+_T_cells
1.1509868091283	MFI	CXCR3_in_CXCR3+_CCR4-_Tfh_cells
1.22228841919017	MFI	CXCR3_in_CXCR5+_CD8+_T_cells
1.29540760615318	MFI	CXCR3_in_Tc1_cells
1.31972911558758	MFI	CXCR3_in_Tc17Tc1_cells
1.12775053873099	MFI	CXCR3_in_Tc2_cells
1.31657648336398	MFI	CXCR3_in_Tc9_cells
1.31933784671554	MFI	CXCR3_in_Tfh_cells
1.1223676129666	MFI	CXCR3_in_Tfh1_cells
1.26438510017231	MFI	CXCR3_in_Tfh17Tfh1_cells
1.28980762251524	MFI	CXCR3_in_Tfh9_cells
1.31858028566689	MFI	CXCR3_in_Tfr_cells
1.48838767610706	MFI	CXCR3_in_Th1_cells
1.24555693990773	MFI	CXCR3_in_Th17Th1_cells
1.27100701266013	MFI	CXCR3_in_Th9_cells
1.30963538710125	MFI	CXCR3_in_Treg_cells
1.23649692225432	MFI	CXCR5_in_CD4-_CD8-_T_cells
0.979832623276722	MFI	CXCR5_in_CD45+_cells
1.2746468494882	MFI	CXCR5_in_CD8+_T_cells
1.19992116423842	MFI	CXCR5_in_CXCR3-_CCR4+_CD4+_T_cells
1.27730881485636	MFI	CXCR5_in_CXCR3-_CCR4+_CD8+_T_cells
1.2837238168449	MFI	CXCR5_in_CXCR3-_CCR4+_Tfh_cells
1.26750171079292	MFI	CXCR5_in_CXCR3+_CCR4-_CD4+_T_cells
1.28722681229425	MFI	CXCR5_in_CXCR3+_CCR4-_CD8+_T_cells
1.22933600939341	MFI	CXCR5_in_CXCR3+_CCR4-_Tfh_cells
1.33414425824507	MFI	CXCR5_in_CXCR5+_CD8+_T_cells
1.30736917557878	MFI	CXCR5_in_Lymphocytes
1.30136352623193	MFI	CXCR5_in_Tc1_cells
1.26737601699804	MFI	CXCR5_in_Tc17_cells
1.26245127063828	MFI	CXCR5_in_Tc2_cells
1.24363511441914	MFI	CXCR5_in_Tfh1_cells
1.25416246114597	MFI	CXCR5_in_Tfh17_cells
1.4021919120112	MFI	CXCR5_in_Tfh2_cells
1.1170726540014	MFI	CXCR5_in_Tfh9_cells
1.28560362929553	MFI	CXCR5_in_Tfr_cells
1.28420804112796	MFI	CXCR5_in_Th1_cells
1.31659762934959	MFI	CXCR5_in_Th17_cells
1.28837017523913	MFI	CXCR5_in_Th2_cells
1.2383806205754	MFI	CXCR5_in_Th9_cells
1.3909881015585	Morphology	FSC_in_Basophils
1.21791156839083	Morphology	FSC_in_CD16-_mDCs
1.34601706812513	Morphology	FSC_in_CD16+_mDCs
1.25881966286081	Morphology	FSC_in_Classical_monocytes
1.21168008963679	Morphology	FSC_in_Eosinophils
1.31962996530177	Morphology	FSC_in_Intermediate_monocytes
1.25056324859157	Morphology	FSC_in_mDCs
1.26286018237623	Morphology	FSC_in_Monocytes
1.38082247762801	Morphology	FSC_in_Neutrophils
1.27280715346468	Morphology	FSC_in_Non-Classical_monocytes
1.29244334147085	Morphology	FSC_in_pDCs
1.2916693969613	Morphology	FSC_in_Alpha_beta_T_cells
1.19366702436512	Morphology	FSC_in_CD56_bright_NK_cells
1.2804798150379	Morphology	FSC_in_CD56_dim_NK_cells
1.36790610050639	Morphology	FSC_in_CD8+_MAIT_cells
1.27456688138831	Morphology	FSC_in_Early_NK_cells
1.2731699898367	Morphology	FSC_in_Effector_NK_cells
1.33870566343411	Morphology	FSC_in_Gamma_delta_T_cells
1.36797102746722	Morphology	FSC_in_MAIT_cells
1.25818849784038	Morphology	FSC_in_NK_cells
1.25560387391971	Morphology	FSC_in_NKp46+_NK_cells
1.31323021509824	Morphology	FSC_in_NKT_cells
1.11471795368247	Morphology	FSC_in_Terminal_NK_cells
1.27357866925616	Morphology	FSC_in_V_delta_1_cells
1.31178181981206	Morphology	FSC_in_V_delta_2_cells
1.2741131188038	Morphology	FSC_in_Activated_Treg_cells
1.35428465515417	Morphology	FSC_in_CD3+_T_cells
1.26173960498142	Morphology	FSC_in_CD4-_CD8-_T_cells
1.33748970815385	Morphology	FSC_in_CD4+_CD8+_T_cells
1.30279993688316	Morphology	FSC_in_CD4+_T_cells
1.29500538132279	Morphology	FSC_in_CD45RA+_CCR7+_CD4+_T_cells
1.34919122043639	Morphology	FSC_in_CD45RA+_CCR7+_CD8+_T_cells
1.27152865347632	Morphology	FSC_in_CD45RA+_CCR7+_Tconv_cells
1.43313459478875	Morphology	FSC_in_CD8+_T_cells
1.32235077285401	Morphology	FSC_in_CD95+_CD4+_T_cells
1.25639939267764	Morphology	FSC_in_CD95+_CD8+_T_cells
1.31882864387817	Morphology	FSC_in_CD95+_Tconv_cells
1.3030542718678	Morphology	FSC_in_Central_memory_CD4+_T_cells
1.32119032432623	Morphology	FSC_in_Central_memory_CD8+_T_cells
1.32240012954071	Morphology	FSC_in_Central_memory_Tconv_cells
1.22761857893635	Morphology	FSC_in_Effector_CD4+_T_cells
1.26407351134291	Morphology	FSC_in_Effector_CD8+_T_cells
1.29885491172812	Morphology	FSC_in_Effector_memory_CD4+_T_cells
1.28633047336115	Morphology	FSC_in_Effector_memory_CD8+_T_cells
1.30201286316227	Morphology	FSC_in_Effector_memory_Tconv_cells
1.24577173945508	Morphology	FSC_in_Effector_Tconv_cells
1.27591728013918	Morphology	FSC_in_Lymphocytes
1.33501740742913	Morphology	FSC_in_Memory_CD4+_T_cells
1.28507755466681	Morphology	FSC_in_Memory_CD8+_T_cells
1.33121913257634	Morphology	FSC_in_Memory_Tconv_cells
1.24440755125511	Morphology	FSC_in_Memory_Treg_cells
1.29311913166117	Morphology	FSC_in_Naive_CD4+_T_cells
1.30160879374245	Morphology	FSC_in_Naive_CD8+_T_cells
1.28391134764837	Morphology	FSC_in_Naive_Tconv_cells
1.34709671493929	Morphology	FSC_in_Naive_Treg_cells
1.34919090329163	Morphology	FSC_in_Stem_memory_CD4+_T_cells
1.2798656485483	Morphology	FSC_in_Stem_memory_CD8+_T_cells
1.34919092789809	Morphology	FSC_in_Stem_memory_Tconv_cells
1.32504357702963	Morphology	FSC_in_Tconv_cells
1.28132306952549	Morphology	FSC_in_Treg_cells
1.34498279765159	Morphology	FSC_in_Activated_CD3+_T_cells
1.24393865299294	Morphology	FSC_in_Activated_CD4+_T_cells
1.37525846693964	Morphology	FSC_in_Activated_CD8+_T_cells
1.32451716197091	Morphology	FSC_in_CD28-_CD3+_T_cells
1.3784457663225	Morphology	FSC_in_CD28-_CD4-_CD8-_T_cells
1.16665304787559	Morphology	FSC_in_CD28-_CD4+_CD8+_T_cells
1.18008801570465	Morphology	FSC_in_CD28-_CD4+_T_cells
1.36305139376297	Morphology	FSC_in_CD28-_CD8+_T_cells
1.38473028172306	Morphology	FSC_in_CD28+_CD3+_T_cells
1.37501588008067	Morphology	FSC_in_CD28+_CD4-_CD8-_T_cells
1.31119072824299	Morphology	FSC_in_CD28+_CD4+_CD8+_T_cells
1.38880736524709	Morphology	FSC_in_CD28+_CD4+_T_cells
1.36533930965228	Morphology	FSC_in_CD28+_CD8+_T_cells
1.28159364278699	Morphology	FSC_in_CD57+_CD3+_T_cells
1.31563560174443	Morphology	FSC_in_CD57+_CD4-_CD8-_T_cells
1.00301027433502	Morphology	FSC_in_CD57+_CD4+_CD8+_T_cells
1.20051959664122	Morphology	FSC_in_CD57+_CD4+_T_cells
1.32576290978053	Morphology	FSC_in_CD57+_CD8+_T_cells
1.30253056881622	Morphology	FSC_in_CD69+_CD3+_T_cells
1.23537966357807	Morphology	FSC_in_CD69+_CD4-_CD8-_T_cells
1.16121793286628	Morphology	FSC_in_CD69+_CD4+_CD8+_T_cells
1.20448733204787	Morphology	FSC_in_CD69+_CD4+_T_cells
1.24477507722085	Morphology	FSC_in_CD69+_CD8+_T_cells
1.32778773322422	Morphology	FSC_in_CD85j+_CD3+_T_cells
1.35918064219153	Morphology	FSC_in_CD85j+_CD4-_CD8-_T_cells
1.33911438450834	Morphology	FSC_in_CD85j+_CD4+_CD8+_T_cells
1.21954967926118	Morphology	FSC_in_CD85j+_CD4+_T_cells
1.30408861421506	Morphology	FSC_in_CD85j+_CD8+_T_cells
1.22775540780674	Morphology	FSC_in_HLADR-_CD38+_CD3+_T_cells
1.38840008508253	Morphology	FSC_in_HLADR-_CD38+_CD4-_CD8-_T_cells
1.23823038975366	Morphology	FSC_in_HLADR-_CD38+_CD4+_CD8+_T_cells
1.23594137813571	Morphology	FSC_in_HLADR-_CD38+_CD4+_T_cells
1.48595058994015	Morphology	FSC_in_HLADR-_CD38+_CD8+_T_cells
1.30814709936903	Morphology	FSC_in_HLADR+_CD38-_CD3+_T_cells
1.36497076649858	Morphology	FSC_in_HLADR+_CD38-_CD4-_CD8-_T_cells
1.11395515000894	Morphology	FSC_in_HLADR+_CD38-_CD4+_CD8+_T_cells
1.26288617895688	Morphology	FSC_in_HLADR+_CD38-_CD4+_T_cells
1.28977009101716	Morphology	FSC_in_HLADR+_CD38-_CD8+_T_cells
1.29264281126377	Morphology	FSC_in_HLADR+_CD38+_CD4-_CD8-_T_cells
1.02893966956199	Morphology	FSC_in_HLADR+_CD38+_CD4+_CD8+_T_cells
1.29888487712874	Morphology	FSC_in_PD-1+_CD3+_T_cells
1.27999046412793	Morphology	FSC_in_PD-1+_CD4-_CD8-_T_cells
1.29255082494927	Morphology	FSC_in_PD-1+_CD4+_CD8+_T_cells
1.33038920595055	Morphology	FSC_in_PD-1+_CD4+_T_cells
1.27849204664439	Morphology	FSC_in_PD-1+_CD8+_T_cells
1.27766978576668	Morphology	FSC_in_CXCR3-_CCR4+_CD4+_T_cells
1.31811183718056	Morphology	FSC_in_CXCR3-_CCR4+_CD8+_T_cells
1.15342695024593	Morphology	FSC_in_CXCR3-_CCR4+_Tfh_cells
1.19674555998053	Morphology	FSC_in_CXCR3-_CCR4+_Treg_cells
1.32474315825015	Morphology	FSC_in_CXCR3+_CCR4-_CD4+_T_cells
1.40813139911056	Morphology	FSC_in_CXCR3+_CCR4-_CD8+_T_cells
1.20731618120575	Morphology	FSC_in_CXCR3+_CCR4-_Tfh_cells
1.28220424092375	Morphology	FSC_in_CXCR3+_CCR4-_Treg_cells
1.13021077937368	Morphology	FSC_in_CXCR5+_CD8+_T_cells
1.36441411028099	Morphology	FSC_in_Tc1_cells
1.24475844191491	Morphology	FSC_in_Tc17_cells
1.33286798274284	Morphology	FSC_in_Tc17Tc1_cells
1.27823	Morphology	FSC_in_Tc2_cells
1.28761750454986	Morphology	FSC_in_Tc9_cells
1.20445655862097	Morphology	FSC_in_Tfh_cells
1.1445353348195	Morphology	FSC_in_Tfh1_cells
1.14833732476663	Morphology	FSC_in_Tfh17_cells
1.27573004921869	Morphology	FSC_in_Tfh17Tfh1_cells
1.29762115529301	Morphology	FSC_in_Tfh2_cells
1.28979045801227	Morphology	FSC_in_Tfh9_cells
1.1669021987425	Morphology	FSC_in_Tfr_cells
1.26185108463611	Morphology	FSC_in_Th1-like_Treg_cells
1.38671063333801	Morphology	FSC_in_Th1_cells
1.20770237561591	Morphology	FSC_in_Th17-like_Treg_cells
1.18400644296975	Morphology	FSC_in_Th17_cells
1.15144183569971	Morphology	FSC_in_Th17Th1-like_Treg_cells
1.30768700314851	Morphology	FSC_in_Th17Th1_cells
1.09928844617739	Morphology	FSC_in_Th2-like_Treg_cells
1.28416133414719	Morphology	FSC_in_Th2_cells
1.15072209242938	Morphology	FSC_in_Th9-like_Treg_cells
1.28709	Morphology	FSC_in_Th9_cells
1.19932657284283	Morphology	FSC_in_CD11c+_memory_B_cells
1.28293753449752	Morphology	FSC_in_CD19+_B_and_CD20+_B_cells
1.24906494415355	Morphology	FSC_in_CD21_low_B_cells
1.18424500680255	Morphology	FSC_in_CD27+_memory_B_cells
1.31266375783954	Morphology	FSC_in_Class-switched_B_cells
1.29500167511301	Morphology	FSC_in_Founder_B_cells
1.22334521595934	Morphology	FSC_in_IgD_only_memory_B_cells
1.15995117324447	Morphology	FSC_in_IgD+_CD27-_B_cells
1.24905670928455	Morphology	FSC_in_IgG_only_memory_B_cells
1.12126587303782	Morphology	FSC_in_IgM_only_memory_B_cells
1.21423634810475	Morphology	FSC_in_Marginal_zone_B_cells
1.23997152341932	Morphology	FSC_in_Naive_B_cells
1.30515956393024	Morphology	FSC_in_Plasmablasts_and_plasma_cells
1.32132151306648	Morphology	FSC_in_Transitional_B_cells
1.24015332784734	Morphology	FSC_in_Unswitched_B_cells
1.30066362977539	MFI	HLADR_in_CD16-_mDCs
1.34698649797676	MFI	HLADR_in_CD16+_mDCs
1.20216269474221	MFI	HLADR_in_Classical_monocytes
1.34874327756631	MFI	HLADR_in_Eosinophils
1.50549367238598	MFI	HLADR_in_Intermediate_monocytes
1.38990956004525	MFI	HLADR_in_mDCs
1.19765528175093	MFI	HLADR_in_Monocytes
1.13270520313635	MFI	HLADR_in_Non-Classical_monocytes
1.18680704939738	MFI	HLADR_in_pDCs
1.34985626947762	MFI	HLADR_in_Activated_Treg_cells
1.3463728173599	MFI	HLADR_in_CD45+_cells
1.3394604893126	MFI	HLADR_in_Central_memory_CD4+_T_cells
1.34919065409899	MFI	HLADR_in_Central_memory_CD8+_T_cells
1.3396795888241	MFI	HLADR_in_Central_memory_Tconv_cells
1.34432461507826	MFI	HLADR_in_Stem_memory_CD4+_T_cells
1.06991659474181	MFI	HLADR_in_Stem_memory_CD8+_T_cells
1.34121683103274	MFI	HLADR_in_Stem_memory_Tconv_cells
1.34827218036134	MFI	HLADR_in_Treg_cells
1.18094720575189	MFI	HLADR_in_CD28+_CD3+_T_cells
1.3491906217903	MFI	HLADR_in_CD28+_CD4-_CD8-_T_cells
1.10102186641479	MFI	HLADR_in_CD28+_CD4+_CD8+_T_cells
1.19082277874394	MFI	HLADR_in_CD28+_CD4+_T_cells
1.13494031304853	MFI	HLADR_in_CD28+_CD8+_T_cells
1.19200213426456	MFI	HLADR_in_CD3+_T_cells
1.15449324874204	MFI	HLADR_in_CD4+_T_cells
1.34813272012229	MFI	HLADR_in_CD69+_CD3+_T_cells
1.27637000839582	MFI	HLADR_in_CD69+_CD4+_CD8+_T_cells
1.34470777600164	MFI	HLADR_in_CD69+_CD4+_T_cells
1.34486272625044	MFI	HLADR_in_CD69+_CD8+_T_cells
1.12607678351355	MFI	HLADR_in_CD8+_T_cells
1.34796356197646	MFI	HLADR_in_CD85j+_CD3+_T_cells
1.34330995276473	MFI	HLADR_in_CD85j+_CD4-_CD8-_T_cells
1.33879725128427	MFI	HLADR_in_CD85j+_CD4+_CD8+_T_cells
1.33307169830124	MFI	HLADR_in_CD85j+_CD4+_T_cells
1.34630774134523	MFI	HLADR_in_CD85j+_CD8+_T_cells
1.34917448904891	MFI	HLADR_in_HLADR+_CD38+_CD3+_T_cells
1.34899380970736	MFI	HLADR_in_HLADR+_CD38+_CD4+_CD8+_T_cells
1.3489659670585	MFI	HLADR_in_HLADR+_CD38+_CD4+_T_cells
1.35444948408024	MFI	HLADR_in_HLADR+_CD38+_CD8+_T_cells
1.18491313144101	MFI	HLADR_in_PD-1+_CD3+_T_cells
1.34517797906255	MFI	HLADR_in_PD-1+_CD4-_CD8-_T_cells
1.35213770913382	MFI	HLADR_in_PD-1+_CD4+_CD8+_T_cells
1.08285621022054	MFI	HLADR_in_PD-1+_CD4+_T_cells
1.18905835086509	MFI	HLADR_in_PD-1+_CD8+_T_cells
1.2479095760001	MFI	ICOS_in_CD3+_T_cells
1.26604407398105	MFI	ICOS_in_CD4-_CD8-_T_cells
1.27034612777498	MFI	ICOS_in_CD4+_CD8+_T_cells
1.24268669110464	MFI	ICOS_in_CD4+_T_cells
1.26100748483505	MFI	ICOS_in_CD45+_cells
1.08987158868361	MFI	ICOS_in_CD8+_T_cells
1.21819331093842	MFI	ICOS_in_CXCR3-_CCR4+_CD4+_T_cells
1.27076515701111	MFI	ICOS_in_CXCR3-_CCR4+_CD8+_T_cells
1.21022167043247	MFI	ICOS_in_CXCR3-_CCR4+_Tfh_cells
1.30827691533576	MFI	ICOS_in_CXCR3+_CCR4-_CD4+_T_cells
1.0911449864058	MFI	ICOS_in_CXCR3+_CCR4-_CD8+_T_cells
1.15183521255167	MFI	ICOS_in_CXCR3+_CCR4-_Tfh_cells
1.2780112567237	MFI	ICOS_in_CXCR3+_CCR4-_Treg_cells
1.12690662312218	MFI	ICOS_in_CXCR5+_CD8+_T_cells
1.08610307145908	MFI	ICOS_in_Tc1_cells
1.30810222633287	MFI	ICOS_in_Tc17_cells
1.29960604317788	MFI	ICOS_in_Tc17Tc1_cells
1.05242508090015	MFI	ICOS_in_Tc2_cells
1.20590514171989	MFI	ICOS_in_Tc9_cells
1.25046623128549	MFI	ICOS_in_Tconv_cells
1.1863367947959	MFI	ICOS_in_Tfh_cells
1.10676296751593	MFI	ICOS_in_Tfh1_cells
1.17608632064473	MFI	ICOS_in_Tfh17_cells
1.12878933695161	MFI	ICOS_in_Tfh17Tfh1_cells
1.11505418786051	MFI	ICOS_in_Tfh2_cells
1.15013033107958	MFI	ICOS_in_Tfh9_cells
1.28805279089422	MFI	ICOS_in_Tfr_cells
1.24813617667889	MFI	ICOS_in_Th1-like_Treg_cells
1.36621510312116	MFI	ICOS_in_Th1_cells
1.13930332723567	MFI	ICOS_in_Th17_cells
1.20076321957091	MFI	ICOS_in_Th17Th1_cells
1.16417422165758	MFI	ICOS_in_Th2_cells
1.25334650648182	MFI	ICOS_in_Th9_cells
1.1587058823857	MFI	IgD_in_CD45+_cells
1.14284584907047	MFI	IgD_in_Founder_B_cells
1.31556790906519	MFI	IgD_in_IgD+_CD27-_B_cells
1.26516601069755	MFI	IgD_in_Naive_B_cells
1.19773838544418	MFI	IgD_in_Transitional_B_cells
1.07748819955681	MFI	IgG_in_CD45+_cells
1.29998478371576	MFI	IgG_in_Founder_B_cells
1.31928726714918	MFI	IgM_in_CD11c+_memory_B_cells
1.33019352137438	MFI	IgM_in_CD19+_B_and_CD20+_B_cells
1.33182494227358	MFI	IgM_in_CD21_low_B_cells
1.18976067188932	Cytokine	IL-1 b_LPS+ATP
1.27465613485946	Cytokine	IL-6_Flagellin
1.30897766368828	Cytokine	IL-6_HKMT
1.2129254606958	Cytokine	IL-6_HKSA
1.31310583686072	Cytokine	IL-6_LPS
1.30505942993981	Cytokine	IL-6_Pam3CSK4
1.27387063101509	Cytokine	IL-6_R848
1.33637648471394	MFI	NKG2D_in_Alpha_beta_T_cells
1.32499192516419	MFI	NKG2D_in_CD3+_T_cells
1.31759541190737	MFI	NKG2D_in_CD56_bright_NK_cells
1.28179017859826	MFI	NKG2D_in_CD56_dim_NK_cells
1.32746320732464	MFI	NKG2D_in_CD8+_MAIT_cells
1.3313802360925	MFI	NKG2D_in_CD8+_T_cells
1.32686855737139	MFI	NKG2D_in_Early_NK_cells
1.26606282253273	MFI	NKG2D_in_Effector_NK_cells
1.12413417716012	MFI	NKG2D_in_Gamma_delta_T_cells
1.32965467534517	MFI	NKG2D_in_MAIT_cells
1.23296232467259	MFI	NKG2D_in_NKp46+_NK_cells
1.23388602649292	MFI	NKG2D_in_NKT_cells
1.26936373777848	MFI	NKG2D_in_Terminal_NK_cells
1.34889818995693	MFI	NKG2D_in_V_delta_1_cells
1.19273764927299	MFI	NKG2D_in_V_delta_2_cells
1.3094181988564	MFI	NKp46_in_Alpha_beta_T_cells
1.30225026652531	MFI	NKp46_in_CD3+_T_cells
1.32098314034415	MFI	NKp46_in_CD45+_cells
1.20195936486927	MFI	NKp46_in_CD56_bright_NK_cells
1.23859822932364	MFI	NKp46_in_CD56_dim_NK_cells
1.30816767997853	MFI	NKp46_in_Early_NK_cells
1.2470705679364	MFI	NKp46_in_Effector_NK_cells
0.749444424019571	MFI	NKp46_in_Gamma_delta_T_cells
1.32096538845555	MFI	NKp46_in_Lymphocytes
1.34434772181866	MFI	NKp46_in_NKp46+_NK_cells
1.05807992312793	MFI	NKp46_in_NKT_cells
1.32110864512888	MFI	NKp46_in_Terminal_NK_cells
0.945572138693445	MFI	NKp46_in_V_delta_1_cells
0.722923671035874	MFI	NKp46_in_V_delta_2_cells
1.33470681428318	Proportion	CD16+/CD16-_mDCs
1.28475856134174	Proportion	CD64_(Neu/Lym)/(Mono/Neu)
1.2918680282734	Proportion	CD64_Neu/HLADR_Mono
1.27339103555254	Proportion	CD64_Neu/Lym
1.34524501667985	Proportion	Neu/Lym
1.32546104437789	Proportion	CD56_bright/CD56_dim
1.35091980492467	Proportion	Early/effector_NK
1.35434986227274	Proportion	Vd1/Vd2
1.35406667807525	Proportion	CD4/CD8
1.37671808672688	Proportion	CD45RA+CCR7+/Memory_CD4+_T
1.33299481407515	Proportion	CD45RA+CCR7+/Memory_CD8+_T
1.36066085019915	Proportion	CD45RA+CCR7+/Memory_Tconv
1.33388960025383	Proportion	Naive/Memory_CD4+_T
1.34403579150602	Proportion	Naive/Memory_CD8+_T
1.34958254980396	Proportion	Naive/Memory_Tconv
1.34611875219492	Proportion	Tconv/Tregs
1.3465925966755	Proportion	CD28+/CD28-_CD3+_T
1.35098733967554	Proportion	CD28+/CD28-_CD4-_CD8-_T
1.3490100438967	Proportion	CD28+/CD28-_CD4+_CD8+_T
1.34883072847941	Proportion	CD28+/CD28-_CD4+_T
1.34654967264072	Proportion	CD28+/CD28-_CD8+_T
1.30547999568704	Proportion	Tc1/Tc2
1.34219821289358	Proportion	Tfh1/Tfh2
1.32587891046375	Proportion	Th1-like/Th2-like_Tregs
1.32978564170903	Proportion	Th1/Th2
1.32043808641904	Proportion	Th1/Tregs
1.2956834496971	Proportion	Th17/Tregs
1.28464151229831	Proportion	Th17Th1/Tregs
1.32441980506902	Proportion	Th2/Tregs
1.30212027447581	Proportion	Th9/Tregs
1.34685226181404	Proportion	Naive/CD11c+_memory_B
1.33852952095263	Proportion	Naive/CD27+_memory_B
1.34011165627491	MFI	PD-1_in_CD28-_CD3+_T_cells
1.36346645324711	MFI	PD-1_in_CD28-_CD4-_CD8-_T_cells
1.33674807445088	MFI	PD-1_in_CD28-_CD4+_CD8+_T_cells
1.56902439106213	MFI	PD-1_in_CD28-_CD4+_T_cells
1.32194669612709	MFI	PD-1_in_CD28-_CD8+_T_cells
1.34016884371925	MFI	PD-1_in_CD28+_CD3+_T_cells
1.34822011298434	MFI	PD-1_in_CD28+_CD4-_CD8-_T_cells
1.34861513538117	MFI	PD-1_in_CD28+_CD4+_CD8+_T_cells
1.34517304202983	MFI	PD-1_in_CD28+_CD4+_T_cells
1.33817816593064	MFI	PD-1_in_CD28+_CD8+_T_cells
1.34244434510703	MFI	PD-1_in_CD3+_T_cells
1.34767473877324	MFI	PD-1_in_CD4+_CD8+_T_cells
1.34631727034504	MFI	PD-1_in_CD4+_T_cells
1.06746360713282	MFI	PD-1_in_CD45+_cells
1.3268269906244	MFI	PD-1_in_CD57+_CD3+_T_cells
1.33458594760923	MFI	PD-1_in_CD57+_CD4-_CD8-_T_cells
1.34107067117139	MFI	PD-1_in_CD57+_CD4+_CD8+_T_cells
1.48704575245153	MFI	PD-1_in_CD57+_CD4+_T_cells
1.33113781529204	MFI	PD-1_in_CD57+_CD8+_T_cells
1.33379943948447	MFI	PD-1_in_CD8+_T_cells
1.32221518347132	MFI	PD-1_in_CD85j+_CD3+_T_cells
1.33452917025739	MFI	PD-1_in_CD85j+_CD4-_CD8-_T_cells
1.33965515285864	MFI	PD-1_in_CD85j+_CD4+_CD8+_T_cells
1.33440886226901	MFI	PD-1_in_CD85j+_CD4+_T_cells
1.31731722383935	MFI	PD-1_in_CD85j+_CD8+_T_cells
1.33476933286067	MFI	PD-1_in_HLADR-_CD38+_CD3+_T_cells
1.31948939969738	MFI	PD-1_in_HLADR-_CD38+_CD4+_CD8+_T_cells
1.34648170751918	MFI	PD-1_in_HLADR-_CD38+_CD4+_T_cells
1.33349015441096	MFI	PD-1_in_HLADR-_CD38+_CD8+_T_cells
1.34294263605163	MFI	PD-1_in_HLADR+_CD38-_CD3+_T_cells
1.35083296476808	MFI	PD-1_in_HLADR+_CD38-_CD4-_CD8-_T_cells
1.33456676557402	MFI	PD-1_in_HLADR+_CD38-_CD4+_CD8+_T_cells
1.34454422012153	MFI	PD-1_in_HLADR+_CD38-_CD4+_T_cells
1.32809784541945	MFI	PD-1_in_HLADR+_CD38-_CD8+_T_cells
1.33877060927057	MFI	PD-1_in_HLADR+_CD38+_CD3+_T_cells
1.3507439972312	MFI	PD-1_in_HLADR+_CD38+_CD4+_CD8+_T_cells
1.35039457616479	MFI	PD-1_in_HLADR+_CD38+_CD4+_T_cells
1.33838999711281	MFI	PD-1_in_HLADR+_CD38+_CD8+_T_cells
1.34325359271864	MFI	PD-1_in_PD-1+_CD3+_T_cells
1.34247856630631	MFI	PD-1_in_PD-1+_CD4-_CD8-_T_cells
1.34466420041002	MFI	PD-1_in_PD-1+_CD4+_CD8+_T_cells
1.34501	MFI	PD-1_in_PD-1+_CD4+_T_cells
1.33767780542755	MFI	PD-1_in_PD-1+_CD8+_T_cells
1.3632048540555	Morphology	SSC_in_Basophils
1.26498920436802	Morphology	SSC_in_CD16-_mDCs
1.25373	Morphology	SSC_in_CD16+_mDCs
1.29607068418526	Morphology	SSC_in_Classical_monocytes
1.23059325238802	Morphology	SSC_in_Eosinophils
1.34920294600371	Morphology	SSC_in_Intermediate_monocytes
1.30012503864986	Morphology	SSC_in_mDCs
1.31937333266713	Morphology	SSC_in_Monocytes
1.32313849628929	Morphology	SSC_in_Neutrophils
1.19076330237529	Morphology	SSC_in_Non-Classical_monocytes
1.24436184106312	Morphology	SSC_in_pDCs
1.25877622318014	Morphology	SSC_in_Alpha_beta_T_cells
1.26371533660844	Morphology	SSC_in_CD56_bright_NK_cells
1.21803589327177	Morphology	SSC_in_CD56_dim_NK_cells
1.28919303184002	Morphology	SSC_in_CD8+_MAIT_cells
1.29924240185128	Morphology	SSC_in_Early_NK_cells
1.21210501483216	Morphology	SSC_in_Effector_NK_cells
1.20904531108637	Morphology	SSC_in_Gamma_delta_T_cells
1.33215591300689	Morphology	SSC_in_MAIT_cells
1.22667372104164	Morphology	SSC_in_NK_cells
1.20364455047113	Morphology	SSC_in_NKp46+_NK_cells
1.26509538205674	Morphology	SSC_in_NKT_cells
1.07625930132481	Morphology	SSC_in_Terminal_NK_cells
1.28004252579959	Morphology	SSC_in_V_delta_1_cells
1.30039913099791	Morphology	SSC_in_V_delta_2_cells
1.36305	Morphology	SSC_in_Activated_Treg_cells
1.29285150195762	Morphology	SSC_in_CD3+_T_cells
1.32728529514009	Morphology	SSC_in_CD4-_CD8-_T_cells
1.3468886245199	Morphology	SSC_in_CD4+_CD8+_T_cells
1.37666910097896	Morphology	SSC_in_CD4+_T_cells
1.3134988769173	Morphology	SSC_in_CD45RA+_CCR7+_CD4+_T_cells
1.28903478171906	Morphology	SSC_in_CD45RA+_CCR7+_CD8+_T_cells
1.32705555305756	Morphology	SSC_in_CD45RA+_CCR7+_Tconv_cells
1.30179004212831	Morphology	SSC_in_CD8+_T_cells
1.32933249996893	Morphology	SSC_in_CD95+_CD4+_T_cells
1.29770710882042	Morphology	SSC_in_CD95+_CD8+_T_cells
1.33506425481967	Morphology	SSC_in_CD95+_Tconv_cells
1.31870795172914	Morphology	SSC_in_Central_memory_CD4+_T_cells
1.26684355085049	Morphology	SSC_in_Central_memory_CD8+_T_cells
1.32334886131606	Morphology	SSC_in_Central_memory_Tconv_cells
1.23094797174616	Morphology	SSC_in_Effector_CD4+_T_cells
1.3505531988523	Morphology	SSC_in_Effector_CD8+_T_cells
1.34135642740656	Morphology	SSC_in_Effector_memory_CD4+_T_cells
1.29298639773902	Morphology	SSC_in_Effector_memory_CD8+_T_cells
1.3135950327306	Morphology	SSC_in_Effector_memory_Tconv_cells
1.18522256837213	Morphology	SSC_in_Effector_Tconv_cells
1.27271949445157	Morphology	SSC_in_Lymphocytes
1.37545083474526	Morphology	SSC_in_Memory_CD4+_T_cells
1.30780964232306	Morphology	SSC_in_Memory_CD8+_T_cells
1.34908779893287	Morphology	SSC_in_Memory_Tconv_cells
1.29861920936705	Morphology	SSC_in_Memory_Treg_cells
1.32979658630436	Morphology	SSC_in_Naive_CD4+_T_cells
1.32940287297278	Morphology	SSC_in_Naive_CD8+_T_cells
1.3467722981169	Morphology	SSC_in_Naive_Tconv_cells
1.34710957813868	Morphology	SSC_in_Naive_Treg_cells
1.34919067170425	Morphology	SSC_in_Stem_memory_CD4+_T_cells
1.21011281454413	Morphology	SSC_in_Stem_memory_CD8+_T_cells
1.34762030962533	Morphology	SSC_in_Stem_memory_Tconv_cells
1.36388514533685	Morphology	SSC_in_Tconv_cells
1.28027264293842	Morphology	SSC_in_Treg_cells
1.30361666679277	Morphology	SSC_in_Activated_CD3+_T_cells
1.28478267061441	Morphology	SSC_in_Activated_CD4+_T_cells
1.2222599311253	Morphology	SSC_in_Activated_CD8+_T_cells
1.37278298911943	Morphology	SSC_in_CD28-_CD3+_T_cells
1.36186691645729	Morphology	SSC_in_CD28-_CD4-_CD8-_T_cells
1.18486604398923	Morphology	SSC_in_CD28-_CD4+_CD8+_T_cells
1.14543464226448	Morphology	SSC_in_CD28-_CD4+_T_cells
1.31681992864767	Morphology	SSC_in_CD28-_CD8+_T_cells
1.35775620804818	Morphology	SSC_in_CD28+_CD3+_T_cells
1.30696315708567	Morphology	SSC_in_CD28+_CD4-_CD8-_T_cells
1.30845814817832	Morphology	SSC_in_CD28+_CD4+_CD8+_T_cells
1.35445859123653	Morphology	SSC_in_CD28+_CD4+_T_cells
1.33683375165668	Morphology	SSC_in_CD28+_CD8+_T_cells
1.30851053653697	Morphology	SSC_in_CD57+_CD3+_T_cells
1.26602310446167	Morphology	SSC_in_CD57+_CD4-_CD8-_T_cells
1.34642277584985	Morphology	SSC_in_CD57+_CD4+_CD8+_T_cells
1.23082206965879	Morphology	SSC_in_CD57+_CD4+_T_cells
1.34890412352325	Morphology	SSC_in_CD57+_CD8+_T_cells
1.15959844042728	Morphology	SSC_in_CD69+_CD3+_T_cells
1.34656339090234	Morphology	SSC_in_CD69+_CD4-_CD8-_T_cells
0.999142442064216	Morphology	SSC_in_CD69+_CD4+_CD8+_T_cells
1.12958578718118	Morphology	SSC_in_CD69+_CD4+_T_cells
1.3491908323635	Morphology	SSC_in_CD69+_CD8+_T_cells
1.28918879189067	Morphology	SSC_in_CD85j+_CD3+_T_cells
1.28129265970991	Morphology	SSC_in_CD85j+_CD4-_CD8-_T_cells
1.33371744374785	Morphology	SSC_in_CD85j+_CD4+_CD8+_T_cells
1.20243452357718	Morphology	SSC_in_CD85j+_CD4+_T_cells
1.27425159198473	Morphology	SSC_in_CD85j+_CD8+_T_cells
1.31769881824211	Morphology	SSC_in_HLADR-_CD38+_CD3+_T_cells
1.23521891517083	Morphology	SSC_in_HLADR-_CD38+_CD4-_CD8-_T_cells
1.22090692726226	Morphology	SSC_in_HLADR-_CD38+_CD4+_CD8+_T_cells
1.23296946089029	Morphology	SSC_in_HLADR-_CD38+_CD4+_T_cells
1.43436276517504	Morphology	SSC_in_HLADR-_CD38+_CD8+_T_cells
1.27052691235279	Morphology	SSC_in_HLADR+_CD38-_CD3+_T_cells
1.18410099303468	Morphology	SSC_in_HLADR+_CD38-_CD4-_CD8-_T_cells
1.08922965886285	Morphology	SSC_in_HLADR+_CD38-_CD4+_CD8+_T_cells
1.33036963162612	Morphology	SSC_in_HLADR+_CD38-_CD4+_T_cells
1.1857257490014	Morphology	SSC_in_HLADR+_CD38-_CD8+_T_cells
1.27294764954656	Morphology	SSC_in_HLADR+_CD38+_CD4-_CD8-_T_cells
1.15631139113402	Morphology	SSC_in_HLADR+_CD38+_CD4+_CD8+_T_cells
1.34261166416189	Morphology	SSC_in_PD-1+_CD3+_T_cells
1.35131027067534	Morphology	SSC_in_PD-1+_CD4-_CD8-_T_cells
1.30986137668894	Morphology	SSC_in_PD-1+_CD4+_CD8+_T_cells
1.32192724903407	Morphology	SSC_in_PD-1+_CD4+_T_cells
1.32556263046454	Morphology	SSC_in_PD-1+_CD8+_T_cells
1.25558467641887	Morphology	SSC_in_CXCR3-_CCR4+_CD4+_T_cells
1.20489113860496	Morphology	SSC_in_CXCR3-_CCR4+_CD8+_T_cells
1.27296319717351	Morphology	SSC_in_CXCR3-_CCR4+_Tfh_cells
1.28144613938877	Morphology	SSC_in_CXCR3-_CCR4+_Treg_cells
1.29885119527481	Morphology	SSC_in_CXCR3+_CCR4-_CD4+_T_cells
1.26538101826844	Morphology	SSC_in_CXCR3+_CCR4-_CD8+_T_cells
1.19452719974399	Morphology	SSC_in_CXCR3+_CCR4-_Tfh_cells
1.27424566212262	Morphology	SSC_in_CXCR3+_CCR4-_Treg_cells
1.29602047612892	Morphology	SSC_in_CXCR5+_CD8+_T_cells
1.30697611577312	Morphology	SSC_in_Tc1_cells
1.28641525033575	Morphology	SSC_in_Tc17_cells
1.26082778593677	Morphology	SSC_in_Tc17Tc1_cells
1.24678883983475	Morphology	SSC_in_Tc2_cells
1.25881211275429	Morphology	SSC_in_Tc9_cells
1.33812888568035	Morphology	SSC_in_Tfh_cells
1.20814945393897	Morphology	SSC_in_Tfh1_cells
1.28134332304823	Morphology	SSC_in_Tfh17_cells
1.14608948018624	Morphology	SSC_in_Tfh17Tfh1_cells
1.25892095267559	Morphology	SSC_in_Tfh2_cells
1.21455251077821	Morphology	SSC_in_Tfh9_cells
1.28685371072411	Morphology	SSC_in_Tfr_cells
1.27109487472548	Morphology	SSC_in_Th1-like_Treg_cells
1.32096331541241	Morphology	SSC_in_Th1_cells
1.27124362423596	Morphology	SSC_in_Th17-like_Treg_cells
1.24763585989653	Morphology	SSC_in_Th17_cells
1.14491253477921	Morphology	SSC_in_Th17Th1-like_Treg_cells
1.29543914308564	Morphology	SSC_in_Th17Th1_cells
1.26645309284601	Morphology	SSC_in_Th2-like_Treg_cells
1.28121995747747	Morphology	SSC_in_Th2_cells
1.19382091592309	Morphology	SSC_in_Th9-like_Treg_cells
1.25192119233873	Morphology	SSC_in_Th9_cells
1.04990037246922	Morphology	SSC_in_CD11c+_memory_B_cells
1.25235136779542	Morphology	SSC_in_CD19+_B_and_CD20+_B_cells
1.1585646016324	Morphology	SSC_in_CD21_low_B_cells
1.01379553616463	Morphology	SSC_in_CD27+_memory_B_cells
1.31621492252945	Morphology	SSC_in_Class-switched_B_cells
1.28196443447049	Morphology	SSC_in_Founder_B_cells
1.23428117602337	Morphology	SSC_in_IgD_only_memory_B_cells
1.14096878276182	Morphology	SSC_in_IgD+_CD27-_B_cells
1.07912976775269	Morphology	SSC_in_IgG_only_memory_B_cells
1.22132175544895	Morphology	SSC_in_IgM_only_memory_B_cells
1.06113474410181	Morphology	SSC_in_Marginal_zone_B_cells
1.1355717717028	Morphology	SSC_in_Naive_B_cells
1.06460570389152	Morphology	SSC_in_Plasmablasts_and_plasma_cells
1.20920970479589	Morphology	SSC_in_Transitional_B_cells
1.04351509914763	Morphology	SSC_in_Unswitched_B_cells
1.01208915684901	MFI	TCR_Gamma_delta_in_Gamma_delta_T_cells
1.31465062031911	MFI	TCR_Gamma_delta_in_Lymphocytes
1.33232675344344	MFI	TCR_Gamma_delta_in_V_delta_1_cells
1.03641835573527	MFI	TCR_Gamma_delta_in_V_delta_2_cells
1.34422244150305	MFI	TCR_V_Alpha_7.2_in_CD8+_T_cells
1.33825151157063	MFI	TCR_V_Alpha_7.2_in_NKT_cells
1.34551673118575	MFI	TCR_V_delta_2_in_Gamma_delta_T_cells
1.26229784799932	MFI	TCR_V_delta_2_in_V_delta_2_cells
0.514452573890407	Cytokine	TNF-a_HKSA
0.869197196852228	Cytokine	TNF-a_LPS
1.12923686084682	Cytokine	TNF-a_R848
1.49479766130047	Proportion	inParent_CD16-_mDCs_in_mDCs
1.54361899780948	Proportion	inParent_CD16+_mDCs_in_mDCs
1.34798479510127	Proportion	inParent_Classical_monocytes_in_Monocytes
1.34818078211619	Proportion	inParent_Intermediate_monocytes_in_Monocytes
1.34800970626827	Proportion	inParent_Non-Classical_monocytes_in_Monocytes
1.33699581651038	Proportion	inParent_Alpha_beta_T_cells_in_CD3+_T_cells
1.33314601629759	Proportion	inParent_CD56_bright_NK_cells_in_NK_cells
1.33327408723862	Proportion	inParent_CD56_dim_NK_cells_in_NK_cells
1.32847862556935	Proportion	inParent_CD8+_MAIT_cells_in_MAIT_cells
1.33542980409165	Proportion	inParent_Early_NK_cells_in_NKp46+_NK_cells
1.33149810688518	Proportion	inParent_Effector_NK_cells_in_NKp46+_NK_cells
1.33171198962164	Proportion	inParent_Gamma_delta_T_cells_in_CD3+_T_cells
1.32776248816512	Proportion	inParent_MAIT_cells_in_CD3+_T_cells
1.39898463327593	Proportion	inParent_NK_cells_in_Lymphocytes
1.32905450606691	Proportion	inParent_NKp46+_NK_cells_in_Lymphocytes
1.31879219934835	Proportion	inParent_NKT_cells_in_CD3+_T_cells
1.32809316626701	Proportion	inParent_Terminal_NK_cells_in_NKp46+_NK_cells
1.35223773755286	Proportion	inParent_V_delta_1_cells_in_Gamma_delta_T_cells
1.35227907486352	Proportion	inParent_V_delta_2_cells_in_Gamma_delta_T_cells
1.40516341412571	Proportion	inParent_Activated_Treg_cells_in_Treg_cells
1.35005702214761	Proportion	inParent_CD3+_T_cells_in_Lymphocytes
1.34919056760751	Proportion	inParent_CD4-_CD8-_T_cells_in_CD3+_T_cells
1.34908019309641	Proportion	inParent_CD4+_CD8+_T_cells_in_CD3+_T_cells
1.34686942990363	Proportion	inParent_CD4+_T_cells_in_CD3+_T_cells
1.37785575038211	Proportion	inParent_CD45RA+_CCR7+_CD4+_T_cells_in_CD4+_T_cells
1.40243877316794	Proportion	inParent_CD45RA+_CCR7+_CD8+_T_cells_in_CD8+_T_cells
1.38530814791197	Proportion	inParent_CD45RA+_CCR7+_Tconv_cells_in_Tconv_cells
1.33765838057676	Proportion	inParent_CD8+_T_cells_in_CD3+_T_cells
1.38423514800414	Proportion	inParent_CD95+_CD4+_T_cells_in_CD4+_T_cells
1.45629711927131	Proportion	inParent_CD95+_CD8+_T_cells_in_CD8+_T_cells
1.38987535242241	Proportion	inParent_CD95+_Tconv_cells_in_Tconv_cells
1.3522823248981	Proportion	inParent_Central_memory_CD4+_T_cells_in_CD4+_T_cells
1.34919056977028	Proportion	inParent_Central_memory_CD8+_T_cells_in_CD8+_T_cells
1.3392634092694	Proportion	inParent_Central_memory_Tconv_cells_in_Tconv_cells
1.34932461196386	Proportion	inParent_Effector_CD4+_T_cells_in_CD4+_T_cells
1.42901145313885	Proportion	inParent_Effector_CD8+_T_cells_in_CD8+_T_cells
1.32590940899051	Proportion	inParent_Effector_memory_CD4+_T_cells_in_CD4+_T_cells
1.47181715184954	Proportion	inParent_Effector_memory_CD8+_T_cells_in_CD8+_T_cells
1.36693219164804	Proportion	inParent_Effector_memory_Tconv_cells_in_Tconv_cells
1.34857863208625	Proportion	inParent_Effector_Tconv_cells_in_Tconv_cells
1.41594670743782	Proportion	inParent_Memory_CD4+_T_cells_in_CD4+_T_cells
1.43593015482535	Proportion	inParent_Memory_CD8+_T_cells_in_CD8+_T_cells
1.4246155235259	Proportion	inParent_Memory_Tconv_cells_in_Tconv_cells
1.3987180660189	Proportion	inParent_Memory_Treg_cells_in_Treg_cells
1.33434552885628	Proportion	inParent_Naive_CD4+_T_cells_in_CD4+_T_cells
1.39015910800034	Proportion	inParent_Naive_CD8+_T_cells_in_CD8+_T_cells
1.36423537533732	Proportion	inParent_Naive_Tconv_cells_in_Tconv_cells
1.3507536427851	Proportion	inParent_Naive_Treg_cells_in_Treg_cells
1.34919056998093	Proportion	inParent_Stem_memory_CD4+_T_cells_in_CD4+_T_cells
1.34721172243252	Proportion	inParent_Stem_memory_CD8+_T_cells_in_CD8+_T_cells
1.34919057246412	Proportion	inParent_Stem_memory_Tconv_cells_in_Tconv_cells
1.28364600416985	Proportion	inParent_Tconv_cells_in_CD4+_T_cells
1.25862024932336	Proportion	inParent_Treg_cells_in_CD4+_T_cells
1.34919056760751	Proportion	inParent_Activated_CD3+_T_cells_in_CD3+_T_cells
1.34985153248686	Proportion	inParent_Activated_CD4+_T_cells_in_CD4+_T_cells
1.34919056760751	Proportion	inParent_Activated_CD8+_T_cells_in_CD8+_T_cells
1.41405215351269	Proportion	inParent_CD28-_CD3+_T_cells_in_CD3+_T_cells
1.51973200028475	Proportion	inParent_CD28-_CD4-_CD8-_T_cells_in_CD4-_CD8-_T_cells
1.49769416595414	Proportion	inParent_CD28-_CD4+_CD8+_T_cells_in_CD4+_CD8+_T_cells
1.35524611389331	Proportion	inParent_CD28-_CD4+_T_cells_in_CD4+_T_cells
1.51783573069536	Proportion	inParent_CD28-_CD8+_T_cells_in_CD8+_T_cells
1.40967577800434	Proportion	inParent_CD28+_CD3+_T_cells_in_CD3+_T_cells
1.52243315134009	Proportion	inParent_CD28+_CD4-_CD8-_T_cells_in_CD4-_CD8-_T_cells
1.49195546656563	Proportion	inParent_CD28+_CD4+_CD8+_T_cells_in_CD4+_CD8+_T_cells
1.35518965143532	Proportion	inParent_CD28+_CD4+_T_cells_in_CD4+_T_cells
1.52338	Proportion	inParent_CD28+_CD8+_T_cells_in_CD8+_T_cells
1.38906388556739	Proportion	inParent_CD57+_CD3+_T_cells_in_CD3+_T_cells
1.34919056973849	Proportion	inParent_CD57+_CD4-_CD8-_T_cells_in_CD4-_CD8-_T_cells
1.42654863799114	Proportion	inParent_CD57+_CD4+_CD8+_T_cells_in_CD4+_CD8+_T_cells
1.35922656548845	Proportion	inParent_CD57+_CD4+_T_cells_in_CD4+_T_cells
1.53494485429698	Proportion	inParent_CD57+_CD8+_T_cells_in_CD8+_T_cells
1.35050833847482	Proportion	inParent_CD69+_CD3+_T_cells_in_CD3+_T_cells
1.3489228252993	Proportion	inParent_CD69+_CD4-_CD8-_T_cells_in_CD4-_CD8-_T_cells
1.3504138284757	Proportion	inParent_CD69+_CD4+_CD8+_T_cells_in_CD4+_CD8+_T_cells
1.34919086528453	Proportion	inParent_CD69+_CD4+_T_cells_in_CD4+_T_cells
1.3512962192343	Proportion	inParent_CD69+_CD8+_T_cells_in_CD8+_T_cells
1.34159978569734	Proportion	inParent_CD85j+_CD3+_T_cells_in_CD3+_T_cells
1.34416922839806	Proportion	inParent_CD85j+_CD4-_CD8-_T_cells_in_CD4-_CD8-_T_cells
1.3461637607844	Proportion	inParent_CD85j+_CD4+_CD8+_T_cells_in_CD4+_CD8+_T_cells
1.35003019922567	Proportion	inParent_CD85j+_CD4+_T_cells_in_CD4+_T_cells
1.54894106685793	Proportion	inParent_CD85j+_CD8+_T_cells_in_CD8+_T_cells
1.29883326837166	Proportion	inParent_HLADR-_CD38+_CD3+_T_cells_in_CD3+_T_cells
1.34919058936709	Proportion	inParent_HLADR-_CD38+_CD4-_CD8-_T_cells_in_CD4-_CD8-_T_cells
1.34919163723325	Proportion	inParent_HLADR-_CD38+_CD4+_CD8+_T_cells_in_CD4+_CD8+_T_cells
1.40023744082735	Proportion	inParent_HLADR-_CD38+_CD4+_T_cells_in_CD4+_T_cells
1.30932439030536	Proportion	inParent_HLADR-_CD38+_CD8+_T_cells_in_CD8+_T_cells
1.34919056760751	Proportion	inParent_HLADR+_CD38-_CD3+_T_cells_in_CD3+_T_cells
1.34919058632128	Proportion	inParent_HLADR+_CD38-_CD4-_CD8-_T_cells_in_CD4-_CD8-_T_cells
1.34802638770846	Proportion	inParent_HLADR+_CD38-_CD4+_CD8+_T_cells_in_CD4+_CD8+_T_cells
1.35108942008321	Proportion	inParent_HLADR+_CD38-_CD4+_T_cells_in_CD4+_T_cells
1.34919056760751	Proportion	inParent_HLADR+_CD38-_CD8+_T_cells_in_CD8+_T_cells
1.34919059199789	Proportion	inParent_HLADR+_CD38+_CD4-_CD8-_T_cells_in_CD4-_CD8-_T_cells
1.33984837929257	Proportion	inParent_HLADR+_CD38+_CD4+_CD8+_T_cells_in_CD4+_CD8+_T_cells
1.38725922691552	Proportion	inParent_PD-1+_CD3+_T_cells_in_CD3+_T_cells
1.27278490683904	Proportion	inParent_PD-1+_CD4-_CD8-_T_cells_in_CD4-_CD8-_T_cells
1.44101241960124	Proportion	inParent_PD-1+_CD4+_CD8+_T_cells_in_CD4+_CD8+_T_cells
1.36849734627624	Proportion	inParent_PD-1+_CD4+_T_cells_in_CD4+_T_cells
1.35105319761187	Proportion	inParent_PD-1+_CD8+_T_cells_in_CD8+_T_cells
1.3535449525429	Proportion	inParent_CXCR3-_CCR4+_CD4+_T_cells_in_CD4+_T_cells
1.31032475858419	Proportion	inParent_CXCR3-_CCR4+_CD8+_T_cells_in_CD8+_T_cells
1.29468792152365	Proportion	inParent_CXCR3-_CCR4+_Tfh_cells_in_Tfh_cells
1.31556857295639	Proportion	inParent_CXCR3-_CCR4+_Treg_cells_in_Treg_cells
1.33495574056209	Proportion	inParent_CXCR3+_CCR4-_CD4+_T_cells_in_CD4+_T_cells
1.19340178536483	Proportion	inParent_CXCR3+_CCR4-_CD8+_T_cells_in_CD8+_T_cells
1.1739979665449	Proportion	inParent_CXCR3+_CCR4-_Tfh_cells_in_Tfh_cells
1.30710713113621	Proportion	inParent_CXCR3+_CCR4-_Treg_cells_in_Treg_cells
1.29331734983962	Proportion	inParent_CXCR5+_CD8+_T_cells_in_CD8+_T_cells
1.22915207133593	Proportion	inParent_Tc1_cells_in_CD8+_T_cells
1.31145134418724	Proportion	inParent_Tc17_cells_in_CD8+_T_cells
1.31854241010722	Proportion	inParent_Tc17Tc1_cells_in_CD8+_T_cells
1.31382751918874	Proportion	inParent_Tc2_cells_in_CD8+_T_cells
1.33538157374396	Proportion	inParent_Tc9_cells_in_CD8+_T_cells
1.17508121976597	Proportion	inParent_Tfh_cells_in_CD4+_T_cells
1.20463336058529	Proportion	inParent_Tfh1_cells_in_Tfh_cells
1.32992492076916	Proportion	inParent_Tfh17_cells_in_Tfh_cells
1.23093004288748	Proportion	inParent_Tfh17Tfh1_cells_in_Tfh_cells
1.18840530601274	Proportion	inParent_Tfh2_cells_in_Tfh_cells
1.29994120248197	Proportion	inParent_Tfh9_cells_in_Tfh_cells
1.32517	Proportion	inParent_Tfr_cells_in_Treg_cells
1.29698365620381	Proportion	inParent_Th1-like_Treg_cells_in_Treg_cells
1.33587090294286	Proportion	inParent_Th1_cells_in_CD4+_T_cells
1.30466590951157	Proportion	inParent_Th17-like_Treg_cells_in_Treg_cells
1.27094408797157	Proportion	inParent_Th17_cells_in_CD4+_T_cells
1.29627264106801	Proportion	inParent_Th17Th1-like_Treg_cells_in_Treg_cells
1.3080833661618	Proportion	inParent_Th17Th1_cells_in_CD4+_T_cells
1.23083418129235	Proportion	inParent_Th2-like_Treg_cells_in_Treg_cells
1.24945447746273	Proportion	inParent_Th2_cells_in_CD4+_T_cells
1.28281414580378	Proportion	inParent_Th9-like_Treg_cells_in_Treg_cells
1.2854693209641	Proportion	inParent_Th9_cells_in_CD4+_T_cells
1.3537253346693	Proportion	inParent_CD11c+_memory_B_cells_in_CD19+_B_and_CD20+_B_cells
1.32702914088026	Proportion	inParent_CD19+_B_and_CD20+_B_cells_in_Lymphocytes
1.33000387224602	Proportion	inParent_CD21_low_B_cells_in_CD19+_B_and_CD20+_B_cells
1.27945125989645	Proportion	inParent_CD27+_memory_B_cells_in_CD19+_B_and_CD20+_B_cells
1.32657757709655	Proportion	inParent_Class-switched_B_cells_in_CD27+_memory_B_cells
1.33851623476071	Proportion	inParent_Founder_B_cells_in_CD19+_B_and_CD20+_B_cells
1.32915768837188	Proportion	inParent_IgD_only_memory_B_cells_in_Unswitched_B_cells
1.2387223732326	Proportion	inParent_IgD+_CD27-_B_cells_in_CD19+_B_and_CD20+_B_cells
1.33310228620717	Proportion	inParent_IgG_only_memory_B_cells_in_Class-switched_B_cells
1.24832765410295	Proportion	inParent_IgM_only_memory_B_cells_in_Unswitched_B_cells
1.28149669774457	Proportion	inParent_Marginal_zone_B_cells_in_Unswitched_B_cells
1.31027888963804	Proportion	inParent_Naive_B_cells_in_CD19+_B_and_CD20+_B_cells
1.3389	Proportion	inParent_Plasmablasts_and_plasma_cells_in_CD27+_memory_B_cells
1.19968677995743	Proportion	inParent_Transitional_B_cells_in_CD19+_B_and_CD20+_B_cells
1.30906000277257	Proportion	inParent_Unswitched_B_cells_in_CD27+_memory_B_cells
1.34828110934813	Proportion	inCD45_Basophils_in_CD45+_cells
1.34822931878892	Proportion	inCD45_CD16-_mDCs_in_CD45+_cells
1.34824986800282	Proportion	inCD45_CD16+_mDCs_in_CD45+_cells
1.30448803174183	Proportion	inCD45_Classical_monocytes_in_CD45+_cells
1.34810806864994	Proportion	inCD45_Eosinophils_in_CD45+_cells
1.34383459129799	Proportion	inCD45_Intermediate_monocytes_in_CD45+_cells
1.34815530088999	Proportion	inCD45_mDCs_in_CD45+_cells
1.26334290147614	Proportion	inCD45_Monocytes_in_CD45+_cells
1.30484486889781	Proportion	inCD45_Neutrophils_in_CD45+_cells
1.34820789025612	Proportion	inCD45_Non-Classical_monocytes_in_CD45+_cells
1.35095981663914	Proportion	inCD45_pDCs_in_CD45+_cells
1.26565130405036	Proportion	inCD45_Alpha_beta_T_cells_in_CD45+_cells
1.32520549018941	Proportion	inCD45_CD56_bright_NK_cells_in_CD45+_cells
1.33547476268079	Proportion	inCD45_CD56_dim_NK_cells_in_CD45+_cells
1.3267396937855	Proportion	inCD45_CD8+_MAIT_cells_in_CD45+_cells
1.32920316058794	Proportion	inCD45_Early_NK_cells_in_CD45+_cells
1.33751458366063	Proportion	inCD45_Effector_NK_cells_in_CD45+_cells
1.32988045953598	Proportion	inCD45_Gamma_delta_T_cells_in_CD45+_cells
1.32643216570545	Proportion	inCD45_MAIT_cells_in_CD45+_cells
1.33581624677822	Proportion	inCD45_NK_cells_in_CD45+_cells
1.33442189881283	Proportion	inCD45_NKp46+_NK_cells_in_CD45+_cells
1.33704258338904	Proportion	inCD45_NKT_cells_in_CD45+_cells
1.33095808641229	Proportion	inCD45_Terminal_NK_cells_in_CD45+_cells
1.32675090138173	Proportion	inCD45_V_delta_1_cells_in_CD45+_cells
1.32387272487541	Proportion	inCD45_V_delta_2_cells_in_CD45+_cells
1.34825779007415	Proportion	inCD45_Activated_Treg_cells_in_CD45+_cells
1.26934236921265	Proportion	inCD45_CD3+_T_cells_in_CD45+_cells
1.35333069559928	Proportion	inCD45_CD4-_CD8-_T_cells_in_CD45+_cells
1.35019407121784	Proportion	inCD45_CD4+_CD8+_T_cells_in_CD45+_cells
1.28410609577934	Proportion	inCD45_CD4+_T_cells_in_CD45+_cells
1.34919056760751	Proportion	inCD45_CD45RA+_CCR7+_CD4+_T_cells_in_CD45+_cells
1.34919056760751	Proportion	inCD45_CD45RA+_CCR7+_CD8+_T_cells_in_CD45+_cells
1.34919056760751	Proportion	inCD45_CD45RA+_CCR7+_Tconv_cells_in_CD45+_cells
1.34919056760751	Proportion	inCD45_CD8+_T_cells_in_CD45+_cells
1.25033943275656	Proportion	inCD45_CD95+_CD4+_T_cells_in_CD45+_cells
1.34919056760751	Proportion	inCD45_CD95+_CD8+_T_cells_in_CD45+_cells
1.28257129775808	Proportion	inCD45_CD95+_Tconv_cells_in_CD45+_cells
1.27646303604188	Proportion	inCD45_Central_memory_CD4+_T_cells_in_CD45+_cells
1.34919056760751	Proportion	inCD45_Central_memory_CD8+_T_cells_in_CD45+_cells
1.34919056760751	Proportion	inCD45_Central_memory_Tconv_cells_in_CD45+_cells
1.35044804344656	Proportion	inCD45_Effector_CD4+_T_cells_in_CD45+_cells
1.34919056760751	Proportion	inCD45_Effector_CD8+_T_cells_in_CD45+_cells
1.34919056760751	Proportion	inCD45_Effector_memory_CD4+_T_cells_in_CD45+_cells
1.34919056760751	Proportion	inCD45_Effector_memory_CD8+_T_cells_in_CD45+_cells
1.34919056760751	Proportion	inCD45_Effector_memory_Tconv_cells_in_CD45+_cells
1.35056371009733	Proportion	inCD45_Effector_Tconv_cells_in_CD45+_cells
1.33191339840482	Proportion	inCD45_Lymphocytes_in_CD45+_cells
1.29939846445075	Proportion	inCD45_Memory_CD4+_T_cells_in_CD45+_cells
1.34919056760751	Proportion	inCD45_Memory_CD8+_T_cells_in_CD45+_cells
1.29569436325416	Proportion	inCD45_Memory_Tconv_cells_in_CD45+_cells
1.34828621619935	Proportion	inCD45_Memory_Treg_cells_in_CD45+_cells
1.34919056760751	Proportion	inCD45_Naive_CD4+_T_cells_in_CD45+_cells
1.34919056760751	Proportion	inCD45_Naive_CD8+_T_cells_in_CD45+_cells
1.34919056760751	Proportion	inCD45_Naive_Tconv_cells_in_CD45+_cells
1.35206739183318	Proportion	inCD45_Naive_Treg_cells_in_CD45+_cells
1.35110897222554	Proportion	inCD45_Stem_memory_CD4+_T_cells_in_CD45+_cells
1.35002097833118	Proportion	inCD45_Stem_memory_CD8+_T_cells_in_CD45+_cells
1.35014771458638	Proportion	inCD45_Stem_memory_Tconv_cells_in_CD45+_cells
1.27580677893758	Proportion	inCD45_Tconv_cells_in_CD45+_cells
1.34919056760751	Proportion	inCD45_Treg_cells_in_CD45+_cells
1.35059814017257	Proportion	inCD45_Activated_CD3+_T_cells_in_CD45+_cells
1.34919056760751	Proportion	inCD45_Activated_CD4+_T_cells_in_CD45+_cells
1.35031096896554	Proportion	inCD45_Activated_CD8+_T_cells_in_CD45+_cells
1.34919056760751	Proportion	inCD45_CD28-_CD3+_T_cells_in_CD45+_cells
1.35539060020412	Proportion	inCD45_CD28-_CD4-_CD8-_T_cells_in_CD45+_cells
1.35050795516739	Proportion	inCD45_CD28-_CD4+_CD8+_T_cells_in_CD45+_cells
1.35108861830834	Proportion	inCD45_CD28-_CD4+_T_cells_in_CD45+_cells
1.34919056760751	Proportion	inCD45_CD28-_CD8+_T_cells_in_CD45+_cells
1.35190555821271	Proportion	inCD45_CD28+_CD3+_T_cells_in_CD45+_cells
1.34919056760751	Proportion	inCD45_CD28+_CD4-_CD8-_T_cells_in_CD45+_cells
1.35162129775717	Proportion	inCD45_CD28+_CD4+_CD8+_T_cells_in_CD45+_cells
1.29237917675438	Proportion	inCD45_CD28+_CD4+_T_cells_in_CD45+_cells
1.34919056760751	Proportion	inCD45_CD28+_CD8+_T_cells_in_CD45+_cells
1.34919056988596	Proportion	inCD45_CD57+_CD3+_T_cells_in_CD45+_cells
1.35236070708983	Proportion	inCD45_CD57+_CD4-_CD8-_T_cells_in_CD45+_cells
1.35041258674154	Proportion	inCD45_CD57+_CD4+_CD8+_T_cells_in_CD45+_cells
1.35414274578174	Proportion	inCD45_CD57+_CD4+_T_cells_in_CD45+_cells
1.35019688682335	Proportion	inCD45_CD57+_CD8+_T_cells_in_CD45+_cells
1.34923146202611	Proportion	inCD45_CD69+_CD3+_T_cells_in_CD45+_cells
1.35177222678587	Proportion	inCD45_CD69+_CD4-_CD8-_T_cells_in_CD45+_cells
1.35128039803513	Proportion	inCD45_CD69+_CD4+_CD8+_T_cells_in_CD45+_cells
1.3492100308124	Proportion	inCD45_CD69+_CD4+_T_cells_in_CD45+_cells
1.35072415083864	Proportion	inCD45_CD69+_CD8+_T_cells_in_CD45+_cells
1.34550511560256	Proportion	inCD45_CD85j+_CD3+_T_cells_in_CD45+_cells
1.34714225396003	Proportion	inCD45_CD85j+_CD4-_CD8-_T_cells_in_CD45+_cells
1.34398398323698	Proportion	inCD45_CD85j+_CD4+_CD8+_T_cells_in_CD45+_cells
1.35327828987292	Proportion	inCD45_CD85j+_CD4+_T_cells_in_CD45+_cells
1.3514404812887	Proportion	inCD45_CD85j+_CD8+_T_cells_in_CD45+_cells
1.34919056760751	Proportion	inCD45_HLADR-_CD38+_CD3+_T_cells_in_CD45+_cells
1.35247783215531	Proportion	inCD45_HLADR-_CD38+_CD4-_CD8-_T_cells_in_CD45+_cells
1.3505748204672	Proportion	inCD45_HLADR-_CD38+_CD4+_CD8+_T_cells_in_CD45+_cells
1.34919056760751	Proportion	inCD45_HLADR-_CD38+_CD4+_T_cells_in_CD45+_cells
1.35047450817407	Proportion	inCD45_HLADR-_CD38+_CD8+_T_cells_in_CD45+_cells
1.34919056760751	Proportion	inCD45_HLADR+_CD38-_CD3+_T_cells_in_CD45+_cells
1.34921950665417	Proportion	inCD45_HLADR+_CD38-_CD4-_CD8-_T_cells_in_CD45+_cells
1.35081733273362	Proportion	inCD45_HLADR+_CD38-_CD4+_CD8+_T_cells_in_CD45+_cells
1.34701590013291	Proportion	inCD45_HLADR+_CD38-_CD4+_T_cells_in_CD45+_cells
1.35052449923618	Proportion	inCD45_HLADR+_CD38-_CD8+_T_cells_in_CD45+_cells
1.35100144209037	Proportion	inCD45_HLADR+_CD38+_CD4-_CD8-_T_cells_in_CD45+_cells
1.35189653582114	Proportion	inCD45_HLADR+_CD38+_CD4+_CD8+_T_cells_in_CD45+_cells
1.3454035942264	Proportion	inCD45_PD-1+_CD3+_T_cells_in_CD45+_cells
1.34623422886263	Proportion	inCD45_PD-1+_CD4-_CD8-_T_cells_in_CD45+_cells
1.34814077959387	Proportion	inCD45_PD-1+_CD4+_CD8+_T_cells_in_CD45+_cells
1.3483314599144	Proportion	inCD45_PD-1+_CD4+_T_cells_in_CD45+_cells
1.34799563789849	Proportion	inCD45_PD-1+_CD8+_T_cells_in_CD45+_cells
1.32174304911047	Proportion	inCD45_CXCR3-_CCR4+_CD4+_T_cells_in_CD45+_cells
1.33099267990031	Proportion	inCD45_CXCR3-_CCR4+_CD8+_T_cells_in_CD45+_cells
1.33478718170133	Proportion	inCD45_CXCR3-_CCR4+_Tfh_cells_in_CD45+_cells
1.31801963046886	Proportion	inCD45_CXCR3-_CCR4+_Treg_cells_in_CD45+_cells
1.33040645432284	Proportion	inCD45_CXCR3+_CCR4-_CD4+_T_cells_in_CD45+_cells
1.3048695804468	Proportion	inCD45_CXCR3+_CCR4-_CD8+_T_cells_in_CD45+_cells
1.31999024272092	Proportion	inCD45_CXCR3+_CCR4-_Tfh_cells_in_CD45+_cells
1.33154611822938	Proportion	inCD45_CXCR3+_CCR4-_Treg_cells_in_CD45+_cells
1.32590841730165	Proportion	inCD45_CXCR5+_CD8+_T_cells_in_CD45+_cells
1.30999651200743	Proportion	inCD45_Tc1_cells_in_CD45+_cells
1.30485003867522	Proportion	inCD45_Tc17_cells_in_CD45+_cells
1.30919551137356	Proportion	inCD45_Tc17Tc1_cells_in_CD45+_cells
1.33176504906236	Proportion	inCD45_Tc2_cells_in_CD45+_cells
1.32034805295043	Proportion	inCD45_Tc9_cells_in_CD45+_cells
1.32650716758787	Proportion	inCD45_Tfh_cells_in_CD45+_cells
1.30345637834781	Proportion	inCD45_Tfh1_cells_in_CD45+_cells
1.31606593342388	Proportion	inCD45_Tfh17_cells_in_CD45+_cells
1.34471864826401	Proportion	inCD45_Tfh17Tfh1_cells_in_CD45+_cells
1.31581812005193	Proportion	inCD45_Tfh2_cells_in_CD45+_cells
1.32074938399665	Proportion	inCD45_Tfh9_cells_in_CD45+_cells
1.32417113245008	Proportion	inCD45_Tfr_cells_in_CD45+_cells
1.31778093882989	Proportion	inCD45_Th1-like_Treg_cells_in_CD45+_cells
1.32736935254175	Proportion	inCD45_Th1_cells_in_CD45+_cells
1.32912521861582	Proportion	inCD45_Th17-like_Treg_cells_in_CD45+_cells
1.32241168836105	Proportion	inCD45_Th17_cells_in_CD45+_cells
1.30068285850413	Proportion	inCD45_Th17Th1-like_Treg_cells_in_CD45+_cells
1.3475111319077	Proportion	inCD45_Th17Th1_cells_in_CD45+_cells
1.31342361749765	Proportion	inCD45_Th2-like_Treg_cells_in_CD45+_cells
1.28620059011547	Proportion	inCD45_Th2_cells_in_CD45+_cells
1.29267290382765	Proportion	inCD45_Th9-like_Treg_cells_in_CD45+_cells
1.33943843302895	Proportion	inCD45_Th9_cells_in_CD45+_cells
1.33337482237251	Proportion	inCD45_CD11c+_memory_B_cells_in_CD45+_cells
1.32815232213573	Proportion	inCD45_CD19+_B_and_CD20+_B_cells_in_CD45+_cells
1.31931747452336	Proportion	inCD45_CD21_low_B_cells_in_CD45+_cells
1.31698579200763	Proportion	inCD45_CD27+_memory_B_cells_in_CD45+_cells
1.31886768863515	Proportion	inCD45_Class-switched_B_cells_in_CD45+_cells
1.3433240164364	Proportion	inCD45_Founder_B_cells_in_CD45+_cells
1.3361388212341	Proportion	inCD45_IgD_only_memory_B_cells_in_CD45+_cells
1.33606842944674	Proportion	inCD45_IgD+_CD27-_B_cells_in_CD45+_cells
1.3467804544574	Proportion	inCD45_IgG_only_memory_B_cells_in_CD45+_cells
1.31393610601777	Proportion	inCD45_IgM_only_memory_B_cells_in_CD45+_cells
1.31508513319421	Proportion	inCD45_Marginal_zone_B_cells_in_CD45+_cells
1.32944725833819	Proportion	inCD45_Naive_B_cells_in_CD45+_cells
1.34258088813186	Proportion	inCD45_Plasmablasts_and_plasma_cells_in_CD45+_cells
1.32881717898965	Proportion	inCD45_Transitional_B_cells_in_CD45+_cells
1.31228350269994	Proportion	inCD45_Unswitched_B_cells_in_CD45+_cells
1.32656739065728	Cytokine	IFN-g
1.3150646963756	Cytokine	IL-10
1.18889603154359	Cytokine	IL-12p70
1.18135441782472	Cytokine	IL-13
1.27921805421979	Cytokine	IL-2
1.2775282608672	Cytokine	IL-4
1.32290301745862	Cytokine	IL-6
1.31514428019971	Cytokine	IL-8
1.32091001274393	Cytokine	TNF-a

## Sheet: d
Exposures	Estimated variance (%)
Exposures	0.0743839
All	0.107375
Age&Gender&Season	0.0555191
