# Supplementary material for: The Influence of Sleep and Diet on Human Peripheral Immunity and Chronic Health Conditions
Source: Research (Wash D C). 2026 Feb 19;9:1081. doi: 10.34133/research.1081 (PMC12943795; doi:10.34133/research.1081)
Supplement: Supplementary 1 — Figs. S1 to S14 Tables S1 to S18 Data S1 to S5 [file research.1081.f1.zip › Data S2.xlsx]

## Sheet: a
Immunophenotypes	exposures	Exposure category	FDR of coefficient	Coefficient	Immunophenotype category
Neutrophils_in_CD45+_cells	Alcohol intake or not	Alcohol use	0.799407837578666	-0.0304549	Proportion
Eosinophils_in_CD45+_cells	Alcohol intake or not	Alcohol use	0.946053070500147	0.0708419330200295	Proportion
Basophils_in_CD45+_cells	Alcohol intake or not	Alcohol use	0.991365600072782	0.0341636498697116	Proportion
pDCs_in_CD45+_cells	Alcohol intake or not	Alcohol use	0.839545755066031	-0.00240886	Proportion
mDCs_in_CD45+_cells	Alcohol intake or not	Alcohol use	0.771148989605086	-0.0268939	Proportion
CD16+_mDCs_in_CD45+_cells	Alcohol intake or not	Alcohol use	0.878157796936842	-0.0050771	Proportion
CD16-_mDCs_in_CD45+_cells	Alcohol intake or not	Alcohol use	0.626317368509043	-0.0174576	Proportion
Monocytes_in_CD45+_cells	Alcohol intake or not	Alcohol use	0.949030588560136	-0.024681	Proportion
Classical_monocytes_in_CD45+_cells	Alcohol intake or not	Alcohol use	0.916144642837361	-0.0325008	Proportion
Intermediate_monocytes_in_CD45+_cells	Alcohol intake or not	Alcohol use	0.930726614590745	-0.00988408	Proportion
Non-Classical_monocytes_in_CD45+_cells	Alcohol intake or not	Alcohol use	0.986198033006731	0.0192166118430726	Proportion
NK_cells_in_CD45+_cells	Alcohol intake or not	Alcohol use	0.803137065496309	-0.0726177	Proportion
CD56_bright_NK_cells_in_CD45+_cells	Alcohol intake or not	Alcohol use	0.920487472105491	-0.0247751	Proportion
CD56_dim_NK_cells_in_CD45+_cells	Alcohol intake or not	Alcohol use	0.822520647510707	-0.0730681	Proportion
NKp46+_NK_cells_in_CD45+_cells	Alcohol intake or not	Alcohol use	0.76417619816564	-0.0611398	Proportion
Early_NK_cells_in_CD45+_cells	Alcohol intake or not	Alcohol use	0.88782207402277	-0.0147306	Proportion
Effector_NK_cells_in_CD45+_cells	Alcohol intake or not	Alcohol use	0.743306905476383	-0.066169	Proportion
Terminal_NK_cells_in_CD45+_cells	Alcohol intake or not	Alcohol use	0.853920420676567	-0.0523181	Proportion
NKT_cells_in_CD45+_cells	Alcohol intake or not	Alcohol use	0.91337223334277	-0.0152976	Proportion
MAIT_cells_in_CD45+_cells	Alcohol intake or not	Alcohol use	0.722414543825397	0.0422450106719338	Proportion
CD8+_MAIT_cells_in_CD45+_cells	Alcohol intake or not	Alcohol use	0.703569115928216	0.0484786007466504	Proportion
Gamma_delta_T_cells_in_CD45+_cells	Alcohol intake or not	Alcohol use	0.998193576788026	-0.023939	Proportion
V_delta_1_cells_in_CD45+_cells	Alcohol intake or not	Alcohol use	0.937095222345795	-0.00898278	Proportion
V_delta_2_cells_in_CD45+_cells	Alcohol intake or not	Alcohol use	0.980157893473989	-0.0274788	Proportion
Alpha_beta_T_cells_in_CD45+_cells	Alcohol intake or not	Alcohol use	0.886504011356796	0.02411355427371	Proportion
Lymphocytes_in_CD45+_cells	Alcohol intake or not	Alcohol use	0.981302199170413	-0.0400682	Proportion
CD3+_T_cells_in_CD45+_cells	Alcohol intake or not	Alcohol use	0.980436863714526	-0.0224572	Proportion
CD4+_CD8+_T_cells_in_CD45+_cells	Alcohol intake or not	Alcohol use	0.890234486388558	0.0495508452965626	Proportion
CD4-_CD8-_T_cells_in_CD45+_cells	Alcohol intake or not	Alcohol use	0.951102592325297	-0.0772273	Proportion
CD4+_T_cells_in_CD45+_cells	Alcohol intake or not	Alcohol use	0.960825411103112	0.02658844712538	Proportion
CD45RA+_CCR7+_CD4+_T_cells_in_CD45+_cells	Alcohol intake or not	Alcohol use	0.96292161965041	-0.0428984	Proportion
Naive_CD4+_T_cells_in_CD45+_cells	Alcohol intake or not	Alcohol use	0.95369371857172	-0.0484847	Proportion
Stem_memory_CD4+_T_cells_in_CD45+_cells	Alcohol intake or not	Alcohol use	0.933159403297684	0.0122651520866439	Proportion
Central_memory_CD4+_T_cells_in_CD45+_cells	Alcohol intake or not	Alcohol use	0.98875133135394	0.0188795469099302	Proportion
Effector_CD4+_T_cells_in_CD45+_cells	Alcohol intake or not	Alcohol use	0.951695939615852	0.00864981771628651	Proportion
Effector_memory_CD4+_T_cells_in_CD45+_cells	Alcohol intake or not	Alcohol use	0.827852337259583	0.0651523706411523	Proportion
Memory_CD4+_T_cells_in_CD45+_cells	Alcohol intake or not	Alcohol use	0.907633467815911	0.062150409415684	Proportion
CD95+_CD4+_T_cells_in_CD45+_cells	Alcohol intake or not	Alcohol use	0.887020579348177	0.072775746319563	Proportion
Tconv_cells_in_CD45+_cells	Alcohol intake or not	Alcohol use	0.955249569706146	0.0261308749078049	Proportion
CD45RA+_CCR7+_Tconv_cells_in_CD45+_cells	Alcohol intake or not	Alcohol use	0.958384274041715	-0.0405955	Proportion
Naive_Tconv_cells_in_CD45+_cells	Alcohol intake or not	Alcohol use	0.955249569706146	-0.0445644	Proportion
Stem_memory_Tconv_cells_in_CD45+_cells	Alcohol intake or not	Alcohol use	0.952258178411392	0.00959514810864054	Proportion
Central_memory_Tconv_cells_in_CD45+_cells	Alcohol intake or not	Alcohol use	0.972657002636915	0.0209529282492511	Proportion
Effector_memory_Tconv_cells_in_CD45+_cells	Alcohol intake or not	Alcohol use	0.778045108346543	0.0610425876906337	Proportion
Effector_Tconv_cells_in_CD45+_cells	Alcohol intake or not	Alcohol use	0.951208539805646	0.00599882079301755	Proportion
Memory_Tconv_cells_in_CD45+_cells	Alcohol intake or not	Alcohol use	0.885346819923716	0.0624999756989452	Proportion
CD95+_Tconv_cells_in_CD45+_cells	Alcohol intake or not	Alcohol use	0.870608236148154	0.0708643699916805	Proportion
Treg_cells_in_CD45+_cells	Alcohol intake or not	Alcohol use	0.995735129463179	0.0348852600832604	Proportion
Activated_Treg_cells_in_CD45+_cells	Alcohol intake or not	Alcohol use	0.975543437228513	0.104322549359514	Proportion
Memory_Treg_cells_in_CD45+_cells	Alcohol intake or not	Alcohol use	0.985208463966924	0.00125203018658396	Proportion
Naive_Treg_cells_in_CD45+_cells	Alcohol intake or not	Alcohol use	0.850412114588991	-0.106812	Proportion
CD8+_T_cells_in_CD45+_cells	Alcohol intake or not	Alcohol use	0.93512065965888	-0.0358448	Proportion
CD45RA+_CCR7+_CD8+_T_cells_in_CD45+_cells	Alcohol intake or not	Alcohol use	0.747408649316474	-0.0659103	Proportion
Naive_CD8+_T_cells_in_CD45+_cells	Alcohol intake or not	Alcohol use	0.743306905476383	-0.0699409	Proportion
Stem_memory_CD8+_T_cells_in_CD45+_cells	Alcohol intake or not	Alcohol use	0.970037698550241	-0.0124295	Proportion
Central_memory_CD8+_T_cells_in_CD45+_cells	Alcohol intake or not	Alcohol use	0.787856774245149	0.0277357402523924	Proportion
Effector_CD8+_T_cells_in_CD45+_cells	Alcohol intake or not	Alcohol use	0.951533209310492	-0.0549126	Proportion
Effector_memory_CD8+_T_cells_in_CD45+_cells	Alcohol intake or not	Alcohol use	0.888845565125407	0.0316457882168114	Proportion
Memory_CD8+_T_cells_in_CD45+_cells	Alcohol intake or not	Alcohol use	0.850412114588991	0.0215289571249154	Proportion
CD95+_CD8+_T_cells_in_CD45+_cells	Alcohol intake or not	Alcohol use	0.975593693983408	-0.0252817	Proportion
Activated_CD3+_T_cells_in_CD45+_cells	Alcohol intake or not	Alcohol use	0.92832884270783	-0.0591814	Proportion
CD69+_CD3+_T_cells_in_CD45+_cells	Alcohol intake or not	Alcohol use	0.876974374694063	0.032639726317318	Proportion
CD85j+_CD3+_T_cells_in_CD45+_cells	Alcohol intake or not	Alcohol use	0.991223483230749	-0.00432125	Proportion
PD-1+_CD3+_T_cells_in_CD45+_cells	Alcohol intake or not	Alcohol use	0.972831134237558	0.0459853133361986	Proportion
CD28+_CD3+_T_cells_in_CD45+_cells	Alcohol intake or not	Alcohol use	0.972657002636915	0.0257176263295119	Proportion
HLADR+_CD38-_CD3+_T_cells_in_CD45+_cells	Alcohol intake or not	Alcohol use	0.996260667344474	0.0334782928796643	Proportion
HLADR-_CD38+_CD3+_T_cells_in_CD45+_cells	Alcohol intake or not	Alcohol use	0.930690696322364	-0.0507704	Proportion
CD28-_CD3+_T_cells_in_CD45+_cells	Alcohol intake or not	Alcohol use	0.959945799065238	-0.0299251	Proportion
CD57+_CD3+_T_cells_in_CD45+_cells	Alcohol intake or not	Alcohol use	0.949030588560136	0.0303061428531299	Proportion
HLADR+_CD38+_CD4+_CD8+_T_cells_in_CD45+_cells	Alcohol intake or not	Alcohol use	0.882802055337361	0.0586492511455199	Proportion
CD69+_CD4+_CD8+_T_cells_in_CD45+_cells	Alcohol intake or not	Alcohol use	0.727193694748958	0.0282496994473139	Proportion
CD85j+_CD4+_CD8+_T_cells_in_CD45+_cells	Alcohol intake or not	Alcohol use	0.842378534534172	0.0832724937772645	Proportion
PD-1+_CD4+_CD8+_T_cells_in_CD45+_cells	Alcohol intake or not	Alcohol use	0.727672973572329	0.0609711144577578	Proportion
CD28+_CD4+_CD8+_T_cells_in_CD45+_cells	Alcohol intake or not	Alcohol use	0.96872599770158	0.0776428577824027	Proportion
HLADR+_CD38-_CD4+_CD8+_T_cells_in_CD45+_cells	Alcohol intake or not	Alcohol use	0.803137065496309	0.100822482150063	Proportion
HLADR-_CD38+_CD4+_CD8+_T_cells_in_CD45+_cells	Alcohol intake or not	Alcohol use	0.688669615015892	0.0252080373323134	Proportion
CD28-_CD4+_CD8+_T_cells_in_CD45+_cells	Alcohol intake or not	Alcohol use	0.797730403367608	0.080332638768205	Proportion
CD57+_CD4+_CD8+_T_cells_in_CD45+_cells	Alcohol intake or not	Alcohol use	0.792039791268851	0.106729676793821	Proportion
HLADR+_CD38+_CD4-_CD8-_T_cells_in_CD45+_cells	Alcohol intake or not	Alcohol use	0.982527186893185	-0.0767807	Proportion
CD69+_CD4-_CD8-_T_cells_in_CD45+_cells	Alcohol intake or not	Alcohol use	0.983542058592552	0.00351467006304186	Proportion
CD85j+_CD4-_CD8-_T_cells_in_CD45+_cells	Alcohol intake or not	Alcohol use	0.982219023406878	-0.00290517	Proportion
PD-1+_CD4-_CD8-_T_cells_in_CD45+_cells	Alcohol intake or not	Alcohol use	0.890574936243766	-0.0415915	Proportion
CD28+_CD4-_CD8-_T_cells_in_CD45+_cells	Alcohol intake or not	Alcohol use	0.82431578069321	-0.0684458	Proportion
HLADR+_CD38-_CD4-_CD8-_T_cells_in_CD45+_cells	Alcohol intake or not	Alcohol use	0.884962065884399	-0.00464359	Proportion
HLADR-_CD38+_CD4-_CD8-_T_cells_in_CD45+_cells	Alcohol intake or not	Alcohol use	0.9555731148575	-0.0801539	Proportion
CD28-_CD4-_CD8-_T_cells_in_CD45+_cells	Alcohol intake or not	Alcohol use	0.980564021823916	-0.0543384	Proportion
CD57+_CD4-_CD8-_T_cells_in_CD45+_cells	Alcohol intake or not	Alcohol use	0.993069329836389	0.0198714439838272	Proportion
Activated_CD4+_T_cells_in_CD45+_cells	Alcohol intake or not	Alcohol use	0.918400441361082	-0.00906653	Proportion
CD69+_CD4+_T_cells_in_CD45+_cells	Alcohol intake or not	Alcohol use	0.977981427485693	0.046790445411939	Proportion
CD85j+_CD4+_T_cells_in_CD45+_cells	Alcohol intake or not	Alcohol use	0.981495363163504	0.0356905280104394	Proportion
PD-1+_CD4+_T_cells_in_CD45+_cells	Alcohol intake or not	Alcohol use	0.7722101086894	0.0514070511036137	Proportion
CD28+_CD4+_T_cells_in_CD45+_cells	Alcohol intake or not	Alcohol use	0.95279330729421	0.0443425443070656	Proportion
HLADR+_CD38-_CD4+_T_cells_in_CD45+_cells	Alcohol intake or not	Alcohol use	0.950704662059225	0.0602635444270068	Proportion
HLADR-_CD38+_CD4+_T_cells_in_CD45+_cells	Alcohol intake or not	Alcohol use	0.933159403297684	-0.0273576	Proportion
CD28-_CD4+_T_cells_in_CD45+_cells	Alcohol intake or not	Alcohol use	0.88689473342175	-0.00359284	Proportion
CD57+_CD4+_T_cells_in_CD45+_cells	Alcohol intake or not	Alcohol use	0.894200213745083	0.0496893650497724	Proportion
Activated_CD8+_T_cells_in_CD45+_cells	Alcohol intake or not	Alcohol use	0.929947573248972	-0.0769749	Proportion
CD69+_CD8+_T_cells_in_CD45+_cells	Alcohol intake or not	Alcohol use	0.958106939345234	0.00602218230761922	Proportion
CD85j+_CD8+_T_cells_in_CD45+_cells	Alcohol intake or not	Alcohol use	0.958384274041715	-0.0307155	Proportion
PD-1+_CD8+_T_cells_in_CD45+_cells	Alcohol intake or not	Alcohol use	0.90750063294119	0.0280225449167699	Proportion
CD28+_CD8+_T_cells_in_CD45+_cells	Alcohol intake or not	Alcohol use	0.693293439936215	0.0109109452212144	Proportion
HLADR+_CD38-_CD8+_T_cells_in_CD45+_cells	Alcohol intake or not	Alcohol use	0.996851912004034	-0.00634091	Proportion
HLADR-_CD38+_CD8+_T_cells_in_CD45+_cells	Alcohol intake or not	Alcohol use	0.998073489812159	-0.0696349	Proportion
CD28-_CD8+_T_cells_in_CD45+_cells	Alcohol intake or not	Alcohol use	0.99234826890321	-0.0482001	Proportion
CD57+_CD8+_T_cells_in_CD45+_cells	Alcohol intake or not	Alcohol use	0.972831134237558	0.002776975246498	Proportion
Th1_cells_in_CD45+_cells	Alcohol intake or not	Alcohol use	0.982527186893185	0.0552176467837409	Proportion
Th2_cells_in_CD45+_cells	Alcohol intake or not	Alcohol use	0.965475643859333	-0.00726633	Proportion
Th9_cells_in_CD45+_cells	Alcohol intake or not	Alcohol use	0.995674137550764	0.0807369777850804	Proportion
Th17_cells_in_CD45+_cells	Alcohol intake or not	Alcohol use	0.847130096905269	0.0236336098183333	Proportion
Th17Th1_cells_in_CD45+_cells	Alcohol intake or not	Alcohol use	0.980802031701486	0.0780840821545351	Proportion
CXCR3+_CCR4-_CD4+_T_cells_in_CD45+_cells	Alcohol intake or not	Alcohol use	0.972657002636915	0.0704702025992368	Proportion
CXCR3-_CCR4+_CD4+_T_cells_in_CD45+_cells	Alcohol intake or not	Alcohol use	0.902484021076693	0.00562779202254737	Proportion
Tfh_cells_in_CD45+_cells	Alcohol intake or not	Alcohol use	0.924189489667079	0.0323119421185308	Proportion
Tfh1_cells_in_CD45+_cells	Alcohol intake or not	Alcohol use	0.918400441361082	0.0465093626806145	Proportion
Tfh2_cells_in_CD45+_cells	Alcohol intake or not	Alcohol use	0.950704662059225	-0.0162863	Proportion
Tfh9_cells_in_CD45+_cells	Alcohol intake or not	Alcohol use	0.99259869474905	0.0627328981706145	Proportion
Tfh17_cells_in_CD45+_cells	Alcohol intake or not	Alcohol use	0.912818205882129	0.0311573209935709	Proportion
Tfh17Tfh1_cells_in_CD45+_cells	Alcohol intake or not	Alcohol use	0.891064361810897	0.067660153413863	Proportion
CXCR3+_CCR4-_Tfh_cells_in_CD45+_cells	Alcohol intake or not	Alcohol use	0.904640164903902	0.0516963324754655	Proportion
CXCR3-_CCR4+_Tfh_cells_in_CD45+_cells	Alcohol intake or not	Alcohol use	0.963378632529961	0.015029159401309	Proportion
Th1-like_Treg_cells_in_CD45+_cells	Alcohol intake or not	Alcohol use	0.521677049651979	0.018829122836797	Proportion
Th2-like_Treg_cells_in_CD45+_cells	Alcohol intake or not	Alcohol use	0.949839650972542	0.0875822066418475	Proportion
Th9-like_Treg_cells_in_CD45+_cells	Alcohol intake or not	Alcohol use	0.709897105646023	0.0426465973602423	Proportion
Th17-like_Treg_cells_in_CD45+_cells	Alcohol intake or not	Alcohol use	0.887662858246626	0.079093754160607	Proportion
Th17Th1-like_Treg_cells_in_CD45+_cells	Alcohol intake or not	Alcohol use	0.626103705692336	0.0332428039820626	Proportion
CXCR3+_CCR4-_Treg_cells_in_CD45+_cells	Alcohol intake or not	Alcohol use	0.396801097431588	0.0301932062610637	Proportion
CXCR3-_CCR4+_Treg_cells_in_CD45+_cells	Alcohol intake or not	Alcohol use	0.904348043963283	0.0909211262265418	Proportion
Tfr_cells_in_CD45+_cells	Alcohol intake or not	Alcohol use	0.99144429028519	-0.00558397	Proportion
Tc1_cells_in_CD45+_cells	Alcohol intake or not	Alcohol use	0.898740827329734	-0.0457604	Proportion
Tc2_cells_in_CD45+_cells	Alcohol intake or not	Alcohol use	0.852702288923205	-0.078015	Proportion
Tc9_cells_in_CD45+_cells	Alcohol intake or not	Alcohol use	0.88689473342175	0.0470758290522137	Proportion
Tc17_cells_in_CD45+_cells	Alcohol intake or not	Alcohol use	0.491878571256167	0.00252986925906188	Proportion
Tc17Tc1_cells_in_CD45+_cells	Alcohol intake or not	Alcohol use	0.981302199170413	0.0478788258060042	Proportion
CXCR3+_CCR4-_CD8+_T_cells_in_CD45+_cells	Alcohol intake or not	Alcohol use	0.905580981876657	-0.0303508	Proportion
CXCR3-_CCR4+_CD8+_T_cells_in_CD45+_cells	Alcohol intake or not	Alcohol use	0.768948813480922	-0.0638786	Proportion
CXCR5+_CD8+_T_cells_in_CD45+_cells	Alcohol intake or not	Alcohol use	0.992456942571314	-0.00111452	Proportion
CD19+_B_and_CD20+_B_cells_in_CD45+_cells	Alcohol intake or not	Alcohol use	0.972650836343098	0.0448959084946839	Proportion
CD11c+_memory_B_cells_in_CD45+_cells	Alcohol intake or not	Alcohol use	0.8064622020432	0.0979260966417707	Proportion
CD21_low_B_cells_in_CD45+_cells	Alcohol intake or not	Alcohol use	0.887016613810082	0.0687805117040893	Proportion
Naive_B_cells_in_CD45+_cells	Alcohol intake or not	Alcohol use	0.922302221098267	0.0368101548905012	Proportion
Transitional_B_cells_in_CD45+_cells	Alcohol intake or not	Alcohol use	0.995512295812307	0.018805098946711	Proportion
Founder_B_cells_in_CD45+_cells	Alcohol intake or not	Alcohol use	0.619121215418141	-0.0252942	Proportion
IgD+_CD27-_B_cells_in_CD45+_cells	Alcohol intake or not	Alcohol use	0.950995279543902	0.0263141453225804	Proportion
CD27+_memory_B_cells_in_CD45+_cells	Alcohol intake or not	Alcohol use	0.972657002636915	0.0534236144672927	Proportion
Unswitched_B_cells_in_CD45+_cells	Alcohol intake or not	Alcohol use	0.967244508659563	0.0481847754166998	Proportion
IgD_only_memory_B_cells_in_CD45+_cells	Alcohol intake or not	Alcohol use	0.756241361782834	0.0594894646896704	Proportion
IgM_only_memory_B_cells_in_CD45+_cells	Alcohol intake or not	Alcohol use	0.896982132570237	0.0399389556740487	Proportion
Marginal_zone_B_cells_in_CD45+_cells	Alcohol intake or not	Alcohol use	0.975362279085502	0.0590439643317374	Proportion
Class-switched_B_cells_in_CD45+_cells	Alcohol intake or not	Alcohol use	0.964717828653924	0.0440926382923238	Proportion
IgG_only_memory_B_cells_in_CD45+_cells	Alcohol intake or not	Alcohol use	0.987940490879145	0.0189205498531369	Proportion
Plasmablasts_and_plasma_cells_in_CD45+_cells	Alcohol intake or not	Alcohol use	0.894250130858294	0.00113813590539059	Proportion
CD16+_mDCs_in_mDCs	Alcohol intake or not	Alcohol use	0.982040915566595	-0.00584285	Proportion
CD16-_mDCs_in_mDCs	Alcohol intake or not	Alcohol use	0.991634839263902	0.00951601661400589	Proportion
Classical_monocytes_in_Monocytes	Alcohol intake or not	Alcohol use	0.989329350749554	-0.0387388	Proportion
Intermediate_monocytes_in_Monocytes	Alcohol intake or not	Alcohol use	0.985619242673839	0.0322576617170309	Proportion
Non-Classical_monocytes_in_Monocytes	Alcohol intake or not	Alcohol use	0.967963768555987	0.0315979738732479	Proportion
NK_cells_in_Lymphocytes	Alcohol intake or not	Alcohol use	0.893243048870811	-0.0972302	Proportion
CD56_bright_NK_cells_in_NK_cells	Alcohol intake or not	Alcohol use	0.898945458493693	0.0441734874355016	Proportion
CD56_dim_NK_cells_in_NK_cells	Alcohol intake or not	Alcohol use	0.95846562950905	-0.0620129	Proportion
NKp46+_NK_cells_in_Lymphocytes	Alcohol intake or not	Alcohol use	0.882802055337361	-0.0789526	Proportion
Early_NK_cells_in_NKp46+_NK_cells	Alcohol intake or not	Alcohol use	0.886805499613364	0.0349801670001345	Proportion
Effector_NK_cells_in_NKp46+_NK_cells	Alcohol intake or not	Alcohol use	0.893257632334741	-0.0852969	Proportion
Terminal_NK_cells_in_NKp46+_NK_cells	Alcohol intake or not	Alcohol use	0.994471082570802	-0.0266658	Proportion
NKT_cells_in_CD3+_T_cells	Alcohol intake or not	Alcohol use	0.974616134000603	-0.0237095	Proportion
MAIT_cells_in_CD3+_T_cells	Alcohol intake or not	Alcohol use	0.760645226628021	0.0570063040735238	Proportion
CD8+_MAIT_cells_in_MAIT_cells	Alcohol intake or not	Alcohol use	0.733088569238251	0.105104931577253	Proportion
Gamma_delta_T_cells_in_CD3+_T_cells	Alcohol intake or not	Alcohol use	0.975759493424638	-0.0265371	Proportion
V_delta_1_cells_in_Gamma_delta_T_cells	Alcohol intake or not	Alcohol use	0.893257632334741	0.0211827763710226	Proportion
V_delta_2_cells_in_Gamma_delta_T_cells	Alcohol intake or not	Alcohol use	0.887282167673394	-0.0217103	Proportion
Alpha_beta_T_cells_in_CD3+_T_cells	Alcohol intake or not	Alcohol use	0.977394664457146	0.0721531639897166	Proportion
CD3+_T_cells_in_Lymphocytes	Alcohol intake or not	Alcohol use	0.962008479572876	0.0262590215321353	Proportion
CD4+_CD8+_T_cells_in_CD3+_T_cells	Alcohol intake or not	Alcohol use	0.860638845732277	0.0798099562493913	Proportion
CD4-_CD8-_T_cells_in_CD3+_T_cells	Alcohol intake or not	Alcohol use	0.980436863714526	-0.0838059	Proportion
CD4+_T_cells_in_CD3+_T_cells	Alcohol intake or not	Alcohol use	0.813458345021305	0.0720400593813472	Proportion
CD45RA+_CCR7+_CD4+_T_cells_in_CD4+_T_cells	Alcohol intake or not	Alcohol use	0.948342423396442	-0.0610997	Proportion
Naive_CD4+_T_cells_in_CD4+_T_cells	Alcohol intake or not	Alcohol use	0.935238207718438	-0.0614753	Proportion
Stem_memory_CD4+_T_cells_in_CD4+_T_cells	Alcohol intake or not	Alcohol use	0.950959	-0.0030493	Proportion
Central_memory_CD4+_T_cells_in_CD4+_T_cells	Alcohol intake or not	Alcohol use	0.95621288688291	0.00778753801294082	Proportion
Effector_CD4+_T_cells_in_CD4+_T_cells	Alcohol intake or not	Alcohol use	0.971210355624113	0.00743066586840782	Proportion
Effector_memory_CD4+_T_cells_in_CD4+_T_cells	Alcohol intake or not	Alcohol use	0.809359290225259	0.063410645287244	Proportion
Memory_CD4+_T_cells_in_CD4+_T_cells	Alcohol intake or not	Alcohol use	0.949057031313097	0.055611142896437	Proportion
CD95+_CD4+_T_cells_in_CD4+_T_cells	Alcohol intake or not	Alcohol use	0.916132701824986	0.0666589729617733	Proportion
Tconv_cells_in_CD4+_T_cells	Alcohol intake or not	Alcohol use	0.801065301857664	-0.0300739	Proportion
CD45RA+_CCR7+_Tconv_cells_in_Tconv_cells	Alcohol intake or not	Alcohol use	0.936841762581293	-0.0557743	Proportion
Naive_Tconv_cells_in_Tconv_cells	Alcohol intake or not	Alcohol use	0.924189489667079	-0.0557459	Proportion
Stem_memory_Tconv_cells_in_Tconv_cells	Alcohol intake or not	Alcohol use	0.981191891512673	-0.00271313	Proportion
Central_memory_Tconv_cells_in_Tconv_cells	Alcohol intake or not	Alcohol use	0.953387853964786	0.0115584180558546	Proportion
Effector_memory_Tconv_cells_in_Tconv_cells	Alcohol intake or not	Alcohol use	0.780121986101915	0.0554843560906022	Proportion
Effector_Tconv_cells_in_Tconv_cells	Alcohol intake or not	Alcohol use	0.972831134237558	0.00665886429954605	Proportion
Memory_Tconv_cells_in_Tconv_cells	Alcohol intake or not	Alcohol use	0.934941481969882	0.0526470972758819	Proportion
CD95+_Tconv_cells_in_Tconv_cells	Alcohol intake or not	Alcohol use	0.910703952311281	0.0569793785512756	Proportion
Treg_cells_in_CD4+_T_cells	Alcohol intake or not	Alcohol use	0.865899004183651	0.0371426817232375	Proportion
Activated_Treg_cells_in_Treg_cells	Alcohol intake or not	Alcohol use	0.958106939345234	0.132493304441135	Proportion
Memory_Treg_cells_in_Treg_cells	Alcohol intake or not	Alcohol use	0.983542058592552	-0.0586206	Proportion
Naive_Treg_cells_in_Treg_cells	Alcohol intake or not	Alcohol use	0.855577565874811	-0.151148	Proportion
CD8+_T_cells_in_CD3+_T_cells	Alcohol intake or not	Alcohol use	0.822966572156112	-0.033718	Proportion
CD45RA+_CCR7+_CD8+_T_cells_in_CD8+_T_cells	Alcohol intake or not	Alcohol use	0.79476363582423	-0.04074	Proportion
Naive_CD8+_T_cells_in_CD8+_T_cells	Alcohol intake or not	Alcohol use	0.796147257061013	-0.0432926	Proportion
Stem_memory_CD8+_T_cells_in_CD8+_T_cells	Alcohol intake or not	Alcohol use	0.972560027024125	0.0277961900373679	Proportion
Central_memory_CD8+_T_cells_in_CD8+_T_cells	Alcohol intake or not	Alcohol use	0.89700507531259	0.0674341440269137	Proportion
Effector_CD8+_T_cells_in_CD8+_T_cells	Alcohol intake or not	Alcohol use	0.697964533994059	-0.053229	Proportion
Effector_memory_CD8+_T_cells_in_CD8+_T_cells	Alcohol intake or not	Alcohol use	0.951178211415518	0.0915399596504332	Proportion
Memory_CD8+_T_cells_in_CD8+_T_cells	Alcohol intake or not	Alcohol use	0.921876311864087	0.0877942420899215	Proportion
CD95+_CD8+_T_cells_in_CD8+_T_cells	Alcohol intake or not	Alcohol use	0.784920187245907	0.0208870484250983	Proportion
Activated_CD3+_T_cells_in_CD3+_T_cells	Alcohol intake or not	Alcohol use	0.903956449358951	-0.0739505	Proportion
CD69+_CD3+_T_cells_in_CD3+_T_cells	Alcohol intake or not	Alcohol use	0.842378534534172	0.0354135760779311	Proportion
CD85j+_CD3+_T_cells_in_CD3+_T_cells	Alcohol intake or not	Alcohol use	0.991365600072782	-0.0160796	Proportion
PD-1+_CD3+_T_cells_in_CD3+_T_cells	Alcohol intake or not	Alcohol use	0.950704662059225	0.0446358344306977	Proportion
CD28+_CD3+_T_cells_in_CD3+_T_cells	Alcohol intake or not	Alcohol use	0.947006084471144	0.0368668745293212	Proportion
HLADR+_CD38-_CD3+_T_cells_in_CD3+_T_cells	Alcohol intake or not	Alcohol use	0.999463807272382	0.0264223183367839	Proportion
HLADR-_CD38+_CD3+_T_cells_in_CD3+_T_cells	Alcohol intake or not	Alcohol use	0.93477975060362	-0.0642229	Proportion
CD28-_CD3+_T_cells_in_CD3+_T_cells	Alcohol intake or not	Alcohol use	0.945166030691631	-0.033727	Proportion
CD57+_CD3+_T_cells_in_CD3+_T_cells	Alcohol intake or not	Alcohol use	0.835170214672516	0.0421942906642063	Proportion
HLADR+_CD38+_CD4+_CD8+_T_cells_in_CD4+_CD8+_T_cells	Alcohol intake or not	Alcohol use	0.952110220138511	-0.024559	Proportion
CD69+_CD4+_CD8+_T_cells_in_CD4+_CD8+_T_cells	Alcohol intake or not	Alcohol use	0.943319444930106	-0.0578089	Proportion
CD85j+_CD4+_CD8+_T_cells_in_CD4+_CD8+_T_cells	Alcohol intake or not	Alcohol use	0.894701217735794	0.0451236480204184	Proportion
PD-1+_CD4+_CD8+_T_cells_in_CD4+_CD8+_T_cells	Alcohol intake or not	Alcohol use	0.932928360958529	-0.0234843	Proportion
CD28+_CD4+_CD8+_T_cells_in_CD4+_CD8+_T_cells	Alcohol intake or not	Alcohol use	0.582442814720788	-0.0458305	Proportion
HLADR+_CD38-_CD4+_CD8+_T_cells_in_CD4+_CD8+_T_cells	Alcohol intake or not	Alcohol use	0.93512065965888	0.0694086940030928	Proportion
HLADR-_CD38+_CD4+_CD8+_T_cells_in_CD4+_CD8+_T_cells	Alcohol intake or not	Alcohol use	0.910270631572032	-0.0808627	Proportion
CD28-_CD4+_CD8+_T_cells_in_CD4+_CD8+_T_cells	Alcohol intake or not	Alcohol use	0.569483190684634	0.0432130306985213	Proportion
CD57+_CD4+_CD8+_T_cells_in_CD4+_CD8+_T_cells	Alcohol intake or not	Alcohol use	0.592677017610966	0.0870804405453623	Proportion
HLADR+_CD38+_CD4-_CD8-_T_cells_in_CD4-_CD8-_T_cells	Alcohol intake or not	Alcohol use	0.876242589225593	-0.0238513	Proportion
CD69+_CD4-_CD8-_T_cells_in_CD4-_CD8-_T_cells	Alcohol intake or not	Alcohol use	0.949030588560136	0.0342197290951885	Proportion
CD85j+_CD4-_CD8-_T_cells_in_CD4-_CD8-_T_cells	Alcohol intake or not	Alcohol use	0.93255686261083	0.0455581337376089	Proportion
PD-1+_CD4-_CD8-_T_cells_in_CD4-_CD8-_T_cells	Alcohol intake or not	Alcohol use	0.92459507706034	0.0175569202645724	Proportion
CD28+_CD4-_CD8-_T_cells_in_CD4-_CD8-_T_cells	Alcohol intake or not	Alcohol use	0.940928095694522	0.0071195516446839	Proportion
HLADR+_CD38-_CD4-_CD8-_T_cells_in_CD4-_CD8-_T_cells	Alcohol intake or not	Alcohol use	0.936322240927737	0.0596153602410488	Proportion
HLADR-_CD38+_CD4-_CD8-_T_cells_in_CD4-_CD8-_T_cells	Alcohol intake or not	Alcohol use	0.810419555197288	-0.0412827	Proportion
CD28-_CD4-_CD8-_T_cells_in_CD4-_CD8-_T_cells	Alcohol intake or not	Alcohol use	0.940309551621274	-0.00682973	Proportion
CD57+_CD4-_CD8-_T_cells_in_CD4-_CD8-_T_cells	Alcohol intake or not	Alcohol use	0.907873480580293	0.0833944424933818	Proportion
Activated_CD4+_T_cells_in_CD4+_T_cells	Alcohol intake or not	Alcohol use	0.991918921795173	-0.0632598	Proportion
CD69+_CD4+_T_cells_in_CD4+_T_cells	Alcohol intake or not	Alcohol use	0.972438519499652	0.0101569726368968	Proportion
CD85j+_CD4+_T_cells_in_CD4+_T_cells	Alcohol intake or not	Alcohol use	0.988090614907238	0.0344266197505617	Proportion
PD-1+_CD4+_T_cells_in_CD4+_T_cells	Alcohol intake or not	Alcohol use	0.73610725531959	0.00105094882399749	Proportion
CD28+_CD4+_T_cells_in_CD4+_T_cells	Alcohol intake or not	Alcohol use	0.966924471600548	0.0088986546819681	Proportion
HLADR+_CD38-_CD4+_T_cells_in_CD4+_T_cells	Alcohol intake or not	Alcohol use	0.994684087394554	0.0458990072602135	Proportion
HLADR-_CD38+_CD4+_T_cells_in_CD4+_T_cells	Alcohol intake or not	Alcohol use	0.994733704832394	-0.0730757	Proportion
CD28-_CD4+_T_cells_in_CD4+_T_cells	Alcohol intake or not	Alcohol use	0.962055217305246	-0.00766129	Proportion
CD57+_CD4+_T_cells_in_CD4+_T_cells	Alcohol intake or not	Alcohol use	0.914010199820573	0.0472587210946992	Proportion
Activated_CD8+_T_cells_in_CD8+_T_cells	Alcohol intake or not	Alcohol use	0.708439422151817	-0.0694793	Proportion
CD69+_CD8+_T_cells_in_CD8+_T_cells	Alcohol intake or not	Alcohol use	0.848145419924922	0.0170942625531385	Proportion
CD85j+_CD8+_T_cells_in_CD8+_T_cells	Alcohol intake or not	Alcohol use	0.913367069888455	-0.0284456	Proportion
PD-1+_CD8+_T_cells_in_CD8+_T_cells	Alcohol intake or not	Alcohol use	0.995735129463179	0.0475377810561167	Proportion
CD28+_CD8+_T_cells_in_CD8+_T_cells	Alcohol intake or not	Alcohol use	0.791759248074466	0.0481261292724701	Proportion
HLADR+_CD38-_CD8+_T_cells_in_CD8+_T_cells	Alcohol intake or not	Alcohol use	0.903956449358951	-0.00706886	Proportion
HLADR-_CD38+_CD8+_T_cells_in_CD8+_T_cells	Alcohol intake or not	Alcohol use	0.970037698550241	-0.0749937	Proportion
CD28-_CD8+_T_cells_in_CD8+_T_cells	Alcohol intake or not	Alcohol use	0.773238443861796	-0.0474918	Proportion
CD57+_CD8+_T_cells_in_CD8+_T_cells	Alcohol intake or not	Alcohol use	0.803694768403351	0.0227342043312631	Proportion
Th1_cells_in_CD4+_T_cells	Alcohol intake or not	Alcohol use	0.917778351402889	0.0287168406627202	Proportion
Th2_cells_in_CD4+_T_cells	Alcohol intake or not	Alcohol use	0.921221836902025	-0.0720354	Proportion
Th9_cells_in_CD4+_T_cells	Alcohol intake or not	Alcohol use	0.838738960487607	0.0588676815294957	Proportion
Th17_cells_in_CD4+_T_cells	Alcohol intake or not	Alcohol use	0.918952821703303	-0.0485919	Proportion
Th17Th1_cells_in_CD4+_T_cells	Alcohol intake or not	Alcohol use	0.869702357583956	0.0556586449433535	Proportion
CXCR3+_CCR4-_CD4+_T_cells_in_CD4+_T_cells	Alcohol intake or not	Alcohol use	0.900189908744513	0.0573963881526003	Proportion
CXCR3-_CCR4+_CD4+_T_cells_in_CD4+_T_cells	Alcohol intake or not	Alcohol use	0.995542179891945	-0.0793124	Proportion
Tfh_cells_in_CD4+_T_cells	Alcohol intake or not	Alcohol use	0.997425436915228	0.000619515119675167	Proportion
Tfh1_cells_in_Tfh_cells	Alcohol intake or not	Alcohol use	0.949839650972542	0.0535949211757687	Proportion
Tfh2_cells_in_Tfh_cells	Alcohol intake or not	Alcohol use	0.522259835365565	-0.115144	Proportion
Tfh9_cells_in_Tfh_cells	Alcohol intake or not	Alcohol use	0.763896337984814	0.0769531007303906	Proportion
Tfh17_cells_in_Tfh_cells	Alcohol intake or not	Alcohol use	0.957579320192809	-0.0120162	Proportion
Tfh17Tfh1_cells_in_Tfh_cells	Alcohol intake or not	Alcohol use	0.994684087394554	0.0920923465015087	Proportion
CXCR3+_CCR4-_Tfh_cells_in_Tfh_cells	Alcohol intake or not	Alcohol use	0.965788711625292	0.0789079520135461	Proportion
CXCR3-_CCR4+_Tfh_cells_in_Tfh_cells	Alcohol intake or not	Alcohol use	0.905133170918069	-0.0643351	Proportion
Th1-like_Treg_cells_in_Treg_cells	Alcohol intake or not	Alcohol use	0.59469286507406	-0.0236714	Proportion
Th2-like_Treg_cells_in_Treg_cells	Alcohol intake or not	Alcohol use	0.915892791898037	0.0578750505504091	Proportion
Th9-like_Treg_cells_in_Treg_cells	Alcohol intake or not	Alcohol use	0.830176245143947	0.0352931368950152	Proportion
Th17-like_Treg_cells_in_Treg_cells	Alcohol intake or not	Alcohol use	0.994684087394554	0.0199421019151784	Proportion
Th17Th1-like_Treg_cells_in_Treg_cells	Alcohol intake or not	Alcohol use	0.780121986101915	0.0099745136689066	Proportion
CXCR3+_CCR4-_Treg_cells_in_Treg_cells	Alcohol intake or not	Alcohol use	0.523351780631829	-0.00774531	Proportion
CXCR3-_CCR4+_Treg_cells_in_Treg_cells	Alcohol intake or not	Alcohol use	0.972438519499652	0.0567088668626303	Proportion
Tfr_cells_in_Treg_cells	Alcohol intake or not	Alcohol use	0.850467784338748	-0.0889726	Proportion
Tc1_cells_in_CD8+_T_cells	Alcohol intake or not	Alcohol use	0.65136787148856	-0.0162916	Proportion
Tc2_cells_in_CD8+_T_cells	Alcohol intake or not	Alcohol use	0.923830857511338	-0.0919829	Proportion
Tc9_cells_in_CD8+_T_cells	Alcohol intake or not	Alcohol use	0.892266691071771	0.0696235963988508	Proportion
Tc17_cells_in_CD8+_T_cells	Alcohol intake or not	Alcohol use	0.605399492710949	0.0195733348596232	Proportion
Tc17Tc1_cells_in_CD8+_T_cells	Alcohol intake or not	Alcohol use	0.95621288688291	0.0782840564410146	Proportion
CXCR3+_CCR4-_CD8+_T_cells_in_CD8+_T_cells	Alcohol intake or not	Alcohol use	0.671786140676025	0.0251152213461061	Proportion
CXCR3-_CCR4+_CD8+_T_cells_in_CD8+_T_cells	Alcohol intake or not	Alcohol use	0.83724279877931	-0.0722614	Proportion
CXCR5+_CD8+_T_cells_in_CD8+_T_cells	Alcohol intake or not	Alcohol use	0.906069337518679	0.0202266465146969	Proportion
CD19+_B_and_CD20+_B_cells_in_Lymphocytes	Alcohol intake or not	Alcohol use	0.970781406906823	0.063094930119655	Proportion
CD11c+_memory_B_cells_in_CD19+_B_and_CD20+_B_cells	Alcohol intake or not	Alcohol use	0.789270165929049	0.0843950100336966	Proportion
CD21_low_B_cells_in_CD19+_B_and_CD20+_B_cells	Alcohol intake or not	Alcohol use	0.909120898650669	0.0324786322510632	Proportion
Naive_B_cells_in_CD19+_B_and_CD20+_B_cells	Alcohol intake or not	Alcohol use	0.819094276710881	-0.00725865	Proportion
Transitional_B_cells_in_CD19+_B_and_CD20+_B_cells	Alcohol intake or not	Alcohol use	0.994425483565268	-0.0327336	Proportion
Founder_B_cells_in_CD19+_B_and_CD20+_B_cells	Alcohol intake or not	Alcohol use	0.625903257962603	-0.0518332	Proportion
IgD+_CD27-_B_cells_in_CD19+_B_and_CD20+_B_cells	Alcohol intake or not	Alcohol use	0.902627554271092	-0.0286542	Proportion
CD27+_memory_B_cells_in_CD19+_B_and_CD20+_B_cells	Alcohol intake or not	Alcohol use	0.902071132433682	0.0293361004562636	Proportion
Unswitched_B_cells_in_CD27+_memory_B_cells	Alcohol intake or not	Alcohol use	0.986201306977902	-0.0112023	Proportion
IgD_only_memory_B_cells_in_Unswitched_B_cells	Alcohol intake or not	Alcohol use	0.722414543825397	0.0361756255417531	Proportion
IgM_only_memory_B_cells_in_Unswitched_B_cells	Alcohol intake or not	Alcohol use	0.883774690969153	-0.0113485	Proportion
Marginal_zone_B_cells_in_Unswitched_B_cells	Alcohol intake or not	Alcohol use	0.781989397055389	0.0381334569013008	Proportion
Class-switched_B_cells_in_CD27+_memory_B_cells	Alcohol intake or not	Alcohol use	0.969371573579538	0.00116566008032006	Proportion
IgG_only_memory_B_cells_in_Class-switched_B_cells	Alcohol intake or not	Alcohol use	0.959278294530096	0.00185777292482795	Proportion
Plasmablasts_and_plasma_cells_in_CD27+_memory_B_cells	Alcohol intake or not	Alcohol use	0.886504011356796	-0.0318972	Proportion
Neu/Lym	Alcohol intake or not	Alcohol use	0.706055600063312	0.00223983238400948	Proportion
CD16+/CD16-_mDCs	Alcohol intake or not	Alcohol use	0.99991744028001	-0.00335103	Proportion
CD64_Neu/Lym	Alcohol intake or not	Alcohol use	0.94975287524627	0.00521851702703669	Proportion
CD64_(Neu/Lym)/(Mono/Neu)	Alcohol intake or not	Alcohol use	0.971210355624113	-0.0205372	Proportion
CD64_Neu/HLADR_Mono	Alcohol intake or not	Alcohol use	0.693487788439243	-0.0874901	Proportion
Vd1/Vd2	Alcohol intake or not	Alcohol use	0.940308546081567	0.0108535104951811	Proportion
CD56_bright/CD56_dim	Alcohol intake or not	Alcohol use	0.88689473342175	0.045191553295644	Proportion
Early/effector_NK	Alcohol intake or not	Alcohol use	0.875043009292086	0.0499649298992217	Proportion
CD4/CD8	Alcohol intake or not	Alcohol use	0.777074446828187	0.0580225403539422	Proportion
Tconv/Tregs	Alcohol intake or not	Alcohol use	0.924659302749027	-0.0363596	Proportion
CD45RA+CCR7+/Memory_CD4+_T	Alcohol intake or not	Alcohol use	0.91885232707611	-0.0650677	Proportion
Naive/Memory_CD4+_T	Alcohol intake or not	Alcohol use	0.910270631572032	-0.0661755	Proportion
CD45RA+CCR7+/Memory_Tconv	Alcohol intake or not	Alcohol use	0.89616847330868	-0.0623434	Proportion
Naive/Memory_Tconv	Alcohol intake or not	Alcohol use	0.892556265234454	-0.0609246	Proportion
CD45RA+CCR7+/Memory_CD8+_T	Alcohol intake or not	Alcohol use	0.916259502835415	-0.0782231	Proportion
Naive/Memory_CD8+_T	Alcohol intake or not	Alcohol use	0.900189908744513	-0.078888	Proportion
CD28+/CD28-_CD4+_T	Alcohol intake or not	Alcohol use	0.963378632529961	0.00170375215663093	Proportion
CD28+/CD28-_CD8+_T	Alcohol intake or not	Alcohol use	0.79914449705458	0.0524968879902556	Proportion
CD28+/CD28-_CD4+_CD8+_T	Alcohol intake or not	Alcohol use	0.804665439375919	-0.0483998	Proportion
CD28+/CD28-_CD4-_CD8-_T	Alcohol intake or not	Alcohol use	0.95621288688291	0.0101414865376545	Proportion
CD28+/CD28-_CD3+_T	Alcohol intake or not	Alcohol use	0.915479506222071	0.0525801469487747	Proportion
Th1/Th2	Alcohol intake or not	Alcohol use	0.982619440833908	0.0575479426418714	Proportion
Tfh1/Tfh2	Alcohol intake or not	Alcohol use	0.745990653792258	0.0864555423371919	Proportion
Th1-like/Th2-like_Tregs	Alcohol intake or not	Alcohol use	0.656318908606018	-0.0404591	Proportion
Tc1/Tc2	Alcohol intake or not	Alcohol use	0.837430963370225	0.0653492328640912	Proportion
Th1/Tregs	Alcohol intake or not	Alcohol use	0.913114103916753	0.00665707621666627	Proportion
Th2/Tregs	Alcohol intake or not	Alcohol use	0.910703952311281	-0.098451	Proportion
Th9/Tregs	Alcohol intake or not	Alcohol use	0.894152388087794	0.00405806857890489	Proportion
Th17/Tregs	Alcohol intake or not	Alcohol use	0.98910348674718	-0.0658233	Proportion
Th17Th1/Tregs	Alcohol intake or not	Alcohol use	0.918747168378991	0.00286467403569284	Proportion
Naive/CD11c+_memory_B	Alcohol intake or not	Alcohol use	0.88689473342175	-0.0802171	Proportion
Naive/CD27+_memory_B	Alcohol intake or not	Alcohol use	0.970037698550241	-0.129216	Proportion
Neutrophils_in_CD45+_cells	Beer intake or not	Alcohol use	0.950957169275717	-0.0939994	Proportion
Eosinophils_in_CD45+_cells	Beer intake or not	Alcohol use	0.640358968042886	0.151670888204872	Proportion
Basophils_in_CD45+_cells	Beer intake or not	Alcohol use	0.664968174155362	0.0542844092276015	Proportion
pDCs_in_CD45+_cells	Beer intake or not	Alcohol use	0.971734872582949	0.079464955040207	Proportion
mDCs_in_CD45+_cells	Beer intake or not	Alcohol use	0.975593693983408	-0.0215332	Proportion
CD16+_mDCs_in_CD45+_cells	Beer intake or not	Alcohol use	0.95754663010622	0.000764157298330509	Proportion
CD16-_mDCs_in_CD45+_cells	Beer intake or not	Alcohol use	0.994471082570802	0.0102990882889215	Proportion
Monocytes_in_CD45+_cells	Beer intake or not	Alcohol use	0.78509605100647	0.0221445776545307	Proportion
Classical_monocytes_in_CD45+_cells	Beer intake or not	Alcohol use	0.803806849458091	0.0134943341396807	Proportion
Intermediate_monocytes_in_CD45+_cells	Beer intake or not	Alcohol use	0.819094276710881	0.0102145678389198	Proportion
Non-Classical_monocytes_in_CD45+_cells	Beer intake or not	Alcohol use	0.85088348045521	0.0426146389138638	Proportion
NK_cells_in_CD45+_cells	Beer intake or not	Alcohol use	0.972871242402929	-0.183214	Proportion
CD56_bright_NK_cells_in_CD45+_cells	Beer intake or not	Alcohol use	0.977556746780215	-0.146382	Proportion
CD56_dim_NK_cells_in_CD45+_cells	Beer intake or not	Alcohol use	0.975543437228513	-0.174981	Proportion
NKp46+_NK_cells_in_CD45+_cells	Beer intake or not	Alcohol use	0.97728470115929	-0.178958	Proportion
Early_NK_cells_in_CD45+_cells	Beer intake or not	Alcohol use	0.963301929959958	-0.106816	Proportion
Effector_NK_cells_in_CD45+_cells	Beer intake or not	Alcohol use	0.972831134237558	-0.178856	Proportion
Terminal_NK_cells_in_CD45+_cells	Beer intake or not	Alcohol use	0.982075328338273	-0.173447	Proportion
NKT_cells_in_CD45+_cells	Beer intake or not	Alcohol use	0.828048542165243	0.0512339809300704	Proportion
MAIT_cells_in_CD45+_cells	Beer intake or not	Alcohol use	0.579332883014645	0.0222051454291498	Proportion
CD8+_MAIT_cells_in_CD45+_cells	Beer intake or not	Alcohol use	0.58407572646497	0.0345018778687832	Proportion
Gamma_delta_T_cells_in_CD45+_cells	Beer intake or not	Alcohol use	0.66458099172918	0.0464419654785542	Proportion
V_delta_1_cells_in_CD45+_cells	Beer intake or not	Alcohol use	0.885346819923716	0.0531487890655995	Proportion
V_delta_2_cells_in_CD45+_cells	Beer intake or not	Alcohol use	0.689272535707028	0.0293228295926135	Proportion
Alpha_beta_T_cells_in_CD45+_cells	Beer intake or not	Alcohol use	0.929256588169154	0.0849261492595175	Proportion
Lymphocytes_in_CD45+_cells	Beer intake or not	Alcohol use	0.863795999814128	-0.0153972	Proportion
CD3+_T_cells_in_CD45+_cells	Beer intake or not	Alcohol use	0.806539082293342	0.0572336198389268	Proportion
CD4+_CD8+_T_cells_in_CD45+_cells	Beer intake or not	Alcohol use	0.972213897679214	0.143266456109792	Proportion
CD4-_CD8-_T_cells_in_CD45+_cells	Beer intake or not	Alcohol use	0.735406263681411	-0.0296687	Proportion
CD4+_T_cells_in_CD45+_cells	Beer intake or not	Alcohol use	0.809424128878815	0.115733405051787	Proportion
CD45RA+_CCR7+_CD4+_T_cells_in_CD45+_cells	Beer intake or not	Alcohol use	0.760509871923569	-0.0390555	Proportion
Naive_CD4+_T_cells_in_CD45+_cells	Beer intake or not	Alcohol use	0.763896337984814	-0.0503614	Proportion
Stem_memory_CD4+_T_cells_in_CD45+_cells	Beer intake or not	Alcohol use	0.920164961551572	0.0457305000969166	Proportion
Central_memory_CD4+_T_cells_in_CD45+_cells	Beer intake or not	Alcohol use	0.862967116149234	0.0990440166570225	Proportion
Effector_CD4+_T_cells_in_CD45+_cells	Beer intake or not	Alcohol use	0.766115775787083	0.0647884024371332	Proportion
Effector_memory_CD4+_T_cells_in_CD45+_cells	Beer intake or not	Alcohol use	0.963934813904289	0.139408731073172	Proportion
Memory_CD4+_T_cells_in_CD45+_cells	Beer intake or not	Alcohol use	0.870608236148154	0.168728280726535	Proportion
CD95+_CD4+_T_cells_in_CD45+_cells	Beer intake or not	Alcohol use	0.884990613812158	0.191443006180683	Proportion
Tconv_cells_in_CD45+_cells	Beer intake or not	Alcohol use	0.808448333514198	0.112959035462144	Proportion
CD45RA+_CCR7+_Tconv_cells_in_CD45+_cells	Beer intake or not	Alcohol use	0.768948813480922	-0.0381642	Proportion
Naive_Tconv_cells_in_CD45+_cells	Beer intake or not	Alcohol use	0.789942323673457	-0.045903	Proportion
Stem_memory_Tconv_cells_in_CD45+_cells	Beer intake or not	Alcohol use	0.80468217996643	0.0265203999763478	Proportion
Central_memory_Tconv_cells_in_CD45+_cells	Beer intake or not	Alcohol use	0.891064361810897	0.09383590592085	Proportion
Effector_memory_Tconv_cells_in_CD45+_cells	Beer intake or not	Alcohol use	0.962280443885168	0.133283638766794	Proportion
Effector_Tconv_cells_in_CD45+_cells	Beer intake or not	Alcohol use	0.785424112250719	0.0653788227426523	Proportion
Memory_Tconv_cells_in_CD45+_cells	Beer intake or not	Alcohol use	0.878890275474699	0.168931834004135	Proportion
CD95+_Tconv_cells_in_CD45+_cells	Beer intake or not	Alcohol use	0.882076833765485	0.188217781260052	Proportion
Treg_cells_in_CD45+_cells	Beer intake or not	Alcohol use	0.914883380998078	0.104831124724769	Proportion
Activated_Treg_cells_in_CD45+_cells	Beer intake or not	Alcohol use	0.94474254415082	0.230914861393661	Proportion
Memory_Treg_cells_in_CD45+_cells	Beer intake or not	Alcohol use	0.858114576932416	0.0122548682543673	Proportion
Naive_Treg_cells_in_CD45+_cells	Beer intake or not	Alcohol use	0.871512352683158	-0.157103	Proportion
CD8+_T_cells_in_CD45+_cells	Beer intake or not	Alcohol use	0.948342423396442	0.0277166440883463	Proportion
CD45RA+_CCR7+_CD8+_T_cells_in_CD45+_cells	Beer intake or not	Alcohol use	0.930773133476677	-0.0864521	Proportion
Naive_CD8+_T_cells_in_CD45+_cells	Beer intake or not	Alcohol use	0.895236189864209	-0.0969417	Proportion
Stem_memory_CD8+_T_cells_in_CD45+_cells	Beer intake or not	Alcohol use	0.927534154936193	0.0464250418001557	Proportion
Central_memory_CD8+_T_cells_in_CD45+_cells	Beer intake or not	Alcohol use	0.941584021428142	0.101047449795474	Proportion
Effector_CD8+_T_cells_in_CD45+_cells	Beer intake or not	Alcohol use	0.99367075095204	0.0143216828535712	Proportion
Effector_memory_CD8+_T_cells_in_CD45+_cells	Beer intake or not	Alcohol use	0.804845631157806	0.0858130211039292	Proportion
Memory_CD8+_T_cells_in_CD45+_cells	Beer intake or not	Alcohol use	0.822966572156112	0.075494912733862	Proportion
CD95+_CD8+_T_cells_in_CD45+_cells	Beer intake or not	Alcohol use	0.958106939345234	0.0458771419492848	Proportion
Activated_CD3+_T_cells_in_CD45+_cells	Beer intake or not	Alcohol use	0.861121300252702	-0.0161049	Proportion
CD69+_CD3+_T_cells_in_CD45+_cells	Beer intake or not	Alcohol use	0.915607162894551	-0.000136544	Proportion
CD85j+_CD3+_T_cells_in_CD45+_cells	Beer intake or not	Alcohol use	0.991365600072782	0.0716763599681424	Proportion
PD-1+_CD3+_T_cells_in_CD45+_cells	Beer intake or not	Alcohol use	0.953590710739343	0.108195201964195	Proportion
CD28+_CD3+_T_cells_in_CD45+_cells	Beer intake or not	Alcohol use	0.803137065496309	0.0594700704439775	Proportion
HLADR+_CD38-_CD3+_T_cells_in_CD45+_cells	Beer intake or not	Alcohol use	0.872394284460536	0.132527919013401	Proportion
HLADR-_CD38+_CD3+_T_cells_in_CD45+_cells	Beer intake or not	Alcohol use	0.799072194136651	-0.056984	Proportion
CD28-_CD3+_T_cells_in_CD45+_cells	Beer intake or not	Alcohol use	0.999332809073294	0.0373441963186454	Proportion
CD57+_CD3+_T_cells_in_CD45+_cells	Beer intake or not	Alcohol use	0.995735129463179	0.107423304642052	Proportion
HLADR+_CD38+_CD4+_CD8+_T_cells_in_CD45+_cells	Beer intake or not	Alcohol use	0.966478685112181	0.162591311899915	Proportion
CD69+_CD4+_CD8+_T_cells_in_CD45+_cells	Beer intake or not	Alcohol use	0.72486129355813	0.065960200557311	Proportion
CD85j+_CD4+_CD8+_T_cells_in_CD45+_cells	Beer intake or not	Alcohol use	0.958106939345234	0.169219786999068	Proportion
PD-1+_CD4+_CD8+_T_cells_in_CD45+_cells	Beer intake or not	Alcohol use	0.94507225228674	0.152255394302231	Proportion
CD28+_CD4+_CD8+_T_cells_in_CD45+_cells	Beer intake or not	Alcohol use	0.729923531120053	0.164440288006184	Proportion
HLADR+_CD38-_CD4+_CD8+_T_cells_in_CD45+_cells	Beer intake or not	Alcohol use	0.885346819923716	0.229125440842998	Proportion
HLADR-_CD38+_CD4+_CD8+_T_cells_in_CD45+_cells	Beer intake or not	Alcohol use	0.901446207662409	0.0606666703366375	Proportion
CD28-_CD4+_CD8+_T_cells_in_CD45+_cells	Beer intake or not	Alcohol use	0.974389911807119	0.146035626215554	Proportion
CD57+_CD4+_CD8+_T_cells_in_CD45+_cells	Beer intake or not	Alcohol use	0.987940490879145	0.206189422657692	Proportion
HLADR+_CD38+_CD4-_CD8-_T_cells_in_CD45+_cells	Beer intake or not	Alcohol use	0.71049558180978	-0.0925116	Proportion
CD69+_CD4-_CD8-_T_cells_in_CD45+_cells	Beer intake or not	Alcohol use	0.996910130086618	-0.0194265	Proportion
CD85j+_CD4-_CD8-_T_cells_in_CD45+_cells	Beer intake or not	Alcohol use	0.853486290583593	0.0365214090169578	Proportion
PD-1+_CD4-_CD8-_T_cells_in_CD45+_cells	Beer intake or not	Alcohol use	0.943270577488686	-0.0940375	Proportion
CD28+_CD4-_CD8-_T_cells_in_CD45+_cells	Beer intake or not	Alcohol use	0.828048542165243	-0.051319	Proportion
HLADR+_CD38-_CD4-_CD8-_T_cells_in_CD45+_cells	Beer intake or not	Alcohol use	0.536751691188436	0.12348221884367	Proportion
HLADR-_CD38+_CD4-_CD8-_T_cells_in_CD45+_cells	Beer intake or not	Alcohol use	0.919172566543439	-0.126034	Proportion
CD28-_CD4-_CD8-_T_cells_in_CD45+_cells	Beer intake or not	Alcohol use	0.770942704539823	-0.0249084	Proportion
CD57+_CD4-_CD8-_T_cells_in_CD45+_cells	Beer intake or not	Alcohol use	0.828030136649864	0.0478808042426551	Proportion
Activated_CD4+_T_cells_in_CD45+_cells	Beer intake or not	Alcohol use	0.89737956715457	0.0229956918130427	Proportion
CD69+_CD4+_T_cells_in_CD45+_cells	Beer intake or not	Alcohol use	0.802322102250658	0.0724997459552627	Proportion
CD85j+_CD4+_T_cells_in_CD45+_cells	Beer intake or not	Alcohol use	0.966252502495782	0.0466905384192913	Proportion
PD-1+_CD4+_T_cells_in_CD45+_cells	Beer intake or not	Alcohol use	0.949030588560136	0.092935374397736	Proportion
CD28+_CD4+_T_cells_in_CD45+_cells	Beer intake or not	Alcohol use	0.898697508129292	0.108784114176733	Proportion
HLADR+_CD38-_CD4+_T_cells_in_CD45+_cells	Beer intake or not	Alcohol use	0.982040915566595	0.177549212151108	Proportion
HLADR-_CD38+_CD4+_T_cells_in_CD45+_cells	Beer intake or not	Alcohol use	0.640358968042886	-0.0541704	Proportion
CD28-_CD4+_T_cells_in_CD45+_cells	Beer intake or not	Alcohol use	0.902627554271092	-0.0115003	Proportion
CD57+_CD4+_T_cells_in_CD45+_cells	Beer intake or not	Alcohol use	0.977870698453218	0.0622875075681536	Proportion
Activated_CD8+_T_cells_in_CD45+_cells	Beer intake or not	Alcohol use	0.98875133135394	-0.0490478	Proportion
CD69+_CD8+_T_cells_in_CD45+_cells	Beer intake or not	Alcohol use	0.861853062605131	0.0053783501291073	Proportion
CD85j+_CD8+_T_cells_in_CD45+_cells	Beer intake or not	Alcohol use	0.947398483100474	0.0213166566853361	Proportion
PD-1+_CD8+_T_cells_in_CD45+_cells	Beer intake or not	Alcohol use	0.917085081811647	0.0887002259795712	Proportion
CD28+_CD8+_T_cells_in_CD45+_cells	Beer intake or not	Alcohol use	0.877834662356749	0.0135205955769576	Proportion
HLADR+_CD38-_CD8+_T_cells_in_CD45+_cells	Beer intake or not	Alcohol use	0.967614718449937	0.0354271393522919	Proportion
HLADR-_CD38+_CD8+_T_cells_in_CD45+_cells	Beer intake or not	Alcohol use	0.960825411103112	-0.058048	Proportion
CD28-_CD8+_T_cells_in_CD45+_cells	Beer intake or not	Alcohol use	0.953646031414477	0.00154208518973157	Proportion
CD57+_CD8+_T_cells_in_CD45+_cells	Beer intake or not	Alcohol use	0.95803250380512	0.062061088733644	Proportion
Th1_cells_in_CD45+_cells	Beer intake or not	Alcohol use	0.971210355624113	0.0956624292825155	Proportion
Th2_cells_in_CD45+_cells	Beer intake or not	Alcohol use	0.838299367653557	0.006160348116985	Proportion
Th9_cells_in_CD45+_cells	Beer intake or not	Alcohol use	0.788269363592718	0.159516255724854	Proportion
Th17_cells_in_CD45+_cells	Beer intake or not	Alcohol use	0.680666402137309	0.0489917116116416	Proportion
Th17Th1_cells_in_CD45+_cells	Beer intake or not	Alcohol use	0.820029044300331	0.162753373675363	Proportion
CXCR3+_CCR4-_CD4+_T_cells_in_CD45+_cells	Beer intake or not	Alcohol use	0.862900229696582	0.134579920643939	Proportion
CXCR3-_CCR4+_CD4+_T_cells_in_CD45+_cells	Beer intake or not	Alcohol use	0.708284655171862	0.0293477732736663	Proportion
Tfh_cells_in_CD45+_cells	Beer intake or not	Alcohol use	0.733145425789168	0.0295819779190717	Proportion
Tfh1_cells_in_CD45+_cells	Beer intake or not	Alcohol use	0.727433652384528	0.0561685370909766	Proportion
Tfh2_cells_in_CD45+_cells	Beer intake or not	Alcohol use	0.740577173099933	-0.0204157	Proportion
Tfh9_cells_in_CD45+_cells	Beer intake or not	Alcohol use	0.741367715032068	0.0824955898727341	Proportion
Tfh17_cells_in_CD45+_cells	Beer intake or not	Alcohol use	0.750548946304426	0.0287825436506948	Proportion
Tfh17Tfh1_cells_in_CD45+_cells	Beer intake or not	Alcohol use	0.830176245143947	0.0963805355000509	Proportion
CXCR3+_CCR4-_Tfh_cells_in_CD45+_cells	Beer intake or not	Alcohol use	0.743921490935952	0.0583749743875522	Proportion
CXCR3-_CCR4+_Tfh_cells_in_CD45+_cells	Beer intake or not	Alcohol use	0.734440966748043	0.0108242297298213	Proportion
Th1-like_Treg_cells_in_CD45+_cells	Beer intake or not	Alcohol use	0.951695939615852	-0.0218278	Proportion
Th2-like_Treg_cells_in_CD45+_cells	Beer intake or not	Alcohol use	0.693293439936215	0.136169125222182	Proportion
Th9-like_Treg_cells_in_CD45+_cells	Beer intake or not	Alcohol use	0.945166030691631	0.0842804200684129	Proportion
Th17-like_Treg_cells_in_CD45+_cells	Beer intake or not	Alcohol use	0.803137065496309	0.117371375555901	Proportion
Th17Th1-like_Treg_cells_in_CD45+_cells	Beer intake or not	Alcohol use	0.913867625804966	0.0887640658896784	Proportion
CXCR3+_CCR4-_Treg_cells_in_CD45+_cells	Beer intake or not	Alcohol use	0.976757734413026	0.025168680882274	Proportion
CXCR3-_CCR4+_Treg_cells_in_CD45+_cells	Beer intake or not	Alcohol use	0.733088569238251	0.137476641277157	Proportion
Tfr_cells_in_CD45+_cells	Beer intake or not	Alcohol use	0.988972250828866	-0.0667607	Proportion
Tc1_cells_in_CD45+_cells	Beer intake or not	Alcohol use	0.814909400225293	-0.102712	Proportion
Tc2_cells_in_CD45+_cells	Beer intake or not	Alcohol use	0.918400441361082	-0.0230826	Proportion
Tc9_cells_in_CD45+_cells	Beer intake or not	Alcohol use	0.394079750371724	0.0149305870483836	Proportion
Tc17_cells_in_CD45+_cells	Beer intake or not	Alcohol use	0.833349336866528	0.0293232449676851	Proportion
Tc17Tc1_cells_in_CD45+_cells	Beer intake or not	Alcohol use	0.521677049651979	-0.013007	Proportion
CXCR3+_CCR4-_CD8+_T_cells_in_CD45+_cells	Beer intake or not	Alcohol use	0.771148989605086	-0.0909888	Proportion
CXCR3-_CCR4+_CD8+_T_cells_in_CD45+_cells	Beer intake or not	Alcohol use	0.980427259134725	-0.000375892	Proportion
CXCR5+_CD8+_T_cells_in_CD45+_cells	Beer intake or not	Alcohol use	0.88769606849401	-0.0738428	Proportion
CD19+_B_and_CD20+_B_cells_in_CD45+_cells	Beer intake or not	Alcohol use	0.842378534534172	0.0661039961583342	Proportion
CD11c+_memory_B_cells_in_CD45+_cells	Beer intake or not	Alcohol use	0.882013546921499	0.110246586926968	Proportion
CD21_low_B_cells_in_CD45+_cells	Beer intake or not	Alcohol use	0.787856774245149	-0.0051684	Proportion
Naive_B_cells_in_CD45+_cells	Beer intake or not	Alcohol use	0.85088348045521	0.0699989758664053	Proportion
Transitional_B_cells_in_CD45+_cells	Beer intake or not	Alcohol use	0.949839650972542	-0.00593813	Proportion
Founder_B_cells_in_CD45+_cells	Beer intake or not	Alcohol use	0.859876761455997	-0.14671	Proportion
IgD+_CD27-_B_cells_in_CD45+_cells	Beer intake or not	Alcohol use	0.866674698976793	0.0404402579604749	Proportion
CD27+_memory_B_cells_in_CD45+_cells	Beer intake or not	Alcohol use	0.847066379972843	0.0657446057992181	Proportion
Unswitched_B_cells_in_CD45+_cells	Beer intake or not	Alcohol use	0.847526795851663	0.0391728397789004	Proportion
IgD_only_memory_B_cells_in_CD45+_cells	Beer intake or not	Alcohol use	0.841254752957921	0.117503767057326	Proportion
IgM_only_memory_B_cells_in_CD45+_cells	Beer intake or not	Alcohol use	0.95846562950905	-0.0299604	Proportion
Marginal_zone_B_cells_in_CD45+_cells	Beer intake or not	Alcohol use	0.778045108346543	0.0891318621870291	Proportion
Class-switched_B_cells_in_CD45+_cells	Beer intake or not	Alcohol use	0.898534240063877	0.0804232644110259	Proportion
IgG_only_memory_B_cells_in_CD45+_cells	Beer intake or not	Alcohol use	0.940270304561031	-0.0112571	Proportion
Plasmablasts_and_plasma_cells_in_CD45+_cells	Beer intake or not	Alcohol use	0.979202463084668	0.00854881514750569	Proportion
CD16+_mDCs_in_mDCs	Beer intake or not	Alcohol use	0.926794877160539	-0.0321199	Proportion
CD16-_mDCs_in_mDCs	Beer intake or not	Alcohol use	0.976233060080418	0.0314400362917748	Proportion
Classical_monocytes_in_Monocytes	Beer intake or not	Alcohol use	0.984510543193865	-0.0275843	Proportion
Intermediate_monocytes_in_Monocytes	Beer intake or not	Alcohol use	0.995900264750334	0.00280860718628985	Proportion
Non-Classical_monocytes_in_Monocytes	Beer intake or not	Alcohol use	0.970001720920324	0.0295864710496788	Proportion
NK_cells_in_Lymphocytes	Beer intake or not	Alcohol use	0.943102287157864	-0.262548	Proportion
CD56_bright_NK_cells_in_NK_cells	Beer intake or not	Alcohol use	0.943869899031111	0.0500930159220356	Proportion
CD56_dim_NK_cells_in_NK_cells	Beer intake or not	Alcohol use	0.949030588560136	-0.0949043	Proportion
NKp46+_NK_cells_in_Lymphocytes	Beer intake or not	Alcohol use	0.94708826062585	-0.238531	Proportion
Early_NK_cells_in_NKp46+_NK_cells	Beer intake or not	Alcohol use	0.940299512937291	0.0650419289272699	Proportion
Effector_NK_cells_in_NKp46+_NK_cells	Beer intake or not	Alcohol use	0.963495571459785	-0.105514	Proportion
Terminal_NK_cells_in_NKp46+_NK_cells	Beer intake or not	Alcohol use	0.96292161965041	-0.0913182	Proportion
NKT_cells_in_CD3+_T_cells	Beer intake or not	Alcohol use	0.809909483862979	0.011748288603003	Proportion
MAIT_cells_in_CD3+_T_cells	Beer intake or not	Alcohol use	0.672466381509618	0.0170613301461086	Proportion
CD8+_MAIT_cells_in_MAIT_cells	Beer intake or not	Alcohol use	0.978715399115707	0.183537265710553	Proportion
Gamma_delta_T_cells_in_CD3+_T_cells	Beer intake or not	Alcohol use	0.655362194582221	0.0311999126722857	Proportion
V_delta_1_cells_in_Gamma_delta_T_cells	Beer intake or not	Alcohol use	0.891120473251931	0.0412643564138514	Proportion
V_delta_2_cells_in_Gamma_delta_T_cells	Beer intake or not	Alcohol use	0.901597908883131	-0.0434964	Proportion
Alpha_beta_T_cells_in_CD3+_T_cells	Beer intake or not	Alcohol use	0.547746546061708	0.0855843838192546	Proportion
CD3+_T_cells_in_Lymphocytes	Beer intake or not	Alcohol use	0.921519258826931	0.165147734316438	Proportion
CD4+_CD8+_T_cells_in_CD3+_T_cells	Beer intake or not	Alcohol use	0.970074502546899	0.142638967017822	Proportion
CD4-_CD8-_T_cells_in_CD3+_T_cells	Beer intake or not	Alcohol use	0.838738960487607	-0.0964317	Proportion
CD4+_T_cells_in_CD3+_T_cells	Beer intake or not	Alcohol use	0.970622428499224	0.0381206052560142	Proportion
CD45RA+_CCR7+_CD4+_T_cells_in_CD4+_T_cells	Beer intake or not	Alcohol use	0.861853062605131	-0.101497	Proportion
Naive_CD4+_T_cells_in_CD4+_T_cells	Beer intake or not	Alcohol use	0.854227395827053	-0.101329	Proportion
Stem_memory_CD4+_T_cells_in_CD4+_T_cells	Beer intake or not	Alcohol use	0.992456942571314	-0.0188907	Proportion
Central_memory_CD4+_T_cells_in_CD4+_T_cells	Beer intake or not	Alcohol use	0.984306432953741	0.030512505339701	Proportion
Effector_CD4+_T_cells_in_CD4+_T_cells	Beer intake or not	Alcohol use	0.634689271623055	0.0518811981372113	Proportion
Effector_memory_CD4+_T_cells_in_CD4+_T_cells	Beer intake or not	Alcohol use	0.910270631572032	0.0915070381274186	Proportion
Memory_CD4+_T_cells_in_CD4+_T_cells	Beer intake or not	Alcohol use	0.886504011356796	0.0896143628882195	Proportion
CD95+_CD4+_T_cells_in_CD4+_T_cells	Beer intake or not	Alcohol use	0.838134469570504	0.113900252180694	Proportion
Tconv_cells_in_CD4+_T_cells	Beer intake or not	Alcohol use	0.99259869474905	-0.0390502	Proportion
CD45RA+_CCR7+_Tconv_cells_in_Tconv_cells	Beer intake or not	Alcohol use	0.863463463502862	-0.0966385	Proportion
Naive_Tconv_cells_in_Tconv_cells	Beer intake or not	Alcohol use	0.878890275474699	-0.0942898	Proportion
Stem_memory_Tconv_cells_in_Tconv_cells	Beer intake or not	Alcohol use	0.878170135155164	-0.0382706	Proportion
Central_memory_Tconv_cells_in_Tconv_cells	Beer intake or not	Alcohol use	0.963082311966504	0.0360816062293346	Proportion
Effector_memory_Tconv_cells_in_Tconv_cells	Beer intake or not	Alcohol use	0.930419993721762	0.0842916340506778	Proportion
Effector_Tconv_cells_in_Tconv_cells	Beer intake or not	Alcohol use	0.674596079378952	0.0564811645564517	Proportion
Memory_Tconv_cells_in_Tconv_cells	Beer intake or not	Alcohol use	0.878354838512861	0.091166928100828	Proportion
CD95+_Tconv_cells_in_Tconv_cells	Beer intake or not	Alcohol use	0.853486290583593	0.104481064814274	Proportion
Treg_cells_in_CD4+_T_cells	Beer intake or not	Alcohol use	0.987982681992247	0.0465182542942142	Proportion
Activated_Treg_cells_in_Treg_cells	Beer intake or not	Alcohol use	0.92948333871567	0.262103812894147	Proportion
Memory_Treg_cells_in_Treg_cells	Beer intake or not	Alcohol use	0.918400441361082	-0.161392	Proportion
Naive_Treg_cells_in_Treg_cells	Beer intake or not	Alcohol use	0.884990613812158	-0.239314	Proportion
CD8+_T_cells_in_CD3+_T_cells	Beer intake or not	Alcohol use	0.945276417015077	-0.0151761	Proportion
CD45RA+_CCR7+_CD8+_T_cells_in_CD8+_T_cells	Beer intake or not	Alcohol use	0.994684087394554	-0.0982745	Proportion
Naive_CD8+_T_cells_in_CD8+_T_cells	Beer intake or not	Alcohol use	0.99367075095204	-0.109836	Proportion
Stem_memory_CD8+_T_cells_in_CD8+_T_cells	Beer intake or not	Alcohol use	0.959376526176065	0.0602748239826806	Proportion
Central_memory_CD8+_T_cells_in_CD8+_T_cells	Beer intake or not	Alcohol use	0.996940309856706	0.0917433909307522	Proportion
Effector_CD8+_T_cells_in_CD8+_T_cells	Beer intake or not	Alcohol use	0.887282167673394	-0.00481293	Proportion
Effector_memory_CD8+_T_cells_in_CD8+_T_cells	Beer intake or not	Alcohol use	0.835951105532388	0.0907760800426668	Proportion
Memory_CD8+_T_cells_in_CD8+_T_cells	Beer intake or not	Alcohol use	0.85088348045521	0.0796554857638383	Proportion
CD95+_CD8+_T_cells_in_CD8+_T_cells	Beer intake or not	Alcohol use	0.982527186893185	0.058467686427699	Proportion
Activated_CD3+_T_cells_in_CD3+_T_cells	Beer intake or not	Alcohol use	0.95635789797384	-0.0691941	Proportion
CD69+_CD3+_T_cells_in_CD3+_T_cells	Beer intake or not	Alcohol use	0.971734872582949	-0.0526819	Proportion
CD85j+_CD3+_T_cells_in_CD3+_T_cells	Beer intake or not	Alcohol use	0.949057031313097	0.0399527345594246	Proportion
PD-1+_CD3+_T_cells_in_CD3+_T_cells	Beer intake or not	Alcohol use	0.75263719423792	0.0457017621314292	Proportion
CD28+_CD3+_T_cells_in_CD3+_T_cells	Beer intake or not	Alcohol use	0.943899906384999	-0.0344934	Proportion
HLADR+_CD38-_CD3+_T_cells_in_CD3+_T_cells	Beer intake or not	Alcohol use	0.89320983311703	0.0922382657649863	Proportion
HLADR-_CD38+_CD3+_T_cells_in_CD3+_T_cells	Beer intake or not	Alcohol use	0.965259552592876	-0.129064	Proportion
CD28-_CD3+_T_cells_in_CD3+_T_cells	Beer intake or not	Alcohol use	0.942763617919293	0.0406456734955801	Proportion
CD57+_CD3+_T_cells_in_CD3+_T_cells	Beer intake or not	Alcohol use	0.960227240072814	0.144077690797877	Proportion
HLADR+_CD38+_CD4+_CD8+_T_cells_in_CD4+_CD8+_T_cells	Beer intake or not	Alcohol use	0.796147257061013	-0.0068582	Proportion
CD69+_CD4+_CD8+_T_cells_in_CD4+_CD8+_T_cells	Beer intake or not	Alcohol use	0.878890275474699	-0.0976653	Proportion
CD85j+_CD4+_CD8+_T_cells_in_CD4+_CD8+_T_cells	Beer intake or not	Alcohol use	0.999332809073294	0.098073998839231	Proportion
PD-1+_CD4+_CD8+_T_cells_in_CD4+_CD8+_T_cells	Beer intake or not	Alcohol use	0.813245409745098	0.0190222266483458	Proportion
CD28+_CD4+_CD8+_T_cells_in_CD4+_CD8+_T_cells	Beer intake or not	Alcohol use	0.881668748355885	-0.0843626	Proportion
HLADR+_CD38-_CD4+_CD8+_T_cells_in_CD4+_CD8+_T_cells	Beer intake or not	Alcohol use	0.95635789797384	0.182143408545362	Proportion
HLADR-_CD38+_CD4+_CD8+_T_cells_in_CD4+_CD8+_T_cells	Beer intake or not	Alcohol use	0.981054346535486	-0.15088	Proportion
CD28-_CD4+_CD8+_T_cells_in_CD4+_CD8+_T_cells	Beer intake or not	Alcohol use	0.877212749185587	0.0813160453092646	Proportion
CD57+_CD4+_CD8+_T_cells_in_CD4+_CD8+_T_cells	Beer intake or not	Alcohol use	0.839877474793747	0.161223394522408	Proportion
HLADR+_CD38+_CD4-_CD8-_T_cells_in_CD4-_CD8-_T_cells	Beer intake or not	Alcohol use	0.969371573579538	-0.0784559	Proportion
CD69+_CD4-_CD8-_T_cells_in_CD4-_CD8-_T_cells	Beer intake or not	Alcohol use	0.838738960487607	0.0181650550196391	Proportion
CD85j+_CD4-_CD8-_T_cells_in_CD4-_CD8-_T_cells	Beer intake or not	Alcohol use	0.950704662059225	0.081419855951641	Proportion
PD-1+_CD4-_CD8-_T_cells_in_CD4-_CD8-_T_cells	Beer intake or not	Alcohol use	0.656318908606018	-0.0734305	Proportion
CD28+_CD4-_CD8-_T_cells_in_CD4-_CD8-_T_cells	Beer intake or not	Alcohol use	0.920696041249221	-0.0183444	Proportion
HLADR+_CD38-_CD4-_CD8-_T_cells_in_CD4-_CD8-_T_cells	Beer intake or not	Alcohol use	0.838299367653557	0.166091691738891	Proportion
HLADR-_CD38+_CD4-_CD8-_T_cells_in_CD4-_CD8-_T_cells	Beer intake or not	Alcohol use	0.922842725316499	-0.135361	Proportion
CD28-_CD4-_CD8-_T_cells_in_CD4-_CD8-_T_cells	Beer intake or not	Alcohol use	0.931274422552638	0.0170526269045938	Proportion
CD57+_CD4-_CD8-_T_cells_in_CD4-_CD8-_T_cells	Beer intake or not	Alcohol use	0.959278294530096	0.11104884082066	Proportion
Activated_CD4+_T_cells_in_CD4+_T_cells	Beer intake or not	Alcohol use	0.971734872582949	-0.0919769	Proportion
CD69+_CD4+_T_cells_in_CD4+_T_cells	Beer intake or not	Alcohol use	0.85088348045521	-0.012662	Proportion
CD85j+_CD4+_T_cells_in_CD4+_T_cells	Beer intake or not	Alcohol use	0.955903428703379	0.0398541736108047	Proportion
PD-1+_CD4+_T_cells_in_CD4+_T_cells	Beer intake or not	Alcohol use	0.703799584586118	-0.0198241	Proportion
CD28+_CD4+_T_cells_in_CD4+_T_cells	Beer intake or not	Alcohol use	0.8206424544527	0.0289253255303077	Proportion
HLADR+_CD38-_CD4+_T_cells_in_CD4+_T_cells	Beer intake or not	Alcohol use	0.97924892552229	0.133684673401914	Proportion
HLADR-_CD38+_CD4+_T_cells_in_CD4+_T_cells	Beer intake or not	Alcohol use	0.783197409197902	-0.152044	Proportion
CD28-_CD4+_T_cells_in_CD4+_T_cells	Beer intake or not	Alcohol use	0.832014590240912	-0.0237776	Proportion
CD57+_CD4+_T_cells_in_CD4+_T_cells	Beer intake or not	Alcohol use	0.946053070500147	0.0547222451976164	Proportion
Activated_CD8+_T_cells_in_CD8+_T_cells	Beer intake or not	Alcohol use	0.987940490879145	-0.0719785	Proportion
CD69+_CD8+_T_cells_in_CD8+_T_cells	Beer intake or not	Alcohol use	0.896171298074452	-0.0376879	Proportion
CD85j+_CD8+_T_cells_in_CD8+_T_cells	Beer intake or not	Alcohol use	0.871512352683158	0.0187386297838307	Proportion
PD-1+_CD8+_T_cells_in_CD8+_T_cells	Beer intake or not	Alcohol use	0.859662935142403	0.0611601667644727	Proportion
CD28+_CD8+_T_cells_in_CD8+_T_cells	Beer intake or not	Alcohol use	0.879447730113015	0.0071764291043564	Proportion
HLADR+_CD38-_CD8+_T_cells_in_CD8+_T_cells	Beer intake or not	Alcohol use	0.950028	-0.00873918	Proportion
HLADR-_CD38+_CD8+_T_cells_in_CD8+_T_cells	Beer intake or not	Alcohol use	0.969657652710531	-0.121617	Proportion
CD28-_CD8+_T_cells_in_CD8+_T_cells	Beer intake or not	Alcohol use	0.886504011356796	-0.00323783	Proportion
CD57+_CD8+_T_cells_in_CD8+_T_cells	Beer intake or not	Alcohol use	0.90387209294715	0.0965862877672066	Proportion
Th1_cells_in_CD4+_T_cells	Beer intake or not	Alcohol use	0.876760691108617	0.0377557144683129	Proportion
Th2_cells_in_CD4+_T_cells	Beer intake or not	Alcohol use	0.966071054893827	-0.126886	Proportion
Th9_cells_in_CD4+_T_cells	Beer intake or not	Alcohol use	0.998987807949558	0.11020844863573	Proportion
Th17_cells_in_CD4+_T_cells	Beer intake or not	Alcohol use	0.896352414437956	-0.0979701	Proportion
Th17Th1_cells_in_CD4+_T_cells	Beer intake or not	Alcohol use	0.994684087394554	0.113872485668091	Proportion
CXCR3+_CCR4-_CD4+_T_cells_in_CD4+_T_cells	Beer intake or not	Alcohol use	0.941574269376929	0.0942439434465645	Proportion
CXCR3-_CCR4+_CD4+_T_cells_in_CD4+_T_cells	Beer intake or not	Alcohol use	0.958106939345234	-0.148027	Proportion
Tfh_cells_in_CD4+_T_cells	Beer intake or not	Alcohol use	0.982219023406878	-0.0833597	Proportion
Tfh1_cells_in_Tfh_cells	Beer intake or not	Alcohol use	0.99144429028519	0.0936285810137209	Proportion
Tfh2_cells_in_Tfh_cells	Beer intake or not	Alcohol use	0.978085421251979	-0.130235	Proportion
Tfh9_cells_in_Tfh_cells	Beer intake or not	Alcohol use	0.947956739032953	0.128101582613496	Proportion
Tfh17_cells_in_Tfh_cells	Beer intake or not	Alcohol use	0.989336319325495	-0.0170297	Proportion
Tfh17Tfh1_cells_in_Tfh_cells	Beer intake or not	Alcohol use	0.963470683762334	0.135352136903056	Proportion
CXCR3+_CCR4-_Tfh_cells_in_Tfh_cells	Beer intake or not	Alcohol use	0.980427259134725	0.125692680012996	Proportion
CXCR3-_CCR4+_Tfh_cells_in_Tfh_cells	Beer intake or not	Alcohol use	0.977870698453218	-0.0719359	Proportion
Th1-like_Treg_cells_in_Treg_cells	Beer intake or not	Alcohol use	0.741367715032068	-0.0833108	Proportion
Th2-like_Treg_cells_in_Treg_cells	Beer intake or not	Alcohol use	0.828048542165243	0.104536213192007	Proportion
Th9-like_Treg_cells_in_Treg_cells	Beer intake or not	Alcohol use	0.972341797972075	0.105071200074166	Proportion
Th17-like_Treg_cells_in_Treg_cells	Beer intake or not	Alcohol use	0.855194477944468	0.043507779855005	Proportion
Th17Th1-like_Treg_cells_in_Treg_cells	Beer intake or not	Alcohol use	0.972657002636915	0.0931420330749894	Proportion
CXCR3+_CCR4-_Treg_cells_in_Treg_cells	Beer intake or not	Alcohol use	0.86474939855992	-0.0191464	Proportion
CXCR3-_CCR4+_Treg_cells_in_Treg_cells	Beer intake or not	Alcohol use	0.733088569238251	0.110711838736491	Proportion
Tfr_cells_in_Treg_cells	Beer intake or not	Alcohol use	0.666997205400359	-0.217184	Proportion
Tc1_cells_in_CD8+_T_cells	Beer intake or not	Alcohol use	0.890574936243766	-0.13088	Proportion
Tc2_cells_in_CD8+_T_cells	Beer intake or not	Alcohol use	0.733088569238251	-0.0907587	Proportion
Tc9_cells_in_CD8+_T_cells	Beer intake or not	Alcohol use	0.576576450247765	0.0300186151491164	Proportion
Tc17_cells_in_CD8+_T_cells	Beer intake or not	Alcohol use	0.924189489667079	0.011889313441138	Proportion
Tc17Tc1_cells_in_CD8+_T_cells	Beer intake or not	Alcohol use	0.658773009466642	-0.00569724	Proportion
CXCR3+_CCR4-_CD8+_T_cells_in_CD8+_T_cells	Beer intake or not	Alcohol use	0.8206424544527	-0.0982059	Proportion
CXCR3-_CCR4+_CD8+_T_cells_in_CD8+_T_cells	Beer intake or not	Alcohol use	0.865786582294633	-0.0639063	Proportion
CXCR5+_CD8+_T_cells_in_CD8+_T_cells	Beer intake or not	Alcohol use	0.943244811042724	-0.0962928	Proportion
CD19+_B_and_CD20+_B_cells_in_Lymphocytes	Beer intake or not	Alcohol use	0.923841277032205	0.169788729319767	Proportion
CD11c+_memory_B_cells_in_CD19+_B_and_CD20+_B_cells	Beer intake or not	Alcohol use	0.969657652710531	0.0865134233982486	Proportion
CD21_low_B_cells_in_CD19+_B_and_CD20+_B_cells	Beer intake or not	Alcohol use	0.941978959505377	-0.0780268	Proportion
Naive_B_cells_in_CD19+_B_and_CD20+_B_cells	Beer intake or not	Alcohol use	0.975494518057991	0.0390236334023413	Proportion
Transitional_B_cells_in_CD19+_B_and_CD20+_B_cells	Beer intake or not	Alcohol use	0.996380578462118	-0.0844632	Proportion
Founder_B_cells_in_CD19+_B_and_CD20+_B_cells	Beer intake or not	Alcohol use	0.959278294530096	-0.199213	Proportion
IgD+_CD27-_B_cells_in_CD19+_B_and_CD20+_B_cells	Beer intake or not	Alcohol use	0.985146293842658	-0.0254343	Proportion
CD27+_memory_B_cells_in_CD19+_B_and_CD20+_B_cells	Beer intake or not	Alcohol use	0.987504628613412	0.0403550974842211	Proportion
Unswitched_B_cells_in_CD27+_memory_B_cells	Beer intake or not	Alcohol use	0.949205202314761	-0.0783286	Proportion
IgD_only_memory_B_cells_in_Unswitched_B_cells	Beer intake or not	Alcohol use	0.713010853444259	0.0988404998544128	Proportion
IgM_only_memory_B_cells_in_Unswitched_B_cells	Beer intake or not	Alcohol use	0.861161334732485	-0.108301	Proportion
Marginal_zone_B_cells_in_Unswitched_B_cells	Beer intake or not	Alcohol use	0.754756463611617	0.140090934412642	Proportion
Class-switched_B_cells_in_CD27+_memory_B_cells	Beer intake or not	Alcohol use	0.951695939615852	0.0650382657306937	Proportion
IgG_only_memory_B_cells_in_Class-switched_B_cells	Beer intake or not	Alcohol use	0.982021788437957	-0.0427248	Proportion
Plasmablasts_and_plasma_cells_in_CD27+_memory_B_cells	Beer intake or not	Alcohol use	0.948342423396442	-0.0409945	Proportion
Neu/Lym	Beer intake or not	Alcohol use	0.994396385599814	-0.0173043	Proportion
CD16+/CD16-_mDCs	Beer intake or not	Alcohol use	0.971734872582949	-0.00931262	Proportion
CD64_Neu/Lym	Beer intake or not	Alcohol use	0.855055213631711	-0.0641499	Proportion
CD64_(Neu/Lym)/(Mono/Neu)	Beer intake or not	Alcohol use	0.958384274041715	-0.134988	Proportion
CD64_Neu/HLADR_Mono	Beer intake or not	Alcohol use	0.763896337984814	-0.159649	Proportion
Vd1/Vd2	Beer intake or not	Alcohol use	0.88689473342175	0.0201905179173856	Proportion
CD56_bright/CD56_dim	Beer intake or not	Alcohol use	0.943270577488686	0.0534169862757039	Proportion
Early/effector_NK	Beer intake or not	Alcohol use	0.926467433267407	0.0946987387367833	Proportion
CD4/CD8	Beer intake or not	Alcohol use	0.981302199170413	0.0362758870728534	Proportion
Tconv/Tregs	Beer intake or not	Alcohol use	0.953764352447071	-0.0526087	Proportion
CD45RA+CCR7+/Memory_CD4+_T	Beer intake or not	Alcohol use	0.849122854305385	-0.108337	Proportion
Naive/Memory_CD4+_T	Beer intake or not	Alcohol use	0.847649849975099	-0.108802	Proportion
CD45RA+CCR7+/Memory_Tconv	Beer intake or not	Alcohol use	0.845073834366217	-0.110751	Proportion
Naive/Memory_Tconv	Beer intake or not	Alcohol use	0.859662935142403	-0.10579	Proportion
CD45RA+CCR7+/Memory_CD8+_T	Beer intake or not	Alcohol use	0.925357865590894	-0.131473	Proportion
Naive/Memory_CD8+_T	Beer intake or not	Alcohol use	0.949030588560136	-0.140293	Proportion
CD28+/CD28-_CD4+_T	Beer intake or not	Alcohol use	0.828048542165243	0.0135550135168092	Proportion
CD28+/CD28-_CD8+_T	Beer intake or not	Alcohol use	0.883519815924996	0.0113280077796271	Proportion
CD28+/CD28-_CD4+_CD8+_T	Beer intake or not	Alcohol use	0.876372742335966	-0.0737451	Proportion
CD28+/CD28-_CD4-_CD8-_T	Beer intake or not	Alcohol use	0.886967715905299	-0.00477008	Proportion
CD28+/CD28-_CD3+_T	Beer intake or not	Alcohol use	0.96081775915076	0.00918348335339572	Proportion
Th1/Th2	Beer intake or not	Alcohol use	0.922145840560125	0.094122737678737	Proportion
Tfh1/Tfh2	Beer intake or not	Alcohol use	0.982121850196934	0.0903738659879271	Proportion
Th1-like/Th2-like_Tregs	Beer intake or not	Alcohol use	0.744770529721385	-0.122689	Proportion
Tc1/Tc2	Beer intake or not	Alcohol use	0.775892037511748	0.0190009922368761	Proportion
Th1/Tregs	Beer intake or not	Alcohol use	0.930212032496587	0.0440851115972823	Proportion
Th2/Tregs	Beer intake or not	Alcohol use	0.977870698453218	-0.111104	Proportion
Th9/Tregs	Beer intake or not	Alcohol use	0.965160513124777	0.0556599979967779	Proportion
Th17/Tregs	Beer intake or not	Alcohol use	0.893257632334741	-0.0640349	Proportion
Th17Th1/Tregs	Beer intake or not	Alcohol use	0.974376996709836	0.0619344624202576	Proportion
Naive/CD11c+_memory_B	Beer intake or not	Alcohol use	0.963378632529961	-0.163137	Proportion
Naive/CD27+_memory_B	Beer intake or not	Alcohol use	0.855349652410892	-0.285717	Proportion
Neutrophils_in_CD45+_cells	Rice wine intake or not	Alcohol use	0.972657002636915	-0.318602	Proportion
Eosinophils_in_CD45+_cells	Rice wine intake or not	Alcohol use	0.95754663010622	0.292228588993516	Proportion
Basophils_in_CD45+_cells	Rice wine intake or not	Alcohol use	0.960998010111046	0.12795334474757	Proportion
pDCs_in_CD45+_cells	Rice wine intake or not	Alcohol use	0.743921490935952	0.151451213264716	Proportion
mDCs_in_CD45+_cells	Rice wine intake or not	Alcohol use	0.915288547157452	-0.00746934	Proportion
CD16+_mDCs_in_CD45+_cells	Rice wine intake or not	Alcohol use	0.88689473342175	-0.0921812	Proportion
CD16-_mDCs_in_CD45+_cells	Rice wine intake or not	Alcohol use	0.597450390792328	0.0858543236405817	Proportion
Monocytes_in_CD45+_cells	Rice wine intake or not	Alcohol use	0.263586369649101	-0.0210176	Proportion
Classical_monocytes_in_CD45+_cells	Rice wine intake or not	Alcohol use	0.229750544953773	-0.00539059	Proportion
Intermediate_monocytes_in_CD45+_cells	Rice wine intake or not	Alcohol use	0.6062834713637	-0.246953	Proportion
Non-Classical_monocytes_in_CD45+_cells	Rice wine intake or not	Alcohol use	0.956263060130967	0.0382211976003052	Proportion
NK_cells_in_CD45+_cells	Rice wine intake or not	Alcohol use	0.887282167673394	-0.0622527	Proportion
CD56_bright_NK_cells_in_CD45+_cells	Rice wine intake or not	Alcohol use	0.910270631572032	-0.0604969	Proportion
CD56_dim_NK_cells_in_CD45+_cells	Rice wine intake or not	Alcohol use	0.886741477333006	-0.0627014	Proportion
NKp46+_NK_cells_in_CD45+_cells	Rice wine intake or not	Alcohol use	0.936264215558354	-0.0300798	Proportion
Early_NK_cells_in_CD45+_cells	Rice wine intake or not	Alcohol use	0.861853062605131	-0.0478809	Proportion
Effector_NK_cells_in_CD45+_cells	Rice wine intake or not	Alcohol use	0.924887982799506	-0.0539383	Proportion
Terminal_NK_cells_in_CD45+_cells	Rice wine intake or not	Alcohol use	0.708439422151817	-0.0395102	Proportion
NKT_cells_in_CD45+_cells	Rice wine intake or not	Alcohol use	0.890574936243766	-0.00262167	Proportion
MAIT_cells_in_CD45+_cells	Rice wine intake or not	Alcohol use	0.306771143255454	-0.115729	Proportion
CD8+_MAIT_cells_in_CD45+_cells	Rice wine intake or not	Alcohol use	0.306771143255454	-0.0839264	Proportion
Gamma_delta_T_cells_in_CD45+_cells	Rice wine intake or not	Alcohol use	0.865726653605865	0.00405078512156884	Proportion
V_delta_1_cells_in_CD45+_cells	Rice wine intake or not	Alcohol use	0.996794593014318	-0.10887	Proportion
V_delta_2_cells_in_CD45+_cells	Rice wine intake or not	Alcohol use	0.871512352683158	0.0386125065603459	Proportion
Alpha_beta_T_cells_in_CD45+_cells	Rice wine intake or not	Alcohol use	0.648770370269262	-0.0612811	Proportion
Lymphocytes_in_CD45+_cells	Rice wine intake or not	Alcohol use	0.987940490879145	0.0228590289224081	Proportion
CD3+_T_cells_in_CD45+_cells	Rice wine intake or not	Alcohol use	0.998888796993423	0.00992859499633733	Proportion
CD4+_CD8+_T_cells_in_CD45+_cells	Rice wine intake or not	Alcohol use	0.991365600072782	0.031048146908546	Proportion
CD4-_CD8-_T_cells_in_CD45+_cells	Rice wine intake or not	Alcohol use	0.958384274041715	-0.12864	Proportion
CD4+_T_cells_in_CD45+_cells	Rice wine intake or not	Alcohol use	0.972864304282953	-0.0189496	Proportion
CD45RA+_CCR7+_CD4+_T_cells_in_CD45+_cells	Rice wine intake or not	Alcohol use	0.974616134000603	-0.308331	Proportion
Naive_CD4+_T_cells_in_CD45+_cells	Rice wine intake or not	Alcohol use	0.980436863714526	-0.331821	Proportion
Stem_memory_CD4+_T_cells_in_CD45+_cells	Rice wine intake or not	Alcohol use	0.951690191893504	0.0141290115689342	Proportion
Central_memory_CD4+_T_cells_in_CD45+_cells	Rice wine intake or not	Alcohol use	0.565247880969748	0.0555224591066066	Proportion
Effector_CD4+_T_cells_in_CD45+_cells	Rice wine intake or not	Alcohol use	0.954615736146382	0.132994433769035	Proportion
Effector_memory_CD4+_T_cells_in_CD45+_cells	Rice wine intake or not	Alcohol use	0.999032126371595	0.176693849856185	Proportion
Memory_CD4+_T_cells_in_CD45+_cells	Rice wine intake or not	Alcohol use	0.920487472105491	0.139908462373258	Proportion
CD95+_CD4+_T_cells_in_CD45+_cells	Rice wine intake or not	Alcohol use	0.903335909136603	0.175016228951395	Proportion
Tconv_cells_in_CD45+_cells	Rice wine intake or not	Alcohol use	0.966769253618777	-0.0176417	Proportion
CD45RA+_CCR7+_Tconv_cells_in_CD45+_cells	Rice wine intake or not	Alcohol use	0.984265805837427	-0.307151	Proportion
Naive_Tconv_cells_in_CD45+_cells	Rice wine intake or not	Alcohol use	0.978771618571014	-0.31711	Proportion
Stem_memory_Tconv_cells_in_CD45+_cells	Rice wine intake or not	Alcohol use	0.994733704832394	-0.0535935	Proportion
Central_memory_Tconv_cells_in_CD45+_cells	Rice wine intake or not	Alcohol use	0.513178021412203	0.0832359845336977	Proportion
Effector_memory_Tconv_cells_in_CD45+_cells	Rice wine intake or not	Alcohol use	0.982527186893185	0.187427091094319	Proportion
Effector_Tconv_cells_in_CD45+_cells	Rice wine intake or not	Alcohol use	0.975728055690222	0.133980592232621	Proportion
Memory_Tconv_cells_in_CD45+_cells	Rice wine intake or not	Alcohol use	0.914560989127126	0.144311975061953	Proportion
CD95+_Tconv_cells_in_CD45+_cells	Rice wine intake or not	Alcohol use	0.884473627239554	0.182646546042039	Proportion
Treg_cells_in_CD45+_cells	Rice wine intake or not	Alcohol use	0.990698213414769	-0.0373539	Proportion
Activated_Treg_cells_in_CD45+_cells	Rice wine intake or not	Alcohol use	0.930212032496587	0.0905808859129386	Proportion
Memory_Treg_cells_in_CD45+_cells	Rice wine intake or not	Alcohol use	0.972438519499652	-0.0618052	Proportion
Naive_Treg_cells_in_CD45+_cells	Rice wine intake or not	Alcohol use	0.684202352294872	-0.273282	Proportion
CD8+_T_cells_in_CD45+_cells	Rice wine intake or not	Alcohol use	0.902605975852339	0.134693019508546	Proportion
CD45RA+_CCR7+_CD8+_T_cells_in_CD45+_cells	Rice wine intake or not	Alcohol use	0.929290709917871	-0.0633961	Proportion
Naive_CD8+_T_cells_in_CD45+_cells	Rice wine intake or not	Alcohol use	0.915479506222071	-0.0854854	Proportion
Stem_memory_CD8+_T_cells_in_CD45+_cells	Rice wine intake or not	Alcohol use	0.865316798543611	0.153846218352969	Proportion
Central_memory_CD8+_T_cells_in_CD45+_cells	Rice wine intake or not	Alcohol use	0.306771143255454	0.181007160818863	Proportion
Effector_CD8+_T_cells_in_CD45+_cells	Rice wine intake or not	Alcohol use	0.911360932615138	0.160162231596056	Proportion
Effector_memory_CD8+_T_cells_in_CD45+_cells	Rice wine intake or not	Alcohol use	0.850139469915808	0.0827945212975039	Proportion
Memory_CD8+_T_cells_in_CD45+_cells	Rice wine intake or not	Alcohol use	0.804845631157806	0.0862725601972104	Proportion
CD95+_CD8+_T_cells_in_CD45+_cells	Rice wine intake or not	Alcohol use	0.760645226628021	0.151195705081615	Proportion
Activated_CD3+_T_cells_in_CD45+_cells	Rice wine intake or not	Alcohol use	0.967419376099663	0.0313564212587267	Proportion
CD69+_CD3+_T_cells_in_CD45+_cells	Rice wine intake or not	Alcohol use	0.457539834731871	-0.132185	Proportion
CD85j+_CD3+_T_cells_in_CD45+_cells	Rice wine intake or not	Alcohol use	0.9961912636902	0.180310780942434	Proportion
PD-1+_CD3+_T_cells_in_CD45+_cells	Rice wine intake or not	Alcohol use	0.867364964664855	0.231709166256967	Proportion
CD28+_CD3+_T_cells_in_CD45+_cells	Rice wine intake or not	Alcohol use	0.495057728352455	0.0626487715849111	Proportion
HLADR+_CD38-_CD3+_T_cells_in_CD45+_cells	Rice wine intake or not	Alcohol use	0.948414320718477	0.220262009573322	Proportion
HLADR-_CD38+_CD3+_T_cells_in_CD45+_cells	Rice wine intake or not	Alcohol use	0.955466034404018	-0.181963	Proportion
CD28-_CD3+_T_cells_in_CD45+_cells	Rice wine intake or not	Alcohol use	0.885346819923716	0.095120263797217	Proportion
CD57+_CD3+_T_cells_in_CD45+_cells	Rice wine intake or not	Alcohol use	0.960825411103112	0.222196926951064	Proportion
HLADR+_CD38+_CD4+_CD8+_T_cells_in_CD45+_cells	Rice wine intake or not	Alcohol use	0.870608236148154	0.0939154241148742	Proportion
CD69+_CD4+_CD8+_T_cells_in_CD45+_cells	Rice wine intake or not	Alcohol use	0.838738960487607	0.0298895758251101	Proportion
CD85j+_CD4+_CD8+_T_cells_in_CD45+_cells	Rice wine intake or not	Alcohol use	0.961157243491035	0.155116976601517	Proportion
PD-1+_CD4+_CD8+_T_cells_in_CD45+_cells	Rice wine intake or not	Alcohol use	0.90527596496731	0.256482857019001	Proportion
CD28+_CD4+_CD8+_T_cells_in_CD45+_cells	Rice wine intake or not	Alcohol use	0.100243287849865	0.34056480872918	Proportion
HLADR+_CD38-_CD4+_CD8+_T_cells_in_CD45+_cells	Rice wine intake or not	Alcohol use	0.957821961440305	0.179411792709728	Proportion
HLADR-_CD38+_CD4+_CD8+_T_cells_in_CD45+_cells	Rice wine intake or not	Alcohol use	0.398788664251372	0.0502516182538621	Proportion
CD28-_CD4+_CD8+_T_cells_in_CD45+_cells	Rice wine intake or not	Alcohol use	0.850467784338748	0.0550344023582631	Proportion
CD57+_CD4+_CD8+_T_cells_in_CD45+_cells	Rice wine intake or not	Alcohol use	0.961138564044071	0.0968358635642272	Proportion
HLADR+_CD38+_CD4-_CD8-_T_cells_in_CD45+_cells	Rice wine intake or not	Alcohol use	0.972657002636915	-0.161207	Proportion
CD69+_CD4-_CD8-_T_cells_in_CD45+_cells	Rice wine intake or not	Alcohol use	0.68975143881348	-0.0384222	Proportion
CD85j+_CD4-_CD8-_T_cells_in_CD45+_cells	Rice wine intake or not	Alcohol use	0.991365600072782	-0.00491316	Proportion
PD-1+_CD4-_CD8-_T_cells_in_CD45+_cells	Rice wine intake or not	Alcohol use	0.969657652710531	-0.029307	Proportion
CD28+_CD4-_CD8-_T_cells_in_CD45+_cells	Rice wine intake or not	Alcohol use	0.740666934706481	-0.00380698	Proportion
HLADR+_CD38-_CD4-_CD8-_T_cells_in_CD45+_cells	Rice wine intake or not	Alcohol use	0.69094117672602	0.00352227235618877	Proportion
HLADR-_CD38+_CD4-_CD8-_T_cells_in_CD45+_cells	Rice wine intake or not	Alcohol use	0.918400441361082	-0.120905	Proportion
CD28-_CD4-_CD8-_T_cells_in_CD45+_cells	Rice wine intake or not	Alcohol use	0.876372742335966	-0.103685	Proportion
CD57+_CD4-_CD8-_T_cells_in_CD45+_cells	Rice wine intake or not	Alcohol use	0.977334061533524	0.0424541039214758	Proportion
Activated_CD4+_T_cells_in_CD45+_cells	Rice wine intake or not	Alcohol use	0.937711157112659	-0.0316589	Proportion
CD69+_CD4+_T_cells_in_CD45+_cells	Rice wine intake or not	Alcohol use	0.499984963938505	0.152297909694669	Proportion
CD85j+_CD4+_T_cells_in_CD45+_cells	Rice wine intake or not	Alcohol use	0.965593281189576	0.137360165184919	Proportion
PD-1+_CD4+_T_cells_in_CD45+_cells	Rice wine intake or not	Alcohol use	0.82493241210013	0.237394348108193	Proportion
CD28+_CD4+_T_cells_in_CD45+_cells	Rice wine intake or not	Alcohol use	0.654601700781094	0.0290129487996798	Proportion
HLADR+_CD38-_CD4+_T_cells_in_CD45+_cells	Rice wine intake or not	Alcohol use	0.89700507531259	0.229431795190655	Proportion
HLADR-_CD38+_CD4+_T_cells_in_CD45+_cells	Rice wine intake or not	Alcohol use	0.912409174864747	-0.322763	Proportion
CD28-_CD4+_T_cells_in_CD45+_cells	Rice wine intake or not	Alcohol use	0.89451091831379	0.0676354292351728	Proportion
CD57+_CD4+_T_cells_in_CD45+_cells	Rice wine intake or not	Alcohol use	0.940309551621274	0.05927385340868	Proportion
Activated_CD8+_T_cells_in_CD45+_cells	Rice wine intake or not	Alcohol use	0.926468923045737	0.0360357010399063	Proportion
CD69+_CD8+_T_cells_in_CD45+_cells	Rice wine intake or not	Alcohol use	0.323701762932105	-0.0950606	Proportion
CD85j+_CD8+_T_cells_in_CD45+_cells	Rice wine intake or not	Alcohol use	0.810419555197288	0.179286336781562	Proportion
PD-1+_CD8+_T_cells_in_CD45+_cells	Rice wine intake or not	Alcohol use	0.65742952384692	0.144820129967248	Proportion
CD28+_CD8+_T_cells_in_CD45+_cells	Rice wine intake or not	Alcohol use	0.331696759220188	0.196853012449429	Proportion
HLADR+_CD38-_CD8+_T_cells_in_CD45+_cells	Rice wine intake or not	Alcohol use	0.76417619816564	0.19897269964864	Proportion
HLADR-_CD38+_CD8+_T_cells_in_CD45+_cells	Rice wine intake or not	Alcohol use	0.955466034404018	-0.0176421	Proportion
CD28-_CD8+_T_cells_in_CD45+_cells	Rice wine intake or not	Alcohol use	0.961157243491035	0.120079664431443	Proportion
CD57+_CD8+_T_cells_in_CD45+_cells	Rice wine intake or not	Alcohol use	0.775060094040895	0.261726158306556	Proportion
Th1_cells_in_CD45+_cells	Rice wine intake or not	Alcohol use	0.882415657367126	0.145626519844922	Proportion
Th2_cells_in_CD45+_cells	Rice wine intake or not	Alcohol use	0.986440577087877	0.245552798517761	Proportion
Th9_cells_in_CD45+_cells	Rice wine intake or not	Alcohol use	0.12872789098022	0.274987382476152	Proportion
Th17_cells_in_CD45+_cells	Rice wine intake or not	Alcohol use	0.443904000858634	0.271249205662417	Proportion
Th17Th1_cells_in_CD45+_cells	Rice wine intake or not	Alcohol use	0.16783752289297	0.324623327931527	Proportion
CXCR3+_CCR4-_CD4+_T_cells_in_CD45+_cells	Rice wine intake or not	Alcohol use	0.606986591130368	0.240676168878334	Proportion
CXCR3-_CCR4+_CD4+_T_cells_in_CD45+_cells	Rice wine intake or not	Alcohol use	0.778045108346543	0.281942229290536	Proportion
Tfh_cells_in_CD45+_cells	Rice wine intake or not	Alcohol use	0.600064550187437	0.288726281032804	Proportion
Tfh1_cells_in_CD45+_cells	Rice wine intake or not	Alcohol use	0.620368944185634	0.168547172548882	Proportion
Tfh2_cells_in_CD45+_cells	Rice wine intake or not	Alcohol use	0.810419555197288	0.330936325436303	Proportion
Tfh9_cells_in_CD45+_cells	Rice wine intake or not	Alcohol use	0.216148398578385	0.21587352938763	Proportion
Tfh17_cells_in_CD45+_cells	Rice wine intake or not	Alcohol use	0.550166978819709	0.296904616560007	Proportion
Tfh17Tfh1_cells_in_CD45+_cells	Rice wine intake or not	Alcohol use	0.499984963938505	0.27212301919149	Proportion
CXCR3+_CCR4-_Tfh_cells_in_CD45+_cells	Rice wine intake or not	Alcohol use	0.582442814720788	0.205311736655158	Proportion
CXCR3-_CCR4+_Tfh_cells_in_CD45+_cells	Rice wine intake or not	Alcohol use	0.639372480649332	0.301971468215726	Proportion
Th1-like_Treg_cells_in_CD45+_cells	Rice wine intake or not	Alcohol use	0.944624339830862	-0.201397	Proportion
Th2-like_Treg_cells_in_CD45+_cells	Rice wine intake or not	Alcohol use	0.963301929959958	0.296289575541821	Proportion
Th9-like_Treg_cells_in_CD45+_cells	Rice wine intake or not	Alcohol use	0.611572689512266	0.121075653905447	Proportion
Th17-like_Treg_cells_in_CD45+_cells	Rice wine intake or not	Alcohol use	0.684841411215696	0.344579029991878	Proportion
Th17Th1-like_Treg_cells_in_CD45+_cells	Rice wine intake or not	Alcohol use	0.520076470451287	0.213877691116788	Proportion
CXCR3+_CCR4-_Treg_cells_in_CD45+_cells	Rice wine intake or not	Alcohol use	0.982619440833908	-0.118478	Proportion
CXCR3-_CCR4+_Treg_cells_in_CD45+_cells	Rice wine intake or not	Alcohol use	0.759216313683353	0.367459439726467	Proportion
Tfr_cells_in_CD45+_cells	Rice wine intake or not	Alcohol use	0.956539769315221	0.024036556363004	Proportion
Tc1_cells_in_CD45+_cells	Rice wine intake or not	Alcohol use	0.831054004218098	0.293946776736919	Proportion
Tc2_cells_in_CD45+_cells	Rice wine intake or not	Alcohol use	0.9978744385843	0.117046874031613	Proportion
Tc9_cells_in_CD45+_cells	Rice wine intake or not	Alcohol use	0.576576450247765	0.0891454246914673	Proportion
Tc17_cells_in_CD45+_cells	Rice wine intake or not	Alcohol use	0.722005642808607	0.0211184987033391	Proportion
Tc17Tc1_cells_in_CD45+_cells	Rice wine intake or not	Alcohol use	0.525836888481812	0.236084543108249	Proportion
CXCR3+_CCR4-_CD8+_T_cells_in_CD45+_cells	Rice wine intake or not	Alcohol use	0.782313352374747	0.316074747952987	Proportion
CXCR3-_CCR4+_CD8+_T_cells_in_CD45+_cells	Rice wine intake or not	Alcohol use	0.982040915566595	0.134995033322795	Proportion
CXCR5+_CD8+_T_cells_in_CD45+_cells	Rice wine intake or not	Alcohol use	0.387932506310908	0.13548815974584	Proportion
CD19+_B_and_CD20+_B_cells_in_CD45+_cells	Rice wine intake or not	Alcohol use	0.873525059567787	0.0514670318133847	Proportion
CD11c+_memory_B_cells_in_CD45+_cells	Rice wine intake or not	Alcohol use	0.924742483247163	0.00514547928883966	Proportion
CD21_low_B_cells_in_CD45+_cells	Rice wine intake or not	Alcohol use	0.750548946304426	0.0864103576014431	Proportion
Naive_B_cells_in_CD45+_cells	Rice wine intake or not	Alcohol use	0.91702490221263	-0.00857343	Proportion
Transitional_B_cells_in_CD45+_cells	Rice wine intake or not	Alcohol use	0.842378534534172	0.0100136944725647	Proportion
Founder_B_cells_in_CD45+_cells	Rice wine intake or not	Alcohol use	0.970074502546899	-0.188188	Proportion
IgD+_CD27-_B_cells_in_CD45+_cells	Rice wine intake or not	Alcohol use	0.86558581388499	-0.0170606	Proportion
CD27+_memory_B_cells_in_CD45+_cells	Rice wine intake or not	Alcohol use	0.942763617919293	0.124992180783479	Proportion
Unswitched_B_cells_in_CD45+_cells	Rice wine intake or not	Alcohol use	0.985811247521848	-0.0315064	Proportion
IgD_only_memory_B_cells_in_CD45+_cells	Rice wine intake or not	Alcohol use	0.64603082314624	0.0162907215526081	Proportion
IgM_only_memory_B_cells_in_CD45+_cells	Rice wine intake or not	Alcohol use	0.959278294530096	-0.0107501	Proportion
Marginal_zone_B_cells_in_CD45+_cells	Rice wine intake or not	Alcohol use	0.982040915566595	-0.0127568	Proportion
Class-switched_B_cells_in_CD45+_cells	Rice wine intake or not	Alcohol use	0.84849987408867	0.242604266721766	Proportion
IgG_only_memory_B_cells_in_CD45+_cells	Rice wine intake or not	Alcohol use	0.924229989235016	0.1593508181854	Proportion
Plasmablasts_and_plasma_cells_in_CD45+_cells	Rice wine intake or not	Alcohol use	0.963378632529961	0.118879811309776	Proportion
CD16+_mDCs_in_mDCs	Rice wine intake or not	Alcohol use	0.55853496377036	-0.13036	Proportion
CD16-_mDCs_in_mDCs	Rice wine intake or not	Alcohol use	0.739272603643365	0.170178550923754	Proportion
Classical_monocytes_in_Monocytes	Rice wine intake or not	Alcohol use	0.853976816986234	0.0889999129057419	Proportion
Intermediate_monocytes_in_Monocytes	Rice wine intake or not	Alcohol use	0.972438519499652	-0.263757	Proportion
Non-Classical_monocytes_in_Monocytes	Rice wine intake or not	Alcohol use	0.782116116029446	0.0669810478838081	Proportion
NK_cells_in_Lymphocytes	Rice wine intake or not	Alcohol use	0.933281940995273	-0.120915	Proportion
CD56_bright_NK_cells_in_NK_cells	Rice wine intake or not	Alcohol use	0.988117462251836	-0.00912374	Proportion
CD56_dim_NK_cells_in_NK_cells	Rice wine intake or not	Alcohol use	0.948342423396442	-0.0367661	Proportion
NKp46+_NK_cells_in_Lymphocytes	Rice wine intake or not	Alcohol use	0.877352423007368	-0.0977339	Proportion
Early_NK_cells_in_NKp46+_NK_cells	Rice wine intake or not	Alcohol use	0.951690191893504	-0.127935	Proportion
Effector_NK_cells_in_NKp46+_NK_cells	Rice wine intake or not	Alcohol use	0.909338371677477	-0.168867	Proportion
Terminal_NK_cells_in_NKp46+_NK_cells	Rice wine intake or not	Alcohol use	0.384781624110699	-0.0116998	Proportion
NKT_cells_in_CD3+_T_cells	Rice wine intake or not	Alcohol use	0.997086265262251	-0.0670071	Proportion
MAIT_cells_in_CD3+_T_cells	Rice wine intake or not	Alcohol use	0.600064550187437	-0.0721914	Proportion
CD8+_MAIT_cells_in_MAIT_cells	Rice wine intake or not	Alcohol use	0.83462577232921	0.273309910978767	Proportion
Gamma_delta_T_cells_in_CD3+_T_cells	Rice wine intake or not	Alcohol use	0.987940490879145	0.0303685697433442	Proportion
V_delta_1_cells_in_Gamma_delta_T_cells	Rice wine intake or not	Alcohol use	0.855194477944468	-0.107027	Proportion
V_delta_2_cells_in_Gamma_delta_T_cells	Rice wine intake or not	Alcohol use	0.85088348045521	0.0948540824661071	Proportion
Alpha_beta_T_cells_in_CD3+_T_cells	Rice wine intake or not	Alcohol use	0.955466034404018	0.135391551729005	Proportion
CD3+_T_cells_in_Lymphocytes	Rice wine intake or not	Alcohol use	0.982527186893185	-0.0258101	Proportion
CD4+_CD8+_T_cells_in_CD3+_T_cells	Rice wine intake or not	Alcohol use	0.97728470115929	0.0378325058583546	Proportion
CD4-_CD8-_T_cells_in_CD3+_T_cells	Rice wine intake or not	Alcohol use	0.892800965898766	-0.167189	Proportion
CD4+_T_cells_in_CD3+_T_cells	Rice wine intake or not	Alcohol use	0.93512065965888	-0.131552	Proportion
CD45RA+_CCR7+_CD4+_T_cells_in_CD4+_T_cells	Rice wine intake or not	Alcohol use	0.773238443861796	-0.332997	Proportion
Naive_CD4+_T_cells_in_CD4+_T_cells	Rice wine intake or not	Alcohol use	0.810419555197288	-0.343394	Proportion
Stem_memory_CD4+_T_cells_in_CD4+_T_cells	Rice wine intake or not	Alcohol use	0.796400543494202	0.0571574441898604	Proportion
Central_memory_CD4+_T_cells_in_CD4+_T_cells	Rice wine intake or not	Alcohol use	0.16783752289297	0.185944966125732	Proportion
Effector_CD4+_T_cells_in_CD4+_T_cells	Rice wine intake or not	Alcohol use	0.899161922372176	0.151547740155101	Proportion
Effector_memory_CD4+_T_cells_in_CD4+_T_cells	Rice wine intake or not	Alcohol use	0.776614856109572	0.227868398514977	Proportion
Memory_CD4+_T_cells_in_CD4+_T_cells	Rice wine intake or not	Alcohol use	0.852165434590184	0.326566912620933	Proportion
CD95+_CD4+_T_cells_in_CD4+_T_cells	Rice wine intake or not	Alcohol use	0.774529427178076	0.388416396991584	Proportion
Tconv_cells_in_CD4+_T_cells	Rice wine intake or not	Alcohol use	0.696440498877973	0.00830921170588194	Proportion
CD45RA+_CCR7+_Tconv_cells_in_Tconv_cells	Rice wine intake or not	Alcohol use	0.791474146797653	-0.33671	Proportion
Naive_Tconv_cells_in_Tconv_cells	Rice wine intake or not	Alcohol use	0.803137065496309	-0.339013	Proportion
Stem_memory_Tconv_cells_in_Tconv_cells	Rice wine intake or not	Alcohol use	0.937894810236018	-0.0518284	Proportion
Central_memory_Tconv_cells_in_Tconv_cells	Rice wine intake or not	Alcohol use	0.314236398220744	0.21193306116681	Proportion
Effector_memory_Tconv_cells_in_Tconv_cells	Rice wine intake or not	Alcohol use	0.835170214672516	0.222131167098165	Proportion
Effector_Tconv_cells_in_Tconv_cells	Rice wine intake or not	Alcohol use	0.9276651440222	0.152590834998166	Proportion
Memory_Tconv_cells_in_Tconv_cells	Rice wine intake or not	Alcohol use	0.871512352683158	0.332297213936855	Proportion
CD95+_Tconv_cells_in_Tconv_cells	Rice wine intake or not	Alcohol use	0.771959246713088	0.384809894129301	Proportion
Treg_cells_in_CD4+_T_cells	Rice wine intake or not	Alcohol use	0.776282813578899	-0.0223419	Proportion
Activated_Treg_cells_in_Treg_cells	Rice wine intake or not	Alcohol use	0.778066371721794	0.208010960042881	Proportion
Memory_Treg_cells_in_Treg_cells	Rice wine intake or not	Alcohol use	0.941771093415336	-0.102063	Proportion
Naive_Treg_cells_in_Treg_cells	Rice wine intake or not	Alcohol use	0.380132120370527	-0.292098	Proportion
CD8+_T_cells_in_CD3+_T_cells	Rice wine intake or not	Alcohol use	0.90085140946362	0.210266727872158	Proportion
CD45RA+_CCR7+_CD8+_T_cells_in_CD8+_T_cells	Rice wine intake or not	Alcohol use	0.892556265234454	-0.0633365	Proportion
Naive_CD8+_T_cells_in_CD8+_T_cells	Rice wine intake or not	Alcohol use	0.88689473342175	-0.0511183	Proportion
Stem_memory_CD8+_T_cells_in_CD8+_T_cells	Rice wine intake or not	Alcohol use	0.91740873856189	0.0730476826109923	Proportion
Central_memory_CD8+_T_cells_in_CD8+_T_cells	Rice wine intake or not	Alcohol use	0.396801097431588	0.0637560423994437	Proportion
Effector_CD8+_T_cells_in_CD8+_T_cells	Rice wine intake or not	Alcohol use	0.991634839263902	0.130159534302976	Proportion
Effector_memory_CD8+_T_cells_in_CD8+_T_cells	Rice wine intake or not	Alcohol use	0.990427573182145	-0.111481	Proportion
Memory_CD8+_T_cells_in_CD8+_T_cells	Rice wine intake or not	Alcohol use	0.968070615327601	-0.0943913	Proportion
CD95+_CD8+_T_cells_in_CD8+_T_cells	Rice wine intake or not	Alcohol use	0.670580288595808	0.133475867653948	Proportion
Activated_CD3+_T_cells_in_CD3+_T_cells	Rice wine intake or not	Alcohol use	0.918400441361082	-0.0563196	Proportion
CD69+_CD3+_T_cells_in_CD3+_T_cells	Rice wine intake or not	Alcohol use	0.579332883014645	-0.253576	Proportion
CD85j+_CD3+_T_cells_in_CD3+_T_cells	Rice wine intake or not	Alcohol use	0.920745671588843	0.144991287803816	Proportion
PD-1+_CD3+_T_cells_in_CD3+_T_cells	Rice wine intake or not	Alcohol use	0.982219023406878	0.135588831301144	Proportion
CD28+_CD3+_T_cells_in_CD3+_T_cells	Rice wine intake or not	Alcohol use	0.514561063194038	-0.0757555	Proportion
HLADR+_CD38-_CD3+_T_cells_in_CD3+_T_cells	Rice wine intake or not	Alcohol use	0.972595894771372	0.173756112069706	Proportion
HLADR-_CD38+_CD3+_T_cells_in_CD3+_T_cells	Rice wine intake or not	Alcohol use	0.898697508129292	-0.3204	Proportion
CD28-_CD3+_T_cells_in_CD3+_T_cells	Rice wine intake or not	Alcohol use	0.520684200749396	0.0762554280226504	Proportion
CD57+_CD3+_T_cells_in_CD3+_T_cells	Rice wine intake or not	Alcohol use	0.935358928714759	0.278163648360373	Proportion
HLADR+_CD38+_CD4+_CD8+_T_cells_in_CD4+_CD8+_T_cells	Rice wine intake or not	Alcohol use	0.846343468940887	-0.094438	Proportion
CD69+_CD4+_CD8+_T_cells_in_CD4+_CD8+_T_cells	Rice wine intake or not	Alcohol use	0.961865990315791	-0.119948	Proportion
CD85j+_CD4+_CD8+_T_cells_in_CD4+_CD8+_T_cells	Rice wine intake or not	Alcohol use	0.848367951583456	0.0768900824025556	Proportion
PD-1+_CD4+_CD8+_T_cells_in_CD4+_CD8+_T_cells	Rice wine intake or not	Alcohol use	0.562135712801642	0.149297890032879	Proportion
CD28+_CD4+_CD8+_T_cells_in_CD4+_CD8+_T_cells	Rice wine intake or not	Alcohol use	0.495057728352455	0.124837795145082	Proportion
HLADR+_CD38-_CD4+_CD8+_T_cells_in_CD4+_CD8+_T_cells	Rice wine intake or not	Alcohol use	0.924189489667079	0.106018271959139	Proportion
HLADR-_CD38+_CD4+_CD8+_T_cells_in_CD4+_CD8+_T_cells	Rice wine intake or not	Alcohol use	0.71252602655934	-0.127354	Proportion
CD28-_CD4+_CD8+_T_cells_in_CD4+_CD8+_T_cells	Rice wine intake or not	Alcohol use	0.527566207939254	-0.130209	Proportion
CD57+_CD4+_CD8+_T_cells_in_CD4+_CD8+_T_cells	Rice wine intake or not	Alcohol use	0.590983365933774	0.0379625740182528	Proportion
HLADR+_CD38+_CD4-_CD8-_T_cells_in_CD4-_CD8-_T_cells	Rice wine intake or not	Alcohol use	0.989003597624553	-0.154033	Proportion
CD69+_CD4-_CD8-_T_cells_in_CD4-_CD8-_T_cells	Rice wine intake or not	Alcohol use	0.548403065834392	-0.0768394	Proportion
CD85j+_CD4-_CD8-_T_cells_in_CD4-_CD8-_T_cells	Rice wine intake or not	Alcohol use	0.994665844922808	0.0428378275132602	Proportion
PD-1+_CD4-_CD8-_T_cells_in_CD4-_CD8-_T_cells	Rice wine intake or not	Alcohol use	0.960931118224995	-0.0368774	Proportion
CD28+_CD4-_CD8-_T_cells_in_CD4-_CD8-_T_cells	Rice wine intake or not	Alcohol use	0.520684200749396	0.077530346646458	Proportion
HLADR+_CD38-_CD4-_CD8-_T_cells_in_CD4-_CD8-_T_cells	Rice wine intake or not	Alcohol use	0.602449858529658	0.0193940436599157	Proportion
HLADR-_CD38+_CD4-_CD8-_T_cells_in_CD4-_CD8-_T_cells	Rice wine intake or not	Alcohol use	0.741220586298724	-0.0928009	Proportion
CD28-_CD4-_CD8-_T_cells_in_CD4-_CD8-_T_cells	Rice wine intake or not	Alcohol use	0.521677049651979	-0.078346	Proportion
CD57+_CD4-_CD8-_T_cells_in_CD4-_CD8-_T_cells	Rice wine intake or not	Alcohol use	0.960825411103112	0.131643264421901	Proportion
Activated_CD4+_T_cells_in_CD4+_T_cells	Rice wine intake or not	Alcohol use	0.852165434590184	-0.0894603	Proportion
CD69+_CD4+_T_cells_in_CD4+_T_cells	Rice wine intake or not	Alcohol use	0.822922833831877	0.144051610669931	Proportion
CD85j+_CD4+_T_cells_in_CD4+_T_cells	Rice wine intake or not	Alcohol use	0.991365600072782	0.137729994541373	Proportion
PD-1+_CD4+_T_cells_in_CD4+_T_cells	Rice wine intake or not	Alcohol use	0.949106572204433	0.252493255245576	Proportion
CD28+_CD4+_T_cells_in_CD4+_T_cells	Rice wine intake or not	Alcohol use	0.782313352374747	-0.0726402	Proportion
HLADR+_CD38-_CD4+_T_cells_in_CD4+_T_cells	Rice wine intake or not	Alcohol use	0.970037698550241	0.292196996290691	Proportion
HLADR-_CD38+_CD4+_T_cells_in_CD4+_T_cells	Rice wine intake or not	Alcohol use	0.847649849975099	-0.459637	Proportion
CD28-_CD4+_T_cells_in_CD4+_T_cells	Rice wine intake or not	Alcohol use	0.799707667683264	0.079218400697455	Proportion
CD57+_CD4+_T_cells_in_CD4+_T_cells	Rice wine intake or not	Alcohol use	0.993945381048012	0.0797848129021111	Proportion
Activated_CD8+_T_cells_in_CD8+_T_cells	Rice wine intake or not	Alcohol use	0.920696041249221	-0.158194	Proportion
CD69+_CD8+_T_cells_in_CD8+_T_cells	Rice wine intake or not	Alcohol use	0.54691071444674	-0.297451	Proportion
CD85j+_CD8+_T_cells_in_CD8+_T_cells	Rice wine intake or not	Alcohol use	0.94521325567828	0.123756578241597	Proportion
PD-1+_CD8+_T_cells_in_CD8+_T_cells	Rice wine intake or not	Alcohol use	0.949030588560136	-0.0421358	Proportion
CD28+_CD8+_T_cells_in_CD8+_T_cells	Rice wine intake or not	Alcohol use	0.7393867477737	-0.00673697	Proportion
HLADR+_CD38-_CD8+_T_cells_in_CD8+_T_cells	Rice wine intake or not	Alcohol use	0.958106939345234	0.066677838052226	Proportion
HLADR-_CD38+_CD8+_T_cells_in_CD8+_T_cells	Rice wine intake or not	Alcohol use	0.84181570050003	-0.170502	Proportion
CD28-_CD8+_T_cells_in_CD8+_T_cells	Rice wine intake or not	Alcohol use	0.717214435406536	0.00969144555623239	Proportion
CD57+_CD8+_T_cells_in_CD8+_T_cells	Rice wine intake or not	Alcohol use	0.995938888942525	0.231553210839553	Proportion
Th1_cells_in_CD4+_T_cells	Rice wine intake or not	Alcohol use	0.966252502495782	0.0167264574485783	Proportion
Th2_cells_in_CD4+_T_cells	Rice wine intake or not	Alcohol use	0.412192650028117	0.193118395107738	Proportion
Th9_cells_in_CD4+_T_cells	Rice wine intake or not	Alcohol use	0.331696759220188	0.164744786943742	Proportion
Th17_cells_in_CD4+_T_cells	Rice wine intake or not	Alcohol use	0.743306905476383	0.211759269378676	Proportion
Th17Th1_cells_in_CD4+_T_cells	Rice wine intake or not	Alcohol use	0.361413436145064	0.230149532987054	Proportion
CXCR3+_CCR4-_CD4+_T_cells_in_CD4+_T_cells	Rice wine intake or not	Alcohol use	0.865786582294633	0.159505955086463	Proportion
CXCR3-_CCR4+_CD4+_T_cells_in_CD4+_T_cells	Rice wine intake or not	Alcohol use	0.972657002636915	0.268275715455561	Proportion
Tfh_cells_in_CD4+_T_cells	Rice wine intake or not	Alcohol use	0.838299367653557	0.292457736195843	Proportion
Tfh1_cells_in_Tfh_cells	Rice wine intake or not	Alcohol use	0.993102799267051	-0.0592467	Proportion
Tfh2_cells_in_Tfh_cells	Rice wine intake or not	Alcohol use	0.726907003133017	0.140041432072402	Proportion
Tfh9_cells_in_Tfh_cells	Rice wine intake or not	Alcohol use	0.306771143255454	-0.0343253	Proportion
Tfh17_cells_in_Tfh_cells	Rice wine intake or not	Alcohol use	0.943270577488686	0.0985301530111032	Proportion
Tfh17Tfh1_cells_in_Tfh_cells	Rice wine intake or not	Alcohol use	0.842378534534172	0.0573791988478744	Proportion
CXCR3+_CCR4-_Tfh_cells_in_Tfh_cells	Rice wine intake or not	Alcohol use	0.958318418648381	-0.0344205	Proportion
CXCR3-_CCR4+_Tfh_cells_in_Tfh_cells	Rice wine intake or not	Alcohol use	0.960639202149958	0.154901698735671	Proportion
Th1-like_Treg_cells_in_Treg_cells	Rice wine intake or not	Alcohol use	0.799707667683264	-0.392026	Proportion
Th2-like_Treg_cells_in_Treg_cells	Rice wine intake or not	Alcohol use	0.89700507531259	0.259610569864967	Proportion
Th9-like_Treg_cells_in_Treg_cells	Rice wine intake or not	Alcohol use	0.753354648734171	0.0311022793574571	Proportion
Th17-like_Treg_cells_in_Treg_cells	Rice wine intake or not	Alcohol use	0.741367715032068	0.362649290266251	Proportion
Th17Th1-like_Treg_cells_in_Treg_cells	Rice wine intake or not	Alcohol use	0.628339711585546	0.120027660160549	Proportion
CXCR3+_CCR4-_Treg_cells_in_Treg_cells	Rice wine intake or not	Alcohol use	0.960639202149958	-0.285145	Proportion
CXCR3-_CCR4+_Treg_cells_in_Treg_cells	Rice wine intake or not	Alcohol use	0.858253064065608	0.511458056442009	Proportion
Tfr_cells_in_Treg_cells	Rice wine intake or not	Alcohol use	0.961865990315791	-0.181243	Proportion
Tc1_cells_in_CD8+_T_cells	Rice wine intake or not	Alcohol use	0.939595826009674	0.232566719998228	Proportion
Tc2_cells_in_CD8+_T_cells	Rice wine intake or not	Alcohol use	0.76417619816564	-0.0596334	Proportion
Tc9_cells_in_CD8+_T_cells	Rice wine intake or not	Alcohol use	0.842378534534172	-0.049006	Proportion
Tc17_cells_in_CD8+_T_cells	Rice wine intake or not	Alcohol use	0.904348043963283	-0.0982617	Proportion
Tc17Tc1_cells_in_CD8+_T_cells	Rice wine intake or not	Alcohol use	0.773238443861796	0.106523848333741	Proportion
CXCR3+_CCR4-_CD8+_T_cells_in_CD8+_T_cells	Rice wine intake or not	Alcohol use	0.828048542165243	0.272844978384052	Proportion
CXCR3-_CCR4+_CD8+_T_cells_in_CD8+_T_cells	Rice wine intake or not	Alcohol use	0.828048542165243	-0.0600396	Proportion
CXCR5+_CD8+_T_cells_in_CD8+_T_cells	Rice wine intake or not	Alcohol use	0.592677017610966	-0.0283337	Proportion
CD19+_B_and_CD20+_B_cells_in_Lymphocytes	Rice wine intake or not	Alcohol use	0.932448966379126	0.0602817456621697	Proportion
CD11c+_memory_B_cells_in_CD19+_B_and_CD20+_B_cells	Rice wine intake or not	Alcohol use	0.538090530208141	-0.103978	Proportion
CD21_low_B_cells_in_CD19+_B_and_CD20+_B_cells	Rice wine intake or not	Alcohol use	0.306771143255454	0.0664702201102215	Proportion
Naive_B_cells_in_CD19+_B_and_CD20+_B_cells	Rice wine intake or not	Alcohol use	0.953646031414477	-0.16655	Proportion
Transitional_B_cells_in_CD19+_B_and_CD20+_B_cells	Rice wine intake or not	Alcohol use	0.921318567112084	0.0120479997176683	Proportion
Founder_B_cells_in_CD19+_B_and_CD20+_B_cells	Rice wine intake or not	Alcohol use	0.989336319325495	-0.203042	Proportion
IgD+_CD27-_B_cells_in_CD19+_B_and_CD20+_B_cells	Rice wine intake or not	Alcohol use	0.99234826890321	-0.185383	Proportion
CD27+_memory_B_cells_in_CD19+_B_and_CD20+_B_cells	Rice wine intake or not	Alcohol use	0.904707711190891	0.108381151391799	Proportion
Unswitched_B_cells_in_CD27+_memory_B_cells	Rice wine intake or not	Alcohol use	0.941868410655115	-0.392196	Proportion
IgD_only_memory_B_cells_in_Unswitched_B_cells	Rice wine intake or not	Alcohol use	0.520684200749396	0.0716597338171861	Proportion
IgM_only_memory_B_cells_in_Unswitched_B_cells	Rice wine intake or not	Alcohol use	0.959882138327727	0.0224751402799893	Proportion
Marginal_zone_B_cells_in_Unswitched_B_cells	Rice wine intake or not	Alcohol use	0.879206732444962	-0.0206542	Proportion
Class-switched_B_cells_in_CD27+_memory_B_cells	Rice wine intake or not	Alcohol use	0.656318908606018	0.347322592291086	Proportion
IgG_only_memory_B_cells_in_Class-switched_B_cells	Rice wine intake or not	Alcohol use	0.775384812563345	0.0319671963897147	Proportion
Plasmablasts_and_plasma_cells_in_CD27+_memory_B_cells	Rice wine intake or not	Alcohol use	0.947398483100474	0.0242683110344599	Proportion
Neu/Lym	Rice wine intake or not	Alcohol use	0.982121850196934	-0.137879	Proportion
CD16+/CD16-_mDCs	Rice wine intake or not	Alcohol use	0.644136866039042	-0.243521	Proportion
CD64_Neu/Lym	Rice wine intake or not	Alcohol use	0.804665439375919	0.145197477632715	Proportion
CD64_(Neu/Lym)/(Mono/Neu)	Rice wine intake or not	Alcohol use	0.803137065496309	0.139139798813895	Proportion
CD64_Neu/HLADR_Mono	Rice wine intake or not	Alcohol use	0.508200064110443	-0.12524	Proportion
Vd1/Vd2	Rice wine intake or not	Alcohol use	0.884990613812158	-0.184076	Proportion
CD56_bright/CD56_dim	Rice wine intake or not	Alcohol use	0.986929921786633	-0.00768054	Proportion
Early/effector_NK	Rice wine intake or not	Alcohol use	0.985586475874134	-0.00308766	Proportion
CD4/CD8	Rice wine intake or not	Alcohol use	0.966071054893827	-0.194135	Proportion
Tconv/Tregs	Rice wine intake or not	Alcohol use	0.810419555197288	0.0195072734380659	Proportion
CD45RA+CCR7+/Memory_CD4+_T	Rice wine intake or not	Alcohol use	0.838738960487607	-0.356434	Proportion
Naive/Memory_CD4+_T	Rice wine intake or not	Alcohol use	0.847130096905269	-0.359674	Proportion
CD45RA+CCR7+/Memory_Tconv	Rice wine intake or not	Alcohol use	0.854227395827053	-0.360309	Proportion
Naive/Memory_Tconv	Rice wine intake or not	Alcohol use	0.847271572039531	-0.354844	Proportion
CD45RA+CCR7+/Memory_CD8+_T	Rice wine intake or not	Alcohol use	0.993128530138157	-0.119585	Proportion
Naive/Memory_CD8+_T	Rice wine intake or not	Alcohol use	0.994733704832394	-0.144409	Proportion
CD28+/CD28-_CD4+_T	Rice wine intake or not	Alcohol use	0.80026735519675	-0.0415533	Proportion
CD28+/CD28-_CD8+_T	Rice wine intake or not	Alcohol use	0.773238443861796	0.0129491856726957	Proportion
CD28+/CD28-_CD4+_CD8+_T	Rice wine intake or not	Alcohol use	0.378397458015709	0.107349667068612	Proportion
CD28+/CD28-_CD4-_CD8-_T	Rice wine intake or not	Alcohol use	0.549634963273782	0.0920626325061141	Proportion
CD28+/CD28-_CD3+_T	Rice wine intake or not	Alcohol use	0.58407572646497	-0.0355265	Proportion
Th1/Th2	Rice wine intake or not	Alcohol use	0.855207880550069	-0.0917483	Proportion
Tfh1/Tfh2	Rice wine intake or not	Alcohol use	0.903297031502252	-0.181386	Proportion
Th1-like/Th2-like_Tregs	Rice wine intake or not	Alcohol use	0.928244133702165	-0.449743	Proportion
Tc1/Tc2	Rice wine intake or not	Alcohol use	0.748545172751672	0.129971244463178	Proportion
Th1/Tregs	Rice wine intake or not	Alcohol use	0.999192440641657	-0.0385445	Proportion
Th2/Tregs	Rice wine intake or not	Alcohol use	0.663999010031037	0.0901688459222346	Proportion
Th9/Tregs	Rice wine intake or not	Alcohol use	0.437436720096097	0.0960263749381494	Proportion
Th17/Tregs	Rice wine intake or not	Alcohol use	0.616610012579988	0.0725243113067248	Proportion
Th17Th1/Tregs	Rice wine intake or not	Alcohol use	0.470287096819361	0.136733331924262	Proportion
Naive/CD11c+_memory_B	Rice wine intake or not	Alcohol use	0.907633467815911	-0.170369	Proportion
Naive/CD27+_memory_B	Rice wine intake or not	Alcohol use	0.771959246713088	-0.460084	Proportion
Neutrophils_in_CD45+_cells	Wine intake or not	Alcohol use	0.706055600063312	-0.073273	Proportion
Eosinophils_in_CD45+_cells	Wine intake or not	Alcohol use	0.220055820883234	0.162058529521637	Proportion
Basophils_in_CD45+_cells	Wine intake or not	Alcohol use	0.790082492166436	0.165290943137483	Proportion
pDCs_in_CD45+_cells	Wine intake or not	Alcohol use	0.703572964106809	0.0224230341844468	Proportion
mDCs_in_CD45+_cells	Wine intake or not	Alcohol use	0.79186565114528	-0.0721466	Proportion
CD16+_mDCs_in_CD45+_cells	Wine intake or not	Alcohol use	0.520076470451287	-0.0500481	Proportion
CD16-_mDCs_in_CD45+_cells	Wine intake or not	Alcohol use	0.78569125481261	0.082364645693015	Proportion
Monocytes_in_CD45+_cells	Wine intake or not	Alcohol use	0.98875133135394	-0.0195758	Proportion
Classical_monocytes_in_CD45+_cells	Wine intake or not	Alcohol use	0.949839650972542	-0.0282578	Proportion
Intermediate_monocytes_in_CD45+_cells	Wine intake or not	Alcohol use	0.949107718312165	-0.106236	Proportion
Non-Classical_monocytes_in_CD45+_cells	Wine intake or not	Alcohol use	0.773238443861796	0.055966344433542	Proportion
NK_cells_in_CD45+_cells	Wine intake or not	Alcohol use	0.810419555197288	-0.164041	Proportion
CD56_bright_NK_cells_in_CD45+_cells	Wine intake or not	Alcohol use	0.982926345362945	-0.0818365	Proportion
CD56_dim_NK_cells_in_CD45+_cells	Wine intake or not	Alcohol use	0.804665439375919	-0.160321	Proportion
NKp46+_NK_cells_in_CD45+_cells	Wine intake or not	Alcohol use	0.75465077737538	-0.145223	Proportion
Early_NK_cells_in_CD45+_cells	Wine intake or not	Alcohol use	0.986929921786633	-0.0496568	Proportion
Effector_NK_cells_in_CD45+_cells	Wine intake or not	Alcohol use	0.733375775417507	-0.149027	Proportion
Terminal_NK_cells_in_CD45+_cells	Wine intake or not	Alcohol use	0.815850832197757	-0.143704	Proportion
NKT_cells_in_CD45+_cells	Wine intake or not	Alcohol use	0.652860555413637	-0.110727	Proportion
MAIT_cells_in_CD45+_cells	Wine intake or not	Alcohol use	0.896352414437956	0.125368088366079	Proportion
CD8+_MAIT_cells_in_CD45+_cells	Wine intake or not	Alcohol use	0.888198528120776	0.143766718076409	Proportion
Gamma_delta_T_cells_in_CD45+_cells	Wine intake or not	Alcohol use	0.918400441361082	0.0170853319788905	Proportion
V_delta_1_cells_in_CD45+_cells	Wine intake or not	Alcohol use	0.99367075095204	-0.025875	Proportion
V_delta_2_cells_in_CD45+_cells	Wine intake or not	Alcohol use	0.925966600470269	-0.00553581	Proportion
Alpha_beta_T_cells_in_CD45+_cells	Wine intake or not	Alcohol use	0.961851736801022	-0.182179	Proportion
Lymphocytes_in_CD45+_cells	Wine intake or not	Alcohol use	0.961865990315791	-0.237436	Proportion
CD3+_T_cells_in_CD45+_cells	Wine intake or not	Alcohol use	0.961422436638296	-0.221172	Proportion
CD4+_CD8+_T_cells_in_CD45+_cells	Wine intake or not	Alcohol use	0.972657002636915	-0.0651789	Proportion
CD4-_CD8-_T_cells_in_CD45+_cells	Wine intake or not	Alcohol use	0.727672973572329	-0.181335	Proportion
CD4+_T_cells_in_CD45+_cells	Wine intake or not	Alcohol use	0.750080751174224	-0.210143	Proportion
CD45RA+_CCR7+_CD4+_T_cells_in_CD45+_cells	Wine intake or not	Alcohol use	0.992812068588291	-0.229323	Proportion
Naive_CD4+_T_cells_in_CD45+_cells	Wine intake or not	Alcohol use	0.999561064174153	-0.221395	Proportion
Stem_memory_CD4+_T_cells_in_CD45+_cells	Wine intake or not	Alcohol use	0.87463484799536	-0.23077	Proportion
Central_memory_CD4+_T_cells_in_CD45+_cells	Wine intake or not	Alcohol use	0.407428859488504	-0.111411	Proportion
Effector_CD4+_T_cells_in_CD45+_cells	Wine intake or not	Alcohol use	0.846966280135552	-0.177906	Proportion
Effector_memory_CD4+_T_cells_in_CD45+_cells	Wine intake or not	Alcohol use	0.901446207662409	-0.110247	Proportion
Memory_CD4+_T_cells_in_CD45+_cells	Wine intake or not	Alcohol use	0.540905503205608	-0.131872	Proportion
CD95+_CD4+_T_cells_in_CD45+_cells	Wine intake or not	Alcohol use	0.520076470451287	-0.12397	Proportion
Tconv_cells_in_CD45+_cells	Wine intake or not	Alcohol use	0.746938921403812	-0.218401	Proportion
CD45RA+_CCR7+_Tconv_cells_in_CD45+_cells	Wine intake or not	Alcohol use	0.989594221820134	-0.22534	Proportion
Naive_Tconv_cells_in_CD45+_cells	Wine intake or not	Alcohol use	0.994684087394554	-0.220043	Proportion
Stem_memory_Tconv_cells_in_CD45+_cells	Wine intake or not	Alcohol use	0.884346739576355	-0.19363	Proportion
Central_memory_Tconv_cells_in_CD45+_cells	Wine intake or not	Alcohol use	0.535532284962151	-0.0637361	Proportion
Effector_memory_Tconv_cells_in_CD45+_cells	Wine intake or not	Alcohol use	0.913089388775335	-0.12135	Proportion
Effector_Tconv_cells_in_CD45+_cells	Wine intake or not	Alcohol use	0.845893804551407	-0.160928	Proportion
Memory_Tconv_cells_in_CD45+_cells	Wine intake or not	Alcohol use	0.545693586445416	-0.141529	Proportion
CD95+_Tconv_cells_in_CD45+_cells	Wine intake or not	Alcohol use	0.521677049651979	-0.132032	Proportion
Treg_cells_in_CD45+_cells	Wine intake or not	Alcohol use	0.773238443861796	-0.00714075	Proportion
Activated_Treg_cells_in_CD45+_cells	Wine intake or not	Alcohol use	0.682812968473958	0.120240696838088	Proportion
Memory_Treg_cells_in_CD45+_cells	Wine intake or not	Alcohol use	0.796400543494202	-0.0300712	Proportion
Naive_Treg_cells_in_CD45+_cells	Wine intake or not	Alcohol use	0.944097943375459	-0.236189	Proportion
CD8+_T_cells_in_CD45+_cells	Wine intake or not	Alcohol use	0.890574936243766	-0.103473	Proportion
CD45RA+_CCR7+_CD8+_T_cells_in_CD45+_cells	Wine intake or not	Alcohol use	0.989336319325495	-0.0875117	Proportion
Naive_CD8+_T_cells_in_CD45+_cells	Wine intake or not	Alcohol use	0.991365600072782	-0.045393	Proportion
Stem_memory_CD8+_T_cells_in_CD45+_cells	Wine intake or not	Alcohol use	0.909015802815174	-0.167819	Proportion
Central_memory_CD8+_T_cells_in_CD45+_cells	Wine intake or not	Alcohol use	0.704593778086435	0.0555550084073457	Proportion
Effector_CD8+_T_cells_in_CD45+_cells	Wine intake or not	Alcohol use	0.804027681993938	-0.220211	Proportion
Effector_memory_CD8+_T_cells_in_CD45+_cells	Wine intake or not	Alcohol use	0.885346819923716	0.112390806110329	Proportion
Memory_CD8+_T_cells_in_CD45+_cells	Wine intake or not	Alcohol use	0.914963049172086	0.0658688922276363	Proportion
CD95+_CD8+_T_cells_in_CD45+_cells	Wine intake or not	Alcohol use	0.886504011356796	-0.0948241	Proportion
Activated_CD3+_T_cells_in_CD45+_cells	Wine intake or not	Alcohol use	0.838738960487607	-0.208125	Proportion
CD69+_CD3+_T_cells_in_CD45+_cells	Wine intake or not	Alcohol use	0.960189074410016	0.0452395852615217	Proportion
CD85j+_CD3+_T_cells_in_CD45+_cells	Wine intake or not	Alcohol use	0.885346819923716	-0.0407818	Proportion
PD-1+_CD3+_T_cells_in_CD45+_cells	Wine intake or not	Alcohol use	0.925966600470269	-0.086343	Proportion
CD28+_CD3+_T_cells_in_CD45+_cells	Wine intake or not	Alcohol use	0.794784314621214	-0.0551418	Proportion
HLADR+_CD38-_CD3+_T_cells_in_CD45+_cells	Wine intake or not	Alcohol use	0.981302199170413	-0.101931	Proportion
HLADR-_CD38+_CD3+_T_cells_in_CD45+_cells	Wine intake or not	Alcohol use	0.950592115757543	-0.120277	Proportion
CD28-_CD3+_T_cells_in_CD45+_cells	Wine intake or not	Alcohol use	0.777701656042236	-0.164099	Proportion
CD57+_CD3+_T_cells_in_CD45+_cells	Wine intake or not	Alcohol use	0.902820422148864	-0.0564769	Proportion
HLADR+_CD38+_CD4+_CD8+_T_cells_in_CD45+_cells	Wine intake or not	Alcohol use	0.996794593014318	0.0103755035887357	Proportion
CD69+_CD4+_CD8+_T_cells_in_CD45+_cells	Wine intake or not	Alcohol use	0.989089173905568	-0.0313768	Proportion
CD85j+_CD4+_CD8+_T_cells_in_CD45+_cells	Wine intake or not	Alcohol use	0.948342423396442	-0.00243785	Proportion
PD-1+_CD4+_CD8+_T_cells_in_CD45+_cells	Wine intake or not	Alcohol use	0.907633467815911	-0.00568681	Proportion
CD28+_CD4+_CD8+_T_cells_in_CD45+_cells	Wine intake or not	Alcohol use	0.995278842695849	0.116987341865602	Proportion
HLADR+_CD38-_CD4+_CD8+_T_cells_in_CD45+_cells	Wine intake or not	Alcohol use	0.979202463084668	0.00327844196979553	Proportion
HLADR-_CD38+_CD4+_CD8+_T_cells_in_CD45+_cells	Wine intake or not	Alcohol use	0.934925004873931	0.0541982181634221	Proportion
CD28-_CD4+_CD8+_T_cells_in_CD45+_cells	Wine intake or not	Alcohol use	0.974616134000603	-0.0727846	Proportion
CD57+_CD4+_CD8+_T_cells_in_CD45+_cells	Wine intake or not	Alcohol use	0.995395557323287	-0.0147388	Proportion
HLADR+_CD38+_CD4-_CD8-_T_cells_in_CD45+_cells	Wine intake or not	Alcohol use	0.812782647795064	-0.288152	Proportion
CD69+_CD4-_CD8-_T_cells_in_CD45+_cells	Wine intake or not	Alcohol use	0.877991716248885	-0.100844	Proportion
CD85j+_CD4-_CD8-_T_cells_in_CD45+_cells	Wine intake or not	Alcohol use	0.890574936243766	0.026131832167471	Proportion
PD-1+_CD4-_CD8-_T_cells_in_CD45+_cells	Wine intake or not	Alcohol use	0.51824228637944	-0.155844	Proportion
CD28+_CD4-_CD8-_T_cells_in_CD45+_cells	Wine intake or not	Alcohol use	0.75069264955708	-0.0904122	Proportion
HLADR+_CD38-_CD4-_CD8-_T_cells_in_CD45+_cells	Wine intake or not	Alcohol use	0.989336319325495	-0.118812	Proportion
HLADR-_CD38+_CD4-_CD8-_T_cells_in_CD45+_cells	Wine intake or not	Alcohol use	0.690353732997452	-0.0834444	Proportion
CD28-_CD4-_CD8-_T_cells_in_CD45+_cells	Wine intake or not	Alcohol use	0.746938921403812	-0.13922	Proportion
CD57+_CD4-_CD8-_T_cells_in_CD45+_cells	Wine intake or not	Alcohol use	0.933629537158534	0.0114067521060759	Proportion
Activated_CD4+_T_cells_in_CD45+_cells	Wine intake or not	Alcohol use	0.964701754010009	-0.185814	Proportion
CD69+_CD4+_T_cells_in_CD45+_cells	Wine intake or not	Alcohol use	0.787856774245149	0.0320413943471283	Proportion
CD85j+_CD4+_T_cells_in_CD45+_cells	Wine intake or not	Alcohol use	0.928464458747823	-0.0865596	Proportion
PD-1+_CD4+_T_cells_in_CD45+_cells	Wine intake or not	Alcohol use	0.892266691071771	-0.116176	Proportion
CD28+_CD4+_T_cells_in_CD45+_cells	Wine intake or not	Alcohol use	0.533872790255931	-0.0902022	Proportion
HLADR+_CD38-_CD4+_T_cells_in_CD45+_cells	Wine intake or not	Alcohol use	0.916883773499287	-0.00361343	Proportion
HLADR-_CD38+_CD4+_T_cells_in_CD45+_cells	Wine intake or not	Alcohol use	0.970714452008195	-0.138758	Proportion
CD28-_CD4+_T_cells_in_CD45+_cells	Wine intake or not	Alcohol use	0.938404494744963	-0.172116	Proportion
CD57+_CD4+_T_cells_in_CD45+_cells	Wine intake or not	Alcohol use	0.982527186893185	-0.114767	Proportion
Activated_CD8+_T_cells_in_CD45+_cells	Wine intake or not	Alcohol use	0.865227126851486	-0.220565	Proportion
CD69+_CD8+_T_cells_in_CD45+_cells	Wine intake or not	Alcohol use	0.845575545108219	0.114852580937713	Proportion
CD85j+_CD8+_T_cells_in_CD45+_cells	Wine intake or not	Alcohol use	0.835170214672516	-0.067171	Proportion
PD-1+_CD8+_T_cells_in_CD45+_cells	Wine intake or not	Alcohol use	0.696440498877973	0.000718514833199401	Proportion
CD28+_CD8+_T_cells_in_CD45+_cells	Wine intake or not	Alcohol use	0.990369505206638	0.0777853231208197	Proportion
HLADR+_CD38-_CD8+_T_cells_in_CD45+_cells	Wine intake or not	Alcohol use	0.972871242402929	-0.106355	Proportion
HLADR-_CD38+_CD8+_T_cells_in_CD45+_cells	Wine intake or not	Alcohol use	0.874122542385965	-0.0828542	Proportion
CD28-_CD8+_T_cells_in_CD45+_cells	Wine intake or not	Alcohol use	0.798367742937034	-0.146522	Proportion
CD57+_CD8+_T_cells_in_CD45+_cells	Wine intake or not	Alcohol use	0.882088451072505	-0.0338536	Proportion
Th1_cells_in_CD45+_cells	Wine intake or not	Alcohol use	0.8391120088526	-0.0477632	Proportion
Th2_cells_in_CD45+_cells	Wine intake or not	Alcohol use	0.709897105646023	-0.0649734	Proportion
Th9_cells_in_CD45+_cells	Wine intake or not	Alcohol use	0.587384892167882	0.126677161096957	Proportion
Th17_cells_in_CD45+_cells	Wine intake or not	Alcohol use	0.640358968042886	0.0133571834155315	Proportion
Th17Th1_cells_in_CD45+_cells	Wine intake or not	Alcohol use	0.634057955995503	0.140706408742329	Proportion
CXCR3+_CCR4-_CD4+_T_cells_in_CD45+_cells	Wine intake or not	Alcohol use	0.768948813480922	0.0187045019073935	Proportion
CXCR3-_CCR4+_CD4+_T_cells_in_CD45+_cells	Wine intake or not	Alcohol use	0.640358968042886	-0.0324892	Proportion
Tfh_cells_in_CD45+_cells	Wine intake or not	Alcohol use	0.306771143255454	0.0326177877160398	Proportion
Tfh1_cells_in_CD45+_cells	Wine intake or not	Alcohol use	0.331696759220188	0.0627439458729613	Proportion
Tfh2_cells_in_CD45+_cells	Wine intake or not	Alcohol use	0.633535382725765	-0.0135908	Proportion
Tfh9_cells_in_CD45+_cells	Wine intake or not	Alcohol use	0.306771143255454	0.0556689532790029	Proportion
Tfh17_cells_in_CD45+_cells	Wine intake or not	Alcohol use	0.380132120370527	0.0199428801261398	Proportion
Tfh17Tfh1_cells_in_CD45+_cells	Wine intake or not	Alcohol use	0.17857160206101	0.125400852998889	Proportion
CXCR3+_CCR4-_Tfh_cells_in_CD45+_cells	Wine intake or not	Alcohol use	0.220055820883234	0.0770596973277478	Proportion
CXCR3-_CCR4+_Tfh_cells_in_CD45+_cells	Wine intake or not	Alcohol use	0.491745885709239	-0.000484324	Proportion
Th1-like_Treg_cells_in_CD45+_cells	Wine intake or not	Alcohol use	0.576996494717777	-0.0773945	Proportion
Th2-like_Treg_cells_in_CD45+_cells	Wine intake or not	Alcohol use	0.411186443456125	0.162662143858538	Proportion
Th9-like_Treg_cells_in_CD45+_cells	Wine intake or not	Alcohol use	0.58407572646497	0.0704316436693978	Proportion
Th17-like_Treg_cells_in_CD45+_cells	Wine intake or not	Alcohol use	0.55853496377036	0.178629153533137	Proportion
Th17Th1-like_Treg_cells_in_CD45+_cells	Wine intake or not	Alcohol use	0.66458099172918	0.122971782396401	Proportion
CXCR3+_CCR4-_Treg_cells_in_CD45+_cells	Wine intake or not	Alcohol use	0.520684200749396	-0.0464923	Proportion
CXCR3-_CCR4+_Treg_cells_in_CD45+_cells	Wine intake or not	Alcohol use	0.474593147478199	0.193205606295644	Proportion
Tfr_cells_in_CD45+_cells	Wine intake or not	Alcohol use	0.708643202672477	0.0110084594228578	Proportion
Tc1_cells_in_CD45+_cells	Wine intake or not	Alcohol use	0.979232507032095	-0.0279189	Proportion
Tc2_cells_in_CD45+_cells	Wine intake or not	Alcohol use	0.946334584576886	-0.147089	Proportion
Tc9_cells_in_CD45+_cells	Wine intake or not	Alcohol use	0.921876311864087	0.212430815364379	Proportion
Tc17_cells_in_CD45+_cells	Wine intake or not	Alcohol use	0.860027273760993	-0.0209361	Proportion
Tc17Tc1_cells_in_CD45+_cells	Wine intake or not	Alcohol use	0.971776599088129	0.24424054272606	Proportion
CXCR3+_CCR4-_CD8+_T_cells_in_CD45+_cells	Wine intake or not	Alcohol use	0.982936351768418	0.0187469777159616	Proportion
CXCR3-_CCR4+_CD8+_T_cells_in_CD45+_cells	Wine intake or not	Alcohol use	0.929043125832068	-0.12618	Proportion
CXCR5+_CD8+_T_cells_in_CD45+_cells	Wine intake or not	Alcohol use	0.947531415337133	-0.067347	Proportion
CD19+_B_and_CD20+_B_cells_in_CD45+_cells	Wine intake or not	Alcohol use	0.965651145834849	0.00554151963341334	Proportion
CD11c+_memory_B_cells_in_CD45+_cells	Wine intake or not	Alcohol use	0.842378534534172	0.0472897514992595	Proportion
CD21_low_B_cells_in_CD45+_cells	Wine intake or not	Alcohol use	0.803137065496309	0.0308376305697921	Proportion
Naive_B_cells_in_CD45+_cells	Wine intake or not	Alcohol use	0.994684087394554	-0.055386	Proportion
Transitional_B_cells_in_CD45+_cells	Wine intake or not	Alcohol use	0.982527186893185	-0.0730566	Proportion
Founder_B_cells_in_CD45+_cells	Wine intake or not	Alcohol use	0.885346819923716	-0.18364	Proportion
IgD+_CD27-_B_cells_in_CD45+_cells	Wine intake or not	Alcohol use	0.988469966522044	-0.0744099	Proportion
CD27+_memory_B_cells_in_CD45+_cells	Wine intake or not	Alcohol use	0.922145840560125	0.136597814840982	Proportion
Unswitched_B_cells_in_CD45+_cells	Wine intake or not	Alcohol use	0.994733704832394	-0.0417461	Proportion
IgD_only_memory_B_cells_in_CD45+_cells	Wine intake or not	Alcohol use	0.394079750371724	0.0940025413923435	Proportion
IgM_only_memory_B_cells_in_CD45+_cells	Wine intake or not	Alcohol use	0.876034354406282	0.0238866472849335	Proportion
Marginal_zone_B_cells_in_CD45+_cells	Wine intake or not	Alcohol use	0.978771618571014	-0.0380652	Proportion
Class-switched_B_cells_in_CD45+_cells	Wine intake or not	Alcohol use	0.929043125832068	0.235499501712159	Proportion
IgG_only_memory_B_cells_in_CD45+_cells	Wine intake or not	Alcohol use	0.993745982815493	0.0997357209777343	Proportion
Plasmablasts_and_plasma_cells_in_CD45+_cells	Wine intake or not	Alcohol use	0.56016344285774	0.112603159185801	Proportion
CD16+_mDCs_in_mDCs	Wine intake or not	Alcohol use	0.253825596583483	-0.0859992	Proportion
CD16-_mDCs_in_mDCs	Wine intake or not	Alcohol use	0.220055820883234	0.118417759262414	Proportion
Classical_monocytes_in_Monocytes	Wine intake or not	Alcohol use	0.596162081667992	-0.0388091	Proportion
Intermediate_monocytes_in_Monocytes	Wine intake or not	Alcohol use	0.843256306724663	-0.00905237	Proportion
Non-Classical_monocytes_in_Monocytes	Wine intake or not	Alcohol use	0.582442814720788	0.0798880363170131	Proportion
NK_cells_in_Lymphocytes	Wine intake or not	Alcohol use	0.629549588897686	-0.106813	Proportion
CD56_bright_NK_cells_in_NK_cells	Wine intake or not	Alcohol use	0.856100818351838	0.0743806854543571	Proportion
CD56_dim_NK_cells_in_NK_cells	Wine intake or not	Alcohol use	0.782685671672409	-0.120987	Proportion
NKp46+_NK_cells_in_Lymphocytes	Wine intake or not	Alcohol use	0.60882936163237	-0.0953852	Proportion
Early_NK_cells_in_NKp46+_NK_cells	Wine intake or not	Alcohol use	0.835170214672516	0.100536051795023	Proportion
Effector_NK_cells_in_NKp46+_NK_cells	Wine intake or not	Alcohol use	0.771148989605086	-0.112355	Proportion
Terminal_NK_cells_in_NKp46+_NK_cells	Wine intake or not	Alcohol use	0.998989050077157	-0.0648962	Proportion
NKT_cells_in_CD3+_T_cells	Wine intake or not	Alcohol use	0.387932506310908	-0.00546941	Proportion
MAIT_cells_in_CD3+_T_cells	Wine intake or not	Alcohol use	0.867364964664855	0.227327969985622	Proportion
CD8+_MAIT_cells_in_MAIT_cells	Wine intake or not	Alcohol use	0.960639202149958	0.275080878858699	Proportion
Gamma_delta_T_cells_in_CD3+_T_cells	Wine intake or not	Alcohol use	0.854227395827053	0.097614239256134	Proportion
V_delta_1_cells_in_Gamma_delta_T_cells	Wine intake or not	Alcohol use	0.943270577488686	-0.0301313	Proportion
V_delta_2_cells_in_Gamma_delta_T_cells	Wine intake or not	Alcohol use	0.940018263598355	0.0326824157332405	Proportion
Alpha_beta_T_cells_in_CD3+_T_cells	Wine intake or not	Alcohol use	0.829077046794901	-0.0269851	Proportion
CD3+_T_cells_in_Lymphocytes	Wine intake or not	Alcohol use	0.98910348674718	-0.0732577	Proportion
CD4+_CD8+_T_cells_in_CD3+_T_cells	Wine intake or not	Alcohol use	0.941868410655115	0.0697982205683084	Proportion
CD4-_CD8-_T_cells_in_CD3+_T_cells	Wine intake or not	Alcohol use	0.634689271623055	-0.0760587	Proportion
CD4+_T_cells_in_CD3+_T_cells	Wine intake or not	Alcohol use	0.314236398220744	-0.0151546	Proportion
CD45RA+_CCR7+_CD4+_T_cells_in_CD4+_T_cells	Wine intake or not	Alcohol use	0.951178211415518	-0.153947	Proportion
Naive_CD4+_T_cells_in_CD4+_T_cells	Wine intake or not	Alcohol use	0.950232529137027	-0.136163	Proportion
Stem_memory_CD4+_T_cells_in_CD4+_T_cells	Wine intake or not	Alcohol use	0.973348549388674	-0.152317	Proportion
Central_memory_CD4+_T_cells_in_CD4+_T_cells	Wine intake or not	Alcohol use	0.704478210817768	0.222526981450464	Proportion
Effector_CD4+_T_cells_in_CD4+_T_cells	Wine intake or not	Alcohol use	0.925295839370952	-0.130048	Proportion
Effector_memory_CD4+_T_cells_in_CD4+_T_cells	Wine intake or not	Alcohol use	0.893490915132409	-0.0167556	Proportion
Memory_CD4+_T_cells_in_CD4+_T_cells	Wine intake or not	Alcohol use	0.94731739619747	0.147712619223498	Proportion
CD95+_CD4+_T_cells_in_CD4+_T_cells	Wine intake or not	Alcohol use	0.919361744608225	0.140965874154594	Proportion
Tconv_cells_in_CD4+_T_cells	Wine intake or not	Alcohol use	0.984215478901269	-0.255565	Proportion
CD45RA+_CCR7+_Tconv_cells_in_Tconv_cells	Wine intake or not	Alcohol use	0.958106939345234	-0.140068	Proportion
Naive_Tconv_cells_in_Tconv_cells	Wine intake or not	Alcohol use	0.953646031414477	-0.129464	Proportion
Stem_memory_Tconv_cells_in_Tconv_cells	Wine intake or not	Alcohol use	0.990698213414769	-0.113845	Proportion
Central_memory_Tconv_cells_in_Tconv_cells	Wine intake or not	Alcohol use	0.727193694748958	0.237838890070912	Proportion
Effector_memory_Tconv_cells_in_Tconv_cells	Wine intake or not	Alcohol use	0.896510003812189	-0.0411079	Proportion
Effector_Tconv_cells_in_Tconv_cells	Wine intake or not	Alcohol use	0.916713026407641	-0.10112	Proportion
Memory_Tconv_cells_in_Tconv_cells	Wine intake or not	Alcohol use	0.95635789797384	0.135529171420534	Proportion
CD95+_Tconv_cells_in_Tconv_cells	Wine intake or not	Alcohol use	0.937095222345795	0.12653452306468	Proportion
Treg_cells_in_CD4+_T_cells	Wine intake or not	Alcohol use	0.977299638842649	0.267067717970149	Proportion
Activated_Treg_cells_in_Treg_cells	Wine intake or not	Alcohol use	0.914963049172086	0.218242639812094	Proportion
Memory_Treg_cells_in_Treg_cells	Wine intake or not	Alcohol use	0.98875133135394	-0.0660377	Proportion
Naive_Treg_cells_in_Treg_cells	Wine intake or not	Alcohol use	0.724854543073662	-0.284003	Proportion
CD8+_T_cells_in_CD3+_T_cells	Wine intake or not	Alcohol use	0.776901231911216	0.0775401483921681	Proportion
CD45RA+_CCR7+_CD8+_T_cells_in_CD8+_T_cells	Wine intake or not	Alcohol use	0.823056958448698	0.00142777515302074	Proportion
Naive_CD8+_T_cells_in_CD8+_T_cells	Wine intake or not	Alcohol use	0.878890275474699	0.0361798489118591	Proportion
Stem_memory_CD8+_T_cells_in_CD8+_T_cells	Wine intake or not	Alcohol use	0.694408513723223	-0.117541	Proportion
Central_memory_CD8+_T_cells_in_CD8+_T_cells	Wine intake or not	Alcohol use	0.326695039366504	0.146173573612442	Proportion
Effector_CD8+_T_cells_in_CD8+_T_cells	Wine intake or not	Alcohol use	0.82815916609558	-0.264456	Proportion
Effector_memory_CD8+_T_cells_in_CD8+_T_cells	Wine intake or not	Alcohol use	0.9447178061877	0.295772755637746	Proportion
Memory_CD8+_T_cells_in_CD8+_T_cells	Wine intake or not	Alcohol use	0.998073489812159	0.243298705746835	Proportion
CD95+_CD8+_T_cells_in_CD8+_T_cells	Wine intake or not	Alcohol use	0.946053070500147	-0.0285921	Proportion
Activated_CD3+_T_cells_in_CD3+_T_cells	Wine intake or not	Alcohol use	0.770942704539823	-0.164793	Proportion
CD69+_CD3+_T_cells_in_CD3+_T_cells	Wine intake or not	Alcohol use	0.946991276723629	0.150910859548646	Proportion
CD85j+_CD3+_T_cells_in_CD3+_T_cells	Wine intake or not	Alcohol use	0.782685671672409	0.00897242431289427	Proportion
PD-1+_CD3+_T_cells_in_CD3+_T_cells	Wine intake or not	Alcohol use	0.829152156064779	0.0171229138714196	Proportion
CD28+_CD3+_T_cells_in_CD3+_T_cells	Wine intake or not	Alcohol use	0.536751691188436	0.147464349727343	Proportion
HLADR+_CD38-_CD3+_T_cells_in_CD3+_T_cells	Wine intake or not	Alcohol use	0.982040915566595	-0.0558249	Proportion
HLADR-_CD38+_CD3+_T_cells_in_CD3+_T_cells	Wine intake or not	Alcohol use	0.95055478275871	-0.0708686	Proportion
CD28-_CD3+_T_cells_in_CD3+_T_cells	Wine intake or not	Alcohol use	0.54691071444674	-0.141154	Proportion
CD57+_CD3+_T_cells_in_CD3+_T_cells	Wine intake or not	Alcohol use	0.853486290583593	-0.00580354	Proportion
HLADR+_CD38+_CD4+_CD8+_T_cells_in_CD4+_CD8+_T_cells	Wine intake or not	Alcohol use	0.99051992758483	-0.0271132	Proportion
CD69+_CD4+_CD8+_T_cells_in_CD4+_CD8+_T_cells	Wine intake or not	Alcohol use	0.990481487239267	-0.0630249	Proportion
CD85j+_CD4+_CD8+_T_cells_in_CD4+_CD8+_T_cells	Wine intake or not	Alcohol use	0.913476021188456	-0.00824166	Proportion
PD-1+_CD4+_CD8+_T_cells_in_CD4+_CD8+_T_cells	Wine intake or not	Alcohol use	0.670580288595808	0.000520958209917923	Proportion
CD28+_CD4+_CD8+_T_cells_in_CD4+_CD8+_T_cells	Wine intake or not	Alcohol use	0.979202463084668	0.115131831981486	Proportion
HLADR+_CD38-_CD4+_CD8+_T_cells_in_CD4+_CD8+_T_cells	Wine intake or not	Alcohol use	0.939166406067346	-0.0240023	Proportion
HLADR-_CD38+_CD4+_CD8+_T_cells_in_CD4+_CD8+_T_cells	Wine intake or not	Alcohol use	0.874413081551336	0.0147704977794522	Proportion
CD28-_CD4+_CD8+_T_cells_in_CD4+_CD8+_T_cells	Wine intake or not	Alcohol use	0.983256815631122	-0.113249	Proportion
CD57+_CD4+_CD8+_T_cells_in_CD4+_CD8+_T_cells	Wine intake or not	Alcohol use	0.952817	-0.0372237	Proportion
HLADR+_CD38+_CD4-_CD8-_T_cells_in_CD4-_CD8-_T_cells	Wine intake or not	Alcohol use	0.945166030691631	-0.214531	Proportion
CD69+_CD4-_CD8-_T_cells_in_CD4-_CD8-_T_cells	Wine intake or not	Alcohol use	0.971210355624113	0.0424818248605752	Proportion
CD85j+_CD4-_CD8-_T_cells_in_CD4-_CD8-_T_cells	Wine intake or not	Alcohol use	0.978771618571014	0.137146947138215	Proportion
PD-1+_CD4-_CD8-_T_cells_in_CD4-_CD8-_T_cells	Wine intake or not	Alcohol use	0.85088348045521	-0.0284753	Proportion
CD28+_CD4-_CD8-_T_cells_in_CD4-_CD8-_T_cells	Wine intake or not	Alcohol use	0.951695939615852	0.101097823405966	Proportion
HLADR+_CD38-_CD4-_CD8-_T_cells_in_CD4-_CD8-_T_cells	Wine intake or not	Alcohol use	0.634057955995503	-0.0486611	Proportion
HLADR-_CD38+_CD4-_CD8-_T_cells_in_CD4-_CD8-_T_cells	Wine intake or not	Alcohol use	0.877834662356749	-2.11764e-05	Proportion
CD28-_CD4-_CD8-_T_cells_in_CD4-_CD8-_T_cells	Wine intake or not	Alcohol use	0.951067346677649	-0.0951464	Proportion
CD57+_CD4-_CD8-_T_cells_in_CD4-_CD8-_T_cells	Wine intake or not	Alcohol use	0.94731739619747	0.116651777485275	Proportion
Activated_CD4+_T_cells_in_CD4+_T_cells	Wine intake or not	Alcohol use	0.489852158831881	-0.150837	Proportion
CD69+_CD4+_T_cells_in_CD4+_T_cells	Wine intake or not	Alcohol use	0.996499248410347	0.131371643028015	Proportion
CD85j+_CD4+_T_cells_in_CD4+_T_cells	Wine intake or not	Alcohol use	0.987940490879145	-0.0268481	Proportion
PD-1+_CD4+_T_cells_in_CD4+_T_cells	Wine intake or not	Alcohol use	0.810872951728833	-0.0454066	Proportion
CD28+_CD4+_T_cells_in_CD4+_T_cells	Wine intake or not	Alcohol use	0.996851912004034	0.147415114649737	Proportion
HLADR+_CD38-_CD4+_T_cells_in_CD4+_T_cells	Wine intake or not	Alcohol use	0.975593693983408	0.074624671900619	Proportion
HLADR-_CD38+_CD4+_T_cells_in_CD4+_T_cells	Wine intake or not	Alcohol use	0.867364964664855	-0.08832	Proportion
CD28-_CD4+_T_cells_in_CD4+_T_cells	Wine intake or not	Alcohol use	0.992456942571314	-0.132825	Proportion
CD57+_CD4+_T_cells_in_CD4+_T_cells	Wine intake or not	Alcohol use	0.940299512937291	-0.0928716	Proportion
Activated_CD8+_T_cells_in_CD8+_T_cells	Wine intake or not	Alcohol use	0.959278294530096	-0.245537	Proportion
CD69+_CD8+_T_cells_in_CD8+_T_cells	Wine intake or not	Alcohol use	0.915288547157452	0.174168108287437	Proportion
CD85j+_CD8+_T_cells_in_CD8+_T_cells	Wine intake or not	Alcohol use	0.859329330205629	-0.0690143	Proportion
PD-1+_CD8+_T_cells_in_CD8+_T_cells	Wine intake or not	Alcohol use	0.768948813480922	0.0371957088438113	Proportion
CD28+_CD8+_T_cells_in_CD8+_T_cells	Wine intake or not	Alcohol use	0.778979193904482	0.184254362130793	Proportion
HLADR+_CD38-_CD8+_T_cells_in_CD8+_T_cells	Wine intake or not	Alcohol use	0.971080929670869	-0.149613	Proportion
HLADR-_CD38+_CD8+_T_cells_in_CD8+_T_cells	Wine intake or not	Alcohol use	0.929495167229794	-0.11568	Proportion
CD28-_CD8+_T_cells_in_CD8+_T_cells	Wine intake or not	Alcohol use	0.771815190418434	-0.183589	Proportion
CD57+_CD8+_T_cells_in_CD8+_T_cells	Wine intake or not	Alcohol use	0.981198665465257	-0.0346224	Proportion
Th1_cells_in_CD4+_T_cells	Wine intake or not	Alcohol use	0.921369705997695	-0.0494802	Proportion
Th2_cells_in_CD4+_T_cells	Wine intake or not	Alcohol use	0.981660525503528	-0.0715809	Proportion
Th9_cells_in_CD4+_T_cells	Wine intake or not	Alcohol use	0.980663561907543	0.187974511966534	Proportion
Th17_cells_in_CD4+_T_cells	Wine intake or not	Alcohol use	0.972831134237558	0.0732112978198406	Proportion
Th17Th1_cells_in_CD4+_T_cells	Wine intake or not	Alcohol use	0.999516994933477	0.205052038850068	Proportion
CXCR3+_CCR4-_CD4+_T_cells_in_CD4+_T_cells	Wine intake or not	Alcohol use	0.926794877160539	0.0659060113345553	Proportion
CXCR3-_CCR4+_CD4+_T_cells_in_CD4+_T_cells	Wine intake or not	Alcohol use	0.966478685112181	0.0110087849742809	Proportion
Tfh_cells_in_CD4+_T_cells	Wine intake or not	Alcohol use	0.58407572646497	0.103354342767513	Proportion
Tfh1_cells_in_Tfh_cells	Wine intake or not	Alcohol use	0.877088358296097	0.0664894484800816	Proportion
Tfh2_cells_in_Tfh_cells	Wine intake or not	Alcohol use	0.693937024873386	-0.120407	Proportion
Tfh9_cells_in_Tfh_cells	Wine intake or not	Alcohol use	0.909049088732908	0.0493147496742283	Proportion
Tfh17_cells_in_Tfh_cells	Wine intake or not	Alcohol use	0.971532410265545	-0.0466222	Proportion
Tfh17Tfh1_cells_in_Tfh_cells	Wine intake or not	Alcohol use	0.664968174155362	0.146828246314056	Proportion
CXCR3+_CCR4-_Tfh_cells_in_Tfh_cells	Wine intake or not	Alcohol use	0.778066371721794	0.111195535521653	Proportion
CXCR3-_CCR4+_Tfh_cells_in_Tfh_cells	Wine intake or not	Alcohol use	0.832479073586249	-0.102052	Proportion
Th1-like_Treg_cells_in_Treg_cells	Wine intake or not	Alcohol use	0.874413081551336	-0.193477	Proportion
Th2-like_Treg_cells_in_Treg_cells	Wine intake or not	Alcohol use	0.946272300433417	0.110202872483269	Proportion
Th9-like_Treg_cells_in_Treg_cells	Wine intake or not	Alcohol use	0.847649849975099	0.0377582077109984	Proportion
Th17-like_Treg_cells_in_Treg_cells	Wine intake or not	Alcohol use	0.991918921795173	0.136341711262638	Proportion
Th17Th1-like_Treg_cells_in_Treg_cells	Wine intake or not	Alcohol use	0.88769606849401	0.0722683324384186	Proportion
CXCR3+_CCR4-_Treg_cells_in_Treg_cells	Wine intake or not	Alcohol use	0.819094276710881	-0.132945	Proportion
CXCR3-_CCR4+_Treg_cells_in_Treg_cells	Wine intake or not	Alcohol use	0.950704662059225	0.203352651602381	Proportion
Tfr_cells_in_Treg_cells	Wine intake or not	Alcohol use	0.991365600072782	-0.116124	Proportion
Tc1_cells_in_CD8+_T_cells	Wine intake or not	Alcohol use	0.895653092720806	0.050296881655511	Proportion
Tc2_cells_in_CD8+_T_cells	Wine intake or not	Alcohol use	0.991913425348728	-0.20358	Proportion
Tc9_cells_in_CD8+_T_cells	Wine intake or not	Alcohol use	0.960825411103112	0.258686658594549	Proportion
Tc17_cells_in_CD8+_T_cells	Wine intake or not	Alcohol use	0.919361744608225	0.00468117344505641	Proportion
Tc17Tc1_cells_in_CD8+_T_cells	Wine intake or not	Alcohol use	0.904540798530024	0.304492565392958	Proportion
CXCR3+_CCR4-_CD8+_T_cells_in_CD8+_T_cells	Wine intake or not	Alcohol use	0.842378534534172	0.17013441030937	Proportion
CXCR3-_CCR4+_CD8+_T_cells_in_CD8+_T_cells	Wine intake or not	Alcohol use	0.990340249331245	-0.189685	Proportion
CXCR5+_CD8+_T_cells_in_CD8+_T_cells	Wine intake or not	Alcohol use	0.860458377601193	-0.0436186	Proportion
CD19+_B_and_CD20+_B_cells_in_Lymphocytes	Wine intake or not	Alcohol use	0.975759493424638	0.0916246011027267	Proportion
CD11c+_memory_B_cells_in_CD19+_B_and_CD20+_B_cells	Wine intake or not	Alcohol use	0.825879734436892	0.0572515913106922	Proportion
CD21_low_B_cells_in_CD19+_B_and_CD20+_B_cells	Wine intake or not	Alcohol use	0.838738960487607	0.0196635987452665	Proportion
Naive_B_cells_in_CD19+_B_and_CD20+_B_cells	Wine intake or not	Alcohol use	0.920469646634524	-0.157964	Proportion
Transitional_B_cells_in_CD19+_B_and_CD20+_B_cells	Wine intake or not	Alcohol use	0.886012871087289	-0.130733	Proportion
Founder_B_cells_in_CD19+_B_and_CD20+_B_cells	Wine intake or not	Alcohol use	0.677429239230171	-0.20161	Proportion
IgD+_CD27-_B_cells_in_CD19+_B_and_CD20+_B_cells	Wine intake or not	Alcohol use	0.86364388457063	-0.210105	Proportion
CD27+_memory_B_cells_in_CD19+_B_and_CD20+_B_cells	Wine intake or not	Alcohol use	0.916883773499287	0.188290356586392	Proportion
Unswitched_B_cells_in_CD27+_memory_B_cells	Wine intake or not	Alcohol use	0.812957068160001	-0.394287	Proportion
IgD_only_memory_B_cells_in_Unswitched_B_cells	Wine intake or not	Alcohol use	0.346762255022921	0.105811656270006	Proportion
IgM_only_memory_B_cells_in_Unswitched_B_cells	Wine intake or not	Alcohol use	0.8206424544527	0.0493235787411115	Proportion
Marginal_zone_B_cells_in_Unswitched_B_cells	Wine intake or not	Alcohol use	0.987940490879145	-0.05025	Proportion
Class-switched_B_cells_in_CD27+_memory_B_cells	Wine intake or not	Alcohol use	0.981302199170413	0.330801231505163	Proportion
IgG_only_memory_B_cells_in_Class-switched_B_cells	Wine intake or not	Alcohol use	0.953303233288936	-0.0294093	Proportion
Plasmablasts_and_plasma_cells_in_CD27+_memory_B_cells	Wine intake or not	Alcohol use	0.763917673391905	0.0354341710575032	Proportion
Neu/Lym	Wine intake or not	Alcohol use	0.960639202149958	0.0208558496404606	Proportion
CD16+/CD16-_mDCs	Wine intake or not	Alcohol use	0.314236398220744	-0.117023	Proportion
CD64_Neu/Lym	Wine intake or not	Alcohol use	0.766115775787083	0.0468169271358139	Proportion
CD64_(Neu/Lym)/(Mono/Neu)	Wine intake or not	Alcohol use	0.819094276710881	-0.00477302	Proportion
CD64_Neu/HLADR_Mono	Wine intake or not	Alcohol use	0.85088348045521	-0.224833	Proportion
Vd1/Vd2	Wine intake or not	Alcohol use	0.950439974677428	-0.00818152	Proportion
CD56_bright/CD56_dim	Wine intake or not	Alcohol use	0.847130096905269	0.0749169803715021	Proportion
Early/effector_NK	Wine intake or not	Alcohol use	0.802322102250658	0.093238792951708	Proportion
CD4/CD8	Wine intake or not	Alcohol use	0.536157703854161	-0.0497288	Proportion
Tconv/Tregs	Wine intake or not	Alcohol use	0.972657002636915	-0.264476	Proportion
CD45RA+CCR7+/Memory_CD4+_T	Wine intake or not	Alcohol use	0.915089452814359	-0.154958	Proportion
Naive/Memory_CD4+_T	Wine intake or not	Alcohol use	0.919747691492956	-0.141865	Proportion
CD45RA+CCR7+/Memory_Tconv	Wine intake or not	Alcohol use	0.921936591048157	-0.145358	Proportion
Naive/Memory_Tconv	Wine intake or not	Alcohol use	0.9276651440222	-0.135259	Proportion
CD45RA+CCR7+/Memory_CD8+_T	Wine intake or not	Alcohol use	0.902605975852339	-0.112649	Proportion
Naive/Memory_CD8+_T	Wine intake or not	Alcohol use	0.931114250016202	-0.0704173	Proportion
CD28+/CD28-_CD4+_T	Wine intake or not	Alcohol use	0.982527186893185	0.11189276140352	Proportion
CD28+/CD28-_CD8+_T	Wine intake or not	Alcohol use	0.787585198999885	0.186442227316188	Proportion
CD28+/CD28-_CD4+_CD8+_T	Wine intake or not	Alcohol use	0.956419641586671	0.0947919756149467	Proportion
CD28+/CD28-_CD4-_CD8-_T	Wine intake or not	Alcohol use	0.930726614590745	0.0871364004909753	Proportion
CD28+/CD28-_CD3+_T	Wine intake or not	Alcohol use	0.547746546061708	0.143743381658566	Proportion
Th1/Th2	Wine intake or not	Alcohol use	0.971210355624113	-0.00393357	Proportion
Tfh1/Tfh2	Wine intake or not	Alcohol use	0.767800032743525	0.14570683245334	Proportion
Th1-like/Th2-like_Tregs	Wine intake or not	Alcohol use	0.961738264044665	-0.239032	Proportion
Tc1/Tc2	Wine intake or not	Alcohol use	0.960825411103112	0.185708687940063	Proportion
Th1/Tregs	Wine intake or not	Alcohol use	0.882415657367126	-0.166683	Proportion
Th2/Tregs	Wine intake or not	Alcohol use	0.900630092990151	-0.286967	Proportion
Th9/Tregs	Wine intake or not	Alcohol use	0.999032126371595	0.0249269051452666	Proportion
Th17/Tregs	Wine intake or not	Alcohol use	0.902071132433682	-0.142816	Proportion
Th17Th1/Tregs	Wine intake or not	Alcohol use	0.992761175599493	0.0403497801377001	Proportion
Naive/CD11c+_memory_B	Wine intake or not	Alcohol use	0.775892037511748	-0.0602116	Proportion
Naive/CD27+_memory_B	Wine intake or not	Alcohol use	0.325674992825143	-0.296498	Proportion
Neutrophils_in_CD45+_cells	Low-alcohol liquor intake or not	Alcohol use	0.429142056397895	-0.2145	Proportion
Eosinophils_in_CD45+_cells	Low-alcohol liquor intake or not	Alcohol use	0.549634963273782	0.197268587862935	Proportion
Basophils_in_CD45+_cells	Low-alcohol liquor intake or not	Alcohol use	0.86558581388499	0.141704427672631	Proportion
pDCs_in_CD45+_cells	Low-alcohol liquor intake or not	Alcohol use	0.412459671697362	0.104099232479283	Proportion
mDCs_in_CD45+_cells	Low-alcohol liquor intake or not	Alcohol use	0.957808792844309	-0.0628585	Proportion
CD16+_mDCs_in_CD45+_cells	Low-alcohol liquor intake or not	Alcohol use	0.637476277145903	-0.043683	Proportion
CD16-_mDCs_in_CD45+_cells	Low-alcohol liquor intake or not	Alcohol use	0.521677049651979	0.0533848097882374	Proportion
Monocytes_in_CD45+_cells	Low-alcohol liquor intake or not	Alcohol use	0.996940309856706	-0.0172435	Proportion
Classical_monocytes_in_CD45+_cells	Low-alcohol liquor intake or not	Alcohol use	0.958384274041715	-0.0191961	Proportion
Intermediate_monocytes_in_CD45+_cells	Low-alcohol liquor intake or not	Alcohol use	0.865452117158551	-0.0989212	Proportion
Non-Classical_monocytes_in_CD45+_cells	Low-alcohol liquor intake or not	Alcohol use	0.7393867477737	0.149746302900713	Proportion
NK_cells_in_CD45+_cells	Low-alcohol liquor intake or not	Alcohol use	0.982926345362945	-0.203169	Proportion
CD56_bright_NK_cells_in_CD45+_cells	Low-alcohol liquor intake or not	Alcohol use	0.994396385599814	-0.140722	Proportion
CD56_dim_NK_cells_in_CD45+_cells	Low-alcohol liquor intake or not	Alcohol use	0.980427259134725	-0.198249	Proportion
NKp46+_NK_cells_in_CD45+_cells	Low-alcohol liquor intake or not	Alcohol use	0.980436863714526	-0.192235	Proportion
Early_NK_cells_in_CD45+_cells	Low-alcohol liquor intake or not	Alcohol use	0.987940490879145	-0.064935	Proportion
Effector_NK_cells_in_CD45+_cells	Low-alcohol liquor intake or not	Alcohol use	0.959729140414267	-0.203056	Proportion
Terminal_NK_cells_in_CD45+_cells	Low-alcohol liquor intake or not	Alcohol use	0.992053498437362	-0.0179771	Proportion
NKT_cells_in_CD45+_cells	Low-alcohol liquor intake or not	Alcohol use	0.67685105932732	-0.229094	Proportion
MAIT_cells_in_CD45+_cells	Low-alcohol liquor intake or not	Alcohol use	0.771394375559884	0.0101011542786479	Proportion
CD8+_MAIT_cells_in_CD45+_cells	Low-alcohol liquor intake or not	Alcohol use	0.776614856109572	0.005338651538154	Proportion
Gamma_delta_T_cells_in_CD45+_cells	Low-alcohol liquor intake or not	Alcohol use	0.837477212243989	-0.0756004	Proportion
V_delta_1_cells_in_CD45+_cells	Low-alcohol liquor intake or not	Alcohol use	0.936107504481681	-0.00808396	Proportion
V_delta_2_cells_in_CD45+_cells	Low-alcohol liquor intake or not	Alcohol use	0.827852337259583	-0.133269	Proportion
Alpha_beta_T_cells_in_CD45+_cells	Low-alcohol liquor intake or not	Alcohol use	0.945276417015077	-0.0407814	Proportion
Lymphocytes_in_CD45+_cells	Low-alcohol liquor intake or not	Alcohol use	0.958918	-0.0608331	Proportion
CD3+_T_cells_in_CD45+_cells	Low-alcohol liquor intake or not	Alcohol use	0.972595894771372	0.0207583724304813	Proportion
CD4+_CD8+_T_cells_in_CD45+_cells	Low-alcohol liquor intake or not	Alcohol use	0.985808445804365	0.226087156807408	Proportion
CD4-_CD8-_T_cells_in_CD45+_cells	Low-alcohol liquor intake or not	Alcohol use	0.591109749749642	-0.158725	Proportion
CD4+_T_cells_in_CD45+_cells	Low-alcohol liquor intake or not	Alcohol use	0.708284655171862	0.162682743376309	Proportion
CD45RA+_CCR7+_CD4+_T_cells_in_CD45+_cells	Low-alcohol liquor intake or not	Alcohol use	0.860171054165018	-0.0738223	Proportion
Naive_CD4+_T_cells_in_CD45+_cells	Low-alcohol liquor intake or not	Alcohol use	0.861874403696044	-0.0926633	Proportion
Stem_memory_CD4+_T_cells_in_CD45+_cells	Low-alcohol liquor intake or not	Alcohol use	0.804027681993938	0.0934277114020336	Proportion
Central_memory_CD4+_T_cells_in_CD45+_cells	Low-alcohol liquor intake or not	Alcohol use	0.604249515293583	0.150319409249107	Proportion
Effector_CD4+_T_cells_in_CD45+_cells	Low-alcohol liquor intake or not	Alcohol use	0.623627721855113	0.199008323269556	Proportion
Effector_memory_CD4+_T_cells_in_CD45+_cells	Low-alcohol liquor intake or not	Alcohol use	0.910270631572032	0.248944406703486	Proportion
Memory_CD4+_T_cells_in_CD45+_cells	Low-alcohol liquor intake or not	Alcohol use	0.634057955995503	0.259796441543905	Proportion
CD95+_CD4+_T_cells_in_CD45+_cells	Low-alcohol liquor intake or not	Alcohol use	0.574570879350197	0.302435487623137	Proportion
Tconv_cells_in_CD45+_cells	Low-alcohol liquor intake or not	Alcohol use	0.708643202672477	0.155925910242528	Proportion
CD45RA+_CCR7+_Tconv_cells_in_CD45+_cells	Low-alcohol liquor intake or not	Alcohol use	0.854227395827053	-0.0731684	Proportion
Naive_Tconv_cells_in_CD45+_cells	Low-alcohol liquor intake or not	Alcohol use	0.853673417117373	-0.0819893	Proportion
Stem_memory_Tconv_cells_in_CD45+_cells	Low-alcohol liquor intake or not	Alcohol use	0.843790772447454	0.0271326746811936	Proportion
Central_memory_Tconv_cells_in_CD45+_cells	Low-alcohol liquor intake or not	Alcohol use	0.673398113433472	0.179904818159458	Proportion
Effector_memory_Tconv_cells_in_CD45+_cells	Low-alcohol liquor intake or not	Alcohol use	0.912818205882129	0.232675400684564	Proportion
Effector_Tconv_cells_in_CD45+_cells	Low-alcohol liquor intake or not	Alcohol use	0.635254895712364	0.21220207476254	Proportion
Memory_Tconv_cells_in_CD45+_cells	Low-alcohol liquor intake or not	Alcohol use	0.658135326797475	0.257073936623657	Proportion
CD95+_Tconv_cells_in_CD45+_cells	Low-alcohol liquor intake or not	Alcohol use	0.58407572646497	0.301718761465509	Proportion
Treg_cells_in_CD45+_cells	Low-alcohol liquor intake or not	Alcohol use	0.697964533994059	0.204071400609234	Proportion
Activated_Treg_cells_in_CD45+_cells	Low-alcohol liquor intake or not	Alcohol use	0.75365185847897	0.294814993869497	Proportion
Memory_Treg_cells_in_CD45+_cells	Low-alcohol liquor intake or not	Alcohol use	0.67685105932732	0.156339276119902	Proportion
Naive_Treg_cells_in_CD45+_cells	Low-alcohol liquor intake or not	Alcohol use	0.972657002636915	-0.184464	Proportion
CD8+_T_cells_in_CD45+_cells	Low-alcohol liquor intake or not	Alcohol use	0.877834662356749	-0.00390656	Proportion
CD45RA+_CCR7+_CD8+_T_cells_in_CD45+_cells	Low-alcohol liquor intake or not	Alcohol use	0.852702288923205	-0.0471222	Proportion
Naive_CD8+_T_cells_in_CD45+_cells	Low-alcohol liquor intake or not	Alcohol use	0.892412933851666	-0.0632936	Proportion
Stem_memory_CD8+_T_cells_in_CD45+_cells	Low-alcohol liquor intake or not	Alcohol use	0.86029221786032	0.0930777732922528	Proportion
Central_memory_CD8+_T_cells_in_CD45+_cells	Low-alcohol liquor intake or not	Alcohol use	0.94731739619747	0.114650277356507	Proportion
Effector_CD8+_T_cells_in_CD45+_cells	Low-alcohol liquor intake or not	Alcohol use	0.787585198999885	-0.0341416	Proportion
Effector_memory_CD8+_T_cells_in_CD45+_cells	Low-alcohol liquor intake or not	Alcohol use	0.803137065496309	0.0638087902064007	Proportion
Memory_CD8+_T_cells_in_CD45+_cells	Low-alcohol liquor intake or not	Alcohol use	0.828130573372775	0.0367165239214595	Proportion
CD95+_CD8+_T_cells_in_CD45+_cells	Low-alcohol liquor intake or not	Alcohol use	0.783197409197902	0.0382517710439066	Proportion
Activated_CD3+_T_cells_in_CD45+_cells	Low-alcohol liquor intake or not	Alcohol use	0.890574936243766	0.0694113268939964	Proportion
CD69+_CD3+_T_cells_in_CD45+_cells	Low-alcohol liquor intake or not	Alcohol use	0.909049088732908	0.0476664639146445	Proportion
CD85j+_CD3+_T_cells_in_CD45+_cells	Low-alcohol liquor intake or not	Alcohol use	0.950295129167619	-0.0269941	Proportion
PD-1+_CD3+_T_cells_in_CD45+_cells	Low-alcohol liquor intake or not	Alcohol use	0.944717047320641	0.16905443385761	Proportion
CD28+_CD3+_T_cells_in_CD45+_cells	Low-alcohol liquor intake or not	Alcohol use	0.656318908606018	0.11671694111567	Proportion
HLADR+_CD38-_CD3+_T_cells_in_CD45+_cells	Low-alcohol liquor intake or not	Alcohol use	0.983256815631122	0.0705872993194625	Proportion
HLADR-_CD38+_CD3+_T_cells_in_CD45+_cells	Low-alcohol liquor intake or not	Alcohol use	0.970781406906823	-0.0472229	Proportion
CD28-_CD3+_T_cells_in_CD45+_cells	Low-alcohol liquor intake or not	Alcohol use	0.861853062605131	-0.0393846	Proportion
CD57+_CD3+_T_cells_in_CD45+_cells	Low-alcohol liquor intake or not	Alcohol use	0.958106939345234	0.0659704249408067	Proportion
HLADR+_CD38+_CD4+_CD8+_T_cells_in_CD45+_cells	Low-alcohol liquor intake or not	Alcohol use	0.885346819923716	0.281530343305074	Proportion
CD69+_CD4+_CD8+_T_cells_in_CD45+_cells	Low-alcohol liquor intake or not	Alcohol use	0.886741477333006	0.183801509883419	Proportion
CD85j+_CD4+_CD8+_T_cells_in_CD45+_cells	Low-alcohol liquor intake or not	Alcohol use	0.877407963205651	0.180174711957331	Proportion
PD-1+_CD4+_CD8+_T_cells_in_CD45+_cells	Low-alcohol liquor intake or not	Alcohol use	0.915037739630916	0.297134959357192	Proportion
CD28+_CD4+_CD8+_T_cells_in_CD45+_cells	Low-alcohol liquor intake or not	Alcohol use	0.77031897878685	0.315691040665581	Proportion
HLADR+_CD38-_CD4+_CD8+_T_cells_in_CD45+_cells	Low-alcohol liquor intake or not	Alcohol use	0.94521325567828	0.160981464746124	Proportion
HLADR-_CD38+_CD4+_CD8+_T_cells_in_CD45+_cells	Low-alcohol liquor intake or not	Alcohol use	0.88689473342175	0.23731138675503	Proportion
CD28-_CD4+_CD8+_T_cells_in_CD45+_cells	Low-alcohol liquor intake or not	Alcohol use	0.9276651440222	0.0966406294573427	Proportion
CD57+_CD4+_CD8+_T_cells_in_CD45+_cells	Low-alcohol liquor intake or not	Alcohol use	0.912748461452566	0.183638402326962	Proportion
HLADR+_CD38+_CD4-_CD8-_T_cells_in_CD45+_cells	Low-alcohol liquor intake or not	Alcohol use	0.80227203503888	-0.225908	Proportion
CD69+_CD4-_CD8-_T_cells_in_CD45+_cells	Low-alcohol liquor intake or not	Alcohol use	0.802322102250658	0.00906329845640956	Proportion
CD85j+_CD4-_CD8-_T_cells_in_CD45+_cells	Low-alcohol liquor intake or not	Alcohol use	0.905019223672245	0.0586817493735491	Proportion
PD-1+_CD4-_CD8-_T_cells_in_CD45+_cells	Low-alcohol liquor intake or not	Alcohol use	0.771148989605086	-0.110309	Proportion
CD28+_CD4-_CD8-_T_cells_in_CD45+_cells	Low-alcohol liquor intake or not	Alcohol use	0.910270631572032	-0.175288	Proportion
HLADR+_CD38-_CD4-_CD8-_T_cells_in_CD45+_cells	Low-alcohol liquor intake or not	Alcohol use	0.926466665676849	-0.149792	Proportion
HLADR-_CD38+_CD4-_CD8-_T_cells_in_CD45+_cells	Low-alcohol liquor intake or not	Alcohol use	0.625177710270014	-0.0532996	Proportion
CD28-_CD4-_CD8-_T_cells_in_CD45+_cells	Low-alcohol liquor intake or not	Alcohol use	0.75465077737538	-0.0125862	Proportion
CD57+_CD4-_CD8-_T_cells_in_CD45+_cells	Low-alcohol liquor intake or not	Alcohol use	0.93512065965888	0.0676667122068239	Proportion
Activated_CD4+_T_cells_in_CD45+_cells	Low-alcohol liquor intake or not	Alcohol use	0.976665167169949	0.113713614204039	Proportion
CD69+_CD4+_T_cells_in_CD45+_cells	Low-alcohol liquor intake or not	Alcohol use	0.743646798003448	0.110374613166616	Proportion
CD85j+_CD4+_T_cells_in_CD45+_cells	Low-alcohol liquor intake or not	Alcohol use	0.861528967590794	0.0742049968625092	Proportion
PD-1+_CD4+_T_cells_in_CD45+_cells	Low-alcohol liquor intake or not	Alcohol use	0.72486129355813	0.215827284947875	Proportion
CD28+_CD4+_T_cells_in_CD45+_cells	Low-alcohol liquor intake or not	Alcohol use	0.407428859488504	0.180427366529923	Proportion
HLADR+_CD38-_CD4+_T_cells_in_CD45+_cells	Low-alcohol liquor intake or not	Alcohol use	0.870608236148154	0.245547858847804	Proportion
HLADR-_CD38+_CD4+_T_cells_in_CD45+_cells	Low-alcohol liquor intake or not	Alcohol use	0.829103992258879	-0.0521695	Proportion
CD28-_CD4+_T_cells_in_CD45+_cells	Low-alcohol liquor intake or not	Alcohol use	0.948342423396442	0.0225255612230492	Proportion
CD57+_CD4+_T_cells_in_CD45+_cells	Low-alcohol liquor intake or not	Alcohol use	0.948342423396442	0.124760011309741	Proportion
Activated_CD8+_T_cells_in_CD45+_cells	Low-alcohol liquor intake or not	Alcohol use	0.854641522199393	0.0395231785463737	Proportion
CD69+_CD8+_T_cells_in_CD45+_cells	Low-alcohol liquor intake or not	Alcohol use	0.734677039959738	0.0234392440554735	Proportion
CD85j+_CD8+_T_cells_in_CD45+_cells	Low-alcohol liquor intake or not	Alcohol use	0.864041756006588	-0.0358626	Proportion
PD-1+_CD8+_T_cells_in_CD45+_cells	Low-alcohol liquor intake or not	Alcohol use	0.948414320718477	0.0869045347986567	Proportion
CD28+_CD8+_T_cells_in_CD45+_cells	Low-alcohol liquor intake or not	Alcohol use	0.907319312838727	0.103152108589073	Proportion
HLADR+_CD38-_CD8+_T_cells_in_CD45+_cells	Low-alcohol liquor intake or not	Alcohol use	0.955325470526407	-0.0200051	Proportion
HLADR-_CD38+_CD8+_T_cells_in_CD45+_cells	Low-alcohol liquor intake or not	Alcohol use	0.953169695015009	0.0254544946702318	Proportion
CD28-_CD8+_T_cells_in_CD45+_cells	Low-alcohol liquor intake or not	Alcohol use	0.846192489286218	-0.0509003	Proportion
CD57+_CD8+_T_cells_in_CD45+_cells	Low-alcohol liquor intake or not	Alcohol use	0.929495167229794	0.0497493216193375	Proportion
Th1_cells_in_CD45+_cells	Low-alcohol liquor intake or not	Alcohol use	0.781989397055389	0.150014413783123	Proportion
Th2_cells_in_CD45+_cells	Low-alcohol liquor intake or not	Alcohol use	0.804348178771252	0.133111974885699	Proportion
Th9_cells_in_CD45+_cells	Low-alcohol liquor intake or not	Alcohol use	0.682812968473958	0.167011389900772	Proportion
Th17_cells_in_CD45+_cells	Low-alcohol liquor intake or not	Alcohol use	0.85388295527054	0.0872983044559297	Proportion
Th17Th1_cells_in_CD45+_cells	Low-alcohol liquor intake or not	Alcohol use	0.733088569238251	0.187025467352479	Proportion
CXCR3+_CCR4-_CD4+_T_cells_in_CD45+_cells	Low-alcohol liquor intake or not	Alcohol use	0.746938921403812	0.148184932056124	Proportion
CXCR3-_CCR4+_CD4+_T_cells_in_CD45+_cells	Low-alcohol liquor intake or not	Alcohol use	0.842378534534172	0.104798460595024	Proportion
Tfh_cells_in_CD45+_cells	Low-alcohol liquor intake or not	Alcohol use	0.672466381509618	-0.0114124	Proportion
Tfh1_cells_in_CD45+_cells	Low-alcohol liquor intake or not	Alcohol use	0.621120931005057	-0.0236978	Proportion
Tfh2_cells_in_CD45+_cells	Low-alcohol liquor intake or not	Alcohol use	0.910854713419194	-0.0295522	Proportion
Tfh9_cells_in_CD45+_cells	Low-alcohol liquor intake or not	Alcohol use	0.530115793776626	-0.0146834	Proportion
Tfh17_cells_in_CD45+_cells	Low-alcohol liquor intake or not	Alcohol use	0.775060094040895	0.0282514768799938	Proportion
Tfh17Tfh1_cells_in_CD45+_cells	Low-alcohol liquor intake or not	Alcohol use	0.331696759220188	0.0486504824536116	Proportion
CXCR3+_CCR4-_Tfh_cells_in_CD45+_cells	Low-alcohol liquor intake or not	Alcohol use	0.470592997834228	-0.0121668	Proportion
CXCR3-_CCR4+_Tfh_cells_in_CD45+_cells	Low-alcohol liquor intake or not	Alcohol use	0.837661122611374	-0.00262158	Proportion
Th1-like_Treg_cells_in_CD45+_cells	Low-alcohol liquor intake or not	Alcohol use	0.520084669660498	0.0630293338863717	Proportion
Th2-like_Treg_cells_in_CD45+_cells	Low-alcohol liquor intake or not	Alcohol use	0.619957696191808	0.360734338858116	Proportion
Th9-like_Treg_cells_in_CD45+_cells	Low-alcohol liquor intake or not	Alcohol use	0.499984963938505	0.109301573225538	Proportion
Th17-like_Treg_cells_in_CD45+_cells	Low-alcohol liquor intake or not	Alcohol use	0.68063484390475	0.239006813014971	Proportion
Th17Th1-like_Treg_cells_in_CD45+_cells	Low-alcohol liquor intake or not	Alcohol use	0.434139314333769	0.180380424254191	Proportion
CXCR3+_CCR4-_Treg_cells_in_CD45+_cells	Low-alcohol liquor intake or not	Alcohol use	0.394079750371724	0.0921094294307545	Proportion
CXCR3-_CCR4+_Treg_cells_in_CD45+_cells	Low-alcohol liquor intake or not	Alcohol use	0.637075089180364	0.295113854827284	Proportion
Tfr_cells_in_CD45+_cells	Low-alcohol liquor intake or not	Alcohol use	0.775809844276407	-0.0048038	Proportion
Tc1_cells_in_CD45+_cells	Low-alcohol liquor intake or not	Alcohol use	0.990100515326932	-0.0239114	Proportion
Tc2_cells_in_CD45+_cells	Low-alcohol liquor intake or not	Alcohol use	0.945166030691631	-0.0429682	Proportion
Tc9_cells_in_CD45+_cells	Low-alcohol liquor intake or not	Alcohol use	0.805506546571652	0.0653531428986187	Proportion
Tc17_cells_in_CD45+_cells	Low-alcohol liquor intake or not	Alcohol use	0.832014590240912	-0.0364603	Proportion
Tc17Tc1_cells_in_CD45+_cells	Low-alcohol liquor intake or not	Alcohol use	0.950959	0.0886937210380249	Proportion
CXCR3+_CCR4-_CD8+_T_cells_in_CD45+_cells	Low-alcohol liquor intake or not	Alcohol use	0.975467706252124	-0.00363428	Proportion
CXCR3-_CCR4+_CD8+_T_cells_in_CD45+_cells	Low-alcohol liquor intake or not	Alcohol use	0.913674818299918	-0.0410926	Proportion
CXCR5+_CD8+_T_cells_in_CD45+_cells	Low-alcohol liquor intake or not	Alcohol use	0.965788711625292	-0.107202	Proportion
CD19+_B_and_CD20+_B_cells_in_CD45+_cells	Low-alcohol liquor intake or not	Alcohol use	0.850625654823811	0.257802055471909	Proportion
CD11c+_memory_B_cells_in_CD45+_cells	Low-alcohol liquor intake or not	Alcohol use	0.825675373293043	0.150982753863428	Proportion
CD21_low_B_cells_in_CD45+_cells	Low-alcohol liquor intake or not	Alcohol use	0.520684200749396	0.167805266739444	Proportion
Naive_B_cells_in_CD45+_cells	Low-alcohol liquor intake or not	Alcohol use	0.962280443885168	0.17787283862428	Proportion
Transitional_B_cells_in_CD45+_cells	Low-alcohol liquor intake or not	Alcohol use	0.85088348045521	0.132809003326237	Proportion
Founder_B_cells_in_CD45+_cells	Low-alcohol liquor intake or not	Alcohol use	0.908425913777577	-0.123549	Proportion
IgD+_CD27-_B_cells_in_CD45+_cells	Low-alcohol liquor intake or not	Alcohol use	0.957057902609769	0.168852142061514	Proportion
CD27+_memory_B_cells_in_CD45+_cells	Low-alcohol liquor intake or not	Alcohol use	0.757742987239697	0.278071698716994	Proportion
Unswitched_B_cells_in_CD45+_cells	Low-alcohol liquor intake or not	Alcohol use	0.944211581562466	0.175863909472336	Proportion
IgD_only_memory_B_cells_in_CD45+_cells	Low-alcohol liquor intake or not	Alcohol use	0.942916390118899	0.0942428548133914	Proportion
IgM_only_memory_B_cells_in_CD45+_cells	Low-alcohol liquor intake or not	Alcohol use	0.765389253566735	0.207534055403776	Proportion
Marginal_zone_B_cells_in_CD45+_cells	Low-alcohol liquor intake or not	Alcohol use	0.947398483100474	0.166284131160626	Proportion
Class-switched_B_cells_in_CD45+_cells	Low-alcohol liquor intake or not	Alcohol use	0.784920187245907	0.335941641321711	Proportion
IgG_only_memory_B_cells_in_CD45+_cells	Low-alcohol liquor intake or not	Alcohol use	0.94312192614808	-0.11634	Proportion
Plasmablasts_and_plasma_cells_in_CD45+_cells	Low-alcohol liquor intake or not	Alcohol use	0.61922800773448	0.113158323914197	Proportion
CD16+_mDCs_in_mDCs	Low-alcohol liquor intake or not	Alcohol use	0.306771143255454	-0.0637937	Proportion
CD16-_mDCs_in_mDCs	Low-alcohol liquor intake or not	Alcohol use	0.306771143255454	0.0963398281717595	Proportion
Classical_monocytes_in_Monocytes	Low-alcohol liquor intake or not	Alcohol use	0.682812968473958	-0.0585982	Proportion
Intermediate_monocytes_in_Monocytes	Low-alcohol liquor intake or not	Alcohol use	0.810419555197288	-0.104362	Proportion
Non-Classical_monocytes_in_Monocytes	Low-alcohol liquor intake or not	Alcohol use	0.648555771723051	0.17000830944167	Proportion
NK_cells_in_Lymphocytes	Low-alcohol liquor intake or not	Alcohol use	0.964047248968422	-0.231171	Proportion
CD56_bright_NK_cells_in_NK_cells	Low-alcohol liquor intake or not	Alcohol use	0.982807412869217	0.0431881455043634	Proportion
CD56_dim_NK_cells_in_NK_cells	Low-alcohol liquor intake or not	Alcohol use	0.90201100187402	-0.119747	Proportion
NKp46+_NK_cells_in_Lymphocytes	Low-alcohol liquor intake or not	Alcohol use	0.945720591601224	-0.242884	Proportion
Early_NK_cells_in_NKp46+_NK_cells	Low-alcohol liquor intake or not	Alcohol use	0.983542058592552	0.113081547314082	Proportion
Effector_NK_cells_in_NKp46+_NK_cells	Low-alcohol liquor intake or not	Alcohol use	0.8206424544527	-0.262701	Proportion
Terminal_NK_cells_in_NKp46+_NK_cells	Low-alcohol liquor intake or not	Alcohol use	0.982040915566595	0.115979486939977	Proportion
NKT_cells_in_CD3+_T_cells	Low-alcohol liquor intake or not	Alcohol use	0.505676718498484	-0.264038	Proportion
MAIT_cells_in_CD3+_T_cells	Low-alcohol liquor intake or not	Alcohol use	0.693937024873386	0.0500556962351549	Proportion
CD8+_MAIT_cells_in_MAIT_cells	Low-alcohol liquor intake or not	Alcohol use	0.949725546134331	0.0536549404154885	Proportion
Gamma_delta_T_cells_in_CD3+_T_cells	Low-alcohol liquor intake or not	Alcohol use	0.766070443649412	-0.0791941	Proportion
V_delta_1_cells_in_Gamma_delta_T_cells	Low-alcohol liquor intake or not	Alcohol use	0.960227240072814	0.118418238491947	Proportion
V_delta_2_cells_in_Gamma_delta_T_cells	Low-alcohol liquor intake or not	Alcohol use	0.958106939345234	-0.113416	Proportion
Alpha_beta_T_cells_in_CD3+_T_cells	Low-alcohol liquor intake or not	Alcohol use	0.581411499592287	0.174875928674288	Proportion
CD3+_T_cells_in_Lymphocytes	Low-alcohol liquor intake or not	Alcohol use	0.902605975852339	0.117489775608304	Proportion
CD4+_CD8+_T_cells_in_CD3+_T_cells	Low-alcohol liquor intake or not	Alcohol use	0.964047248968422	0.259774528232715	Proportion
CD4-_CD8-_T_cells_in_CD3+_T_cells	Low-alcohol liquor intake or not	Alcohol use	0.491878571256167	-0.230278	Proportion
CD4+_T_cells_in_CD3+_T_cells	Low-alcohol liquor intake or not	Alcohol use	0.300887332063815	0.214424528624498	Proportion
CD45RA+_CCR7+_CD4+_T_cells_in_CD4+_T_cells	Low-alcohol liquor intake or not	Alcohol use	0.972657002636915	-0.163773	Proportion
Naive_CD4+_T_cells_in_CD4+_T_cells	Low-alcohol liquor intake or not	Alcohol use	0.971657915342926	-0.167148	Proportion
Stem_memory_CD4+_T_cells_in_CD4+_T_cells	Low-alcohol liquor intake or not	Alcohol use	0.950592115757543	-0.0118443	Proportion
Central_memory_CD4+_T_cells_in_CD4+_T_cells	Low-alcohol liquor intake or not	Alcohol use	0.914963049172086	0.0613463945645786	Proportion
Effector_CD4+_T_cells_in_CD4+_T_cells	Low-alcohol liquor intake or not	Alcohol use	0.77334281951536	0.165311682790384	Proportion
Effector_memory_CD4+_T_cells_in_CD4+_T_cells	Low-alcohol liquor intake or not	Alcohol use	0.842378534534172	0.105411886488023	Proportion
Memory_CD4+_T_cells_in_CD4+_T_cells	Low-alcohol liquor intake or not	Alcohol use	0.960825411103112	0.12069163844516	Proportion
CD95+_CD4+_T_cells_in_CD4+_T_cells	Low-alcohol liquor intake or not	Alcohol use	0.990427573182145	0.184323204038601	Proportion
Tconv_cells_in_CD4+_T_cells	Low-alcohol liquor intake or not	Alcohol use	0.928623933453788	-0.107889	Proportion
CD45RA+_CCR7+_Tconv_cells_in_Tconv_cells	Low-alcohol liquor intake or not	Alcohol use	0.970074502546899	-0.165682	Proportion
Naive_Tconv_cells_in_Tconv_cells	Low-alcohol liquor intake or not	Alcohol use	0.966252502495782	-0.163568	Proportion
Stem_memory_Tconv_cells_in_Tconv_cells	Low-alcohol liquor intake or not	Alcohol use	0.97886523269286	-0.0942175	Proportion
Central_memory_Tconv_cells_in_Tconv_cells	Low-alcohol liquor intake or not	Alcohol use	0.940308546081567	0.0859219633875999	Proportion
Effector_memory_Tconv_cells_in_Tconv_cells	Low-alcohol liquor intake or not	Alcohol use	0.855183243927661	0.0890757410087123	Proportion
Effector_Tconv_cells_in_Tconv_cells	Low-alcohol liquor intake or not	Alcohol use	0.773238443861796	0.182486651616709	Proportion
Memory_Tconv_cells_in_Tconv_cells	Low-alcohol liquor intake or not	Alcohol use	0.950592115757543	0.12892677409545	Proportion
CD95+_Tconv_cells_in_Tconv_cells	Low-alcohol liquor intake or not	Alcohol use	0.977847567223414	0.184304468613485	Proportion
Treg_cells_in_CD4+_T_cells	Low-alcohol liquor intake or not	Alcohol use	0.931613509788902	0.109103848218468	Proportion
Activated_Treg_cells_in_Treg_cells	Low-alcohol liquor intake or not	Alcohol use	0.989336319325495	0.174892495168721	Proportion
Memory_Treg_cells_in_Treg_cells	Low-alcohol liquor intake or not	Alcohol use	0.925357865590894	-0.0471343	Proportion
Naive_Treg_cells_in_Treg_cells	Low-alcohol liquor intake or not	Alcohol use	0.809376040118943	-0.249932	Proportion
CD8+_T_cells_in_CD3+_T_cells	Low-alcohol liquor intake or not	Alcohol use	0.693293439936215	-0.0600133	Proportion
CD45RA+_CCR7+_CD8+_T_cells_in_CD8+_T_cells	Low-alcohol liquor intake or not	Alcohol use	0.520684200749396	-0.0326476	Proportion
Naive_CD8+_T_cells_in_CD8+_T_cells	Low-alcohol liquor intake or not	Alcohol use	0.576576450247765	-0.0342058	Proportion
Stem_memory_CD8+_T_cells_in_CD8+_T_cells	Low-alcohol liquor intake or not	Alcohol use	0.58407572646497	0.115390429242153	Proportion
Central_memory_CD8+_T_cells_in_CD8+_T_cells	Low-alcohol liquor intake or not	Alcohol use	0.725039660816975	0.14969362271663	Proportion
Effector_CD8+_T_cells_in_CD8+_T_cells	Low-alcohol liquor intake or not	Alcohol use	0.827934536953359	-0.0685726	Proportion
Effector_memory_CD8+_T_cells_in_CD8+_T_cells	Low-alcohol liquor intake or not	Alcohol use	0.828972820110216	0.079484940228182	Proportion
Memory_CD8+_T_cells_in_CD8+_T_cells	Low-alcohol liquor intake or not	Alcohol use	0.911360932615138	0.0740525008007984	Proportion
CD95+_CD8+_T_cells_in_CD8+_T_cells	Low-alcohol liquor intake or not	Alcohol use	0.682812968473958	0.123567730675761	Proportion
Activated_CD3+_T_cells_in_CD3+_T_cells	Low-alcohol liquor intake or not	Alcohol use	0.672466381509618	0.0376793582791944	Proportion
CD69+_CD3+_T_cells_in_CD3+_T_cells	Low-alcohol liquor intake or not	Alcohol use	0.760645226628021	-0.00699685	Proportion
CD85j+_CD3+_T_cells_in_CD3+_T_cells	Low-alcohol liquor intake or not	Alcohol use	0.802534749318043	-0.113763	Proportion
PD-1+_CD3+_T_cells_in_CD3+_T_cells	Low-alcohol liquor intake or not	Alcohol use	0.974616134000603	0.117658767931193	Proportion
CD28+_CD3+_T_cells_in_CD3+_T_cells	Low-alcohol liquor intake or not	Alcohol use	0.520084669660498	0.160428159411744	Proportion
HLADR+_CD38-_CD3+_T_cells_in_CD3+_T_cells	Low-alcohol liquor intake or not	Alcohol use	0.958384274041715	0.0259481586554202	Proportion
HLADR-_CD38+_CD3+_T_cells_in_CD3+_T_cells	Low-alcohol liquor intake or not	Alcohol use	0.990294670051258	-0.109089	Proportion
CD28-_CD3+_T_cells_in_CD3+_T_cells	Low-alcohol liquor intake or not	Alcohol use	0.520684200749396	-0.151229	Proportion
CD57+_CD3+_T_cells_in_CD3+_T_cells	Low-alcohol liquor intake or not	Alcohol use	0.836456913739179	-0.0489859	Proportion
HLADR+_CD38+_CD4+_CD8+_T_cells_in_CD4+_CD8+_T_cells	Low-alcohol liquor intake or not	Alcohol use	0.974065356082861	0.114933772039621	Proportion
CD69+_CD4+_CD8+_T_cells_in_CD4+_CD8+_T_cells	Low-alcohol liquor intake or not	Alcohol use	0.987861433145992	0.0483207943104392	Proportion
CD85j+_CD4+_CD8+_T_cells_in_CD4+_CD8+_T_cells	Low-alcohol liquor intake or not	Alcohol use	0.964047248968422	0.0820828202462564	Proportion
PD-1+_CD4+_CD8+_T_cells_in_CD4+_CD8+_T_cells	Low-alcohol liquor intake or not	Alcohol use	0.921876311864087	0.152204092170436	Proportion
CD28+_CD4+_CD8+_T_cells_in_CD4+_CD8+_T_cells	Low-alcohol liquor intake or not	Alcohol use	0.963378632529961	0.0049517642876852	Proportion
HLADR+_CD38-_CD4+_CD8+_T_cells_in_CD4+_CD8+_T_cells	Low-alcohol liquor intake or not	Alcohol use	0.99144429028519	0.0215437237506565	Proportion
HLADR-_CD38+_CD4+_CD8+_T_cells_in_CD4+_CD8+_T_cells	Low-alcohol liquor intake or not	Alcohol use	0.988721669526272	0.0582045846081965	Proportion
CD28-_CD4+_CD8+_T_cells_in_CD4+_CD8+_T_cells	Low-alcohol liquor intake or not	Alcohol use	0.956904338064191	-0.00534564	Proportion
CD57+_CD4+_CD8+_T_cells_in_CD4+_CD8+_T_cells	Low-alcohol liquor intake or not	Alcohol use	0.914963049172086	0.117687871168906	Proportion
HLADR+_CD38+_CD4-_CD8-_T_cells_in_CD4-_CD8-_T_cells	Low-alcohol liquor intake or not	Alcohol use	0.981054346535486	-0.120782	Proportion
CD69+_CD4-_CD8-_T_cells_in_CD4-_CD8-_T_cells	Low-alcohol liquor intake or not	Alcohol use	0.995998430384803	0.183042922953266	Proportion
CD85j+_CD4-_CD8-_T_cells_in_CD4-_CD8-_T_cells	Low-alcohol liquor intake or not	Alcohol use	0.999332809073294	0.182140834212068	Proportion
PD-1+_CD4-_CD8-_T_cells_in_CD4-_CD8-_T_cells	Low-alcohol liquor intake or not	Alcohol use	0.951102592325297	-0.0368204	Proportion
CD28+_CD4-_CD8-_T_cells_in_CD4-_CD8-_T_cells	Low-alcohol liquor intake or not	Alcohol use	0.864041756006588	-0.109565	Proportion
HLADR+_CD38-_CD4-_CD8-_T_cells_in_CD4-_CD8-_T_cells	Low-alcohol liquor intake or not	Alcohol use	0.780121986101915	-0.0961429	Proportion
HLADR-_CD38+_CD4-_CD8-_T_cells_in_CD4-_CD8-_T_cells	Low-alcohol liquor intake or not	Alcohol use	0.8048164025684	0.0501936521520231	Proportion
CD28-_CD4-_CD8-_T_cells_in_CD4-_CD8-_T_cells	Low-alcohol liquor intake or not	Alcohol use	0.860458377601193	0.111837094142387	Proportion
CD57+_CD4-_CD8-_T_cells_in_CD4-_CD8-_T_cells	Low-alcohol liquor intake or not	Alcohol use	0.975310514911177	0.178520783535523	Proportion
Activated_CD4+_T_cells_in_CD4+_T_cells	Low-alcohol liquor intake or not	Alcohol use	0.616610012579988	-0.0515137	Proportion
CD69+_CD4+_T_cells_in_CD4+_T_cells	Low-alcohol liquor intake or not	Alcohol use	0.978085421251979	-0.0311033	Proportion
CD85j+_CD4+_T_cells_in_CD4+_T_cells	Low-alcohol liquor intake or not	Alcohol use	0.971210355624113	0.0245524938889765	Proportion
PD-1+_CD4+_T_cells_in_CD4+_T_cells	Low-alcohol liquor intake or not	Alcohol use	0.901489007961511	0.0395077300486853	Proportion
CD28+_CD4+_T_cells_in_CD4+_T_cells	Low-alcohol liquor intake or not	Alcohol use	0.982860202503133	0.0572815438421305	Proportion
HLADR+_CD38-_CD4+_T_cells_in_CD4+_T_cells	Low-alcohol liquor intake or not	Alcohol use	0.982527186893185	0.14976262683953	Proportion
HLADR-_CD38+_CD4+_T_cells_in_CD4+_T_cells	Low-alcohol liquor intake or not	Alcohol use	0.95021560783785	-0.190678	Proportion
CD28-_CD4+_T_cells_in_CD4+_T_cells	Low-alcohol liquor intake or not	Alcohol use	0.987162613170359	-0.0455627	Proportion
CD57+_CD4+_T_cells_in_CD4+_T_cells	Low-alcohol liquor intake or not	Alcohol use	0.969371573579538	0.0506716907441147	Proportion
Activated_CD8+_T_cells_in_CD8+_T_cells	Low-alcohol liquor intake or not	Alcohol use	0.850467784338748	0.0527085154597161	Proportion
CD69+_CD8+_T_cells_in_CD8+_T_cells	Low-alcohol liquor intake or not	Alcohol use	0.75465077737538	0.0107919587587873	Proportion
CD85j+_CD8+_T_cells_in_CD8+_T_cells	Low-alcohol liquor intake or not	Alcohol use	0.813217746511666	-0.127617	Proportion
PD-1+_CD8+_T_cells_in_CD8+_T_cells	Low-alcohol liquor intake or not	Alcohol use	0.960031227492911	0.08115438913298	Proportion
CD28+_CD8+_T_cells_in_CD8+_T_cells	Low-alcohol liquor intake or not	Alcohol use	0.703799584586118	0.129176134473054	Proportion
HLADR+_CD38-_CD8+_T_cells_in_CD8+_T_cells	Low-alcohol liquor intake or not	Alcohol use	0.972277935508246	-0.0577836	Proportion
HLADR-_CD38+_CD8+_T_cells_in_CD8+_T_cells	Low-alcohol liquor intake or not	Alcohol use	0.99367075095204	0.00202657749918465	Proportion
CD28-_CD8+_T_cells_in_CD8+_T_cells	Low-alcohol liquor intake or not	Alcohol use	0.69756454768418	-0.116675	Proportion
CD57+_CD8+_T_cells_in_CD8+_T_cells	Low-alcohol liquor intake or not	Alcohol use	0.950995279543902	-0.0208645	Proportion
Th1_cells_in_CD4+_T_cells	Low-alcohol liquor intake or not	Alcohol use	0.981552819803468	0.0553433108588215	Proportion
Th2_cells_in_CD4+_T_cells	Low-alcohol liquor intake or not	Alcohol use	0.982936351768418	0.0286715804110398	Proportion
Th9_cells_in_CD4+_T_cells	Low-alcohol liquor intake or not	Alcohol use	0.977121728727407	0.0507473635585574	Proportion
Th17_cells_in_CD4+_T_cells	Low-alcohol liquor intake or not	Alcohol use	0.939584448349504	-0.0280524	Proportion
Th17Th1_cells_in_CD4+_T_cells	Low-alcohol liquor intake or not	Alcohol use	0.990495306338578	0.088299515069635	Proportion
CXCR3+_CCR4-_CD4+_T_cells_in_CD4+_T_cells	Low-alcohol liquor intake or not	Alcohol use	0.971210355624113	0.0931354067121198	Proportion
CXCR3-_CCR4+_CD4+_T_cells_in_CD4+_T_cells	Low-alcohol liquor intake or not	Alcohol use	0.942417196344751	-0.00410183	Proportion
Tfh_cells_in_CD4+_T_cells	Low-alcohol liquor intake or not	Alcohol use	0.902078949761731	-0.178112	Proportion
Tfh1_cells_in_Tfh_cells	Low-alcohol liquor intake or not	Alcohol use	0.838299367653557	0.00696303467667198	Proportion
Tfh2_cells_in_Tfh_cells	Low-alcohol liquor intake or not	Alcohol use	0.727433652384528	-0.0747395	Proportion
Tfh9_cells_in_Tfh_cells	Low-alcohol liquor intake or not	Alcohol use	0.825675373293043	-0.0296267	Proportion
Tfh17_cells_in_Tfh_cells	Low-alcohol liquor intake or not	Alcohol use	0.90527596496731	0.17222747228595	Proportion
Tfh17Tfh1_cells_in_Tfh_cells	Low-alcohol liquor intake or not	Alcohol use	0.444353037410509	0.054736812165996	Proportion
CXCR3+_CCR4-_Tfh_cells_in_Tfh_cells	Low-alcohol liquor intake or not	Alcohol use	0.629011757154043	0.015012556962652	Proportion
CXCR3-_CCR4+_Tfh_cells_in_Tfh_cells	Low-alcohol liquor intake or not	Alcohol use	0.742313803642436	0.124081611376687	Proportion
Th1-like_Treg_cells_in_Treg_cells	Low-alcohol liquor intake or not	Alcohol use	0.715923217515659	-0.0496895	Proportion
Th2-like_Treg_cells_in_Treg_cells	Low-alcohol liquor intake or not	Alcohol use	0.97876802653676	0.280883593070856	Proportion
Th9-like_Treg_cells_in_Treg_cells	Low-alcohol liquor intake or not	Alcohol use	0.771167741973034	0.0841304926636327	Proportion
Th17-like_Treg_cells_in_Treg_cells	Low-alcohol liquor intake or not	Alcohol use	0.998485938888741	0.107690018517074	Proportion
Th17Th1-like_Treg_cells_in_Treg_cells	Low-alcohol liquor intake or not	Alcohol use	0.71049558180978	0.121490216009769	Proportion
CXCR3+_CCR4-_Treg_cells_in_Treg_cells	Low-alcohol liquor intake or not	Alcohol use	0.629549588897686	-0.00294907	Proportion
CXCR3-_CCR4+_Treg_cells_in_Treg_cells	Low-alcohol liquor intake or not	Alcohol use	0.985016434887458	0.285188850366937	Proportion
Tfr_cells_in_Treg_cells	Low-alcohol liquor intake or not	Alcohol use	0.972657002636915	-0.237858	Proportion
Tc1_cells_in_CD8+_T_cells	Low-alcohol liquor intake or not	Alcohol use	0.604249515293583	0.0761450526707687	Proportion
Tc2_cells_in_CD8+_T_cells	Low-alcohol liquor intake or not	Alcohol use	0.96758041320213	-0.00621325	Proportion
Tc9_cells_in_CD8+_T_cells	Low-alcohol liquor intake or not	Alcohol use	0.916474221142271	0.0887876820538617	Proportion
Tc17_cells_in_CD8+_T_cells	Low-alcohol liquor intake or not	Alcohol use	0.958918	0.0242587275836526	Proportion
Tc17Tc1_cells_in_CD8+_T_cells	Low-alcohol liquor intake or not	Alcohol use	0.972438519499652	0.132444258265157	Proportion
CXCR3+_CCR4-_CD8+_T_cells_in_CD8+_T_cells	Low-alcohol liquor intake or not	Alcohol use	0.582442814720788	0.12524080790067	Proportion
CXCR3-_CCR4+_CD8+_T_cells_in_CD8+_T_cells	Low-alcohol liquor intake or not	Alcohol use	0.993616719643699	-0.00710812	Proportion
CXCR5+_CD8+_T_cells_in_CD8+_T_cells	Low-alcohol liquor intake or not	Alcohol use	0.876034354406282	-0.0586501	Proportion
CD19+_B_and_CD20+_B_cells_in_Lymphocytes	Low-alcohol liquor intake or not	Alcohol use	0.91337223334277	0.373361034750733	Proportion
CD11c+_memory_B_cells_in_CD19+_B_and_CD20+_B_cells	Low-alcohol liquor intake or not	Alcohol use	0.930663176129273	-0.0389263	Proportion
CD21_low_B_cells_in_CD19+_B_and_CD20+_B_cells	Low-alcohol liquor intake or not	Alcohol use	0.684202352294872	-0.0806396	Proportion
Naive_B_cells_in_CD19+_B_and_CD20+_B_cells	Low-alcohol liquor intake or not	Alcohol use	0.842378534534172	-0.0617668	Proportion
Transitional_B_cells_in_CD19+_B_and_CD20+_B_cells	Low-alcohol liquor intake or not	Alcohol use	0.984870933673194	-0.0210527	Proportion
Founder_B_cells_in_CD19+_B_and_CD20+_B_cells	Low-alcohol liquor intake or not	Alcohol use	0.757215796296654	-0.251652	Proportion
IgD+_CD27-_B_cells_in_CD19+_B_and_CD20+_B_cells	Low-alcohol liquor intake or not	Alcohol use	0.843790772447454	-0.0807148	Proportion
CD27+_memory_B_cells_in_CD19+_B_and_CD20+_B_cells	Low-alcohol liquor intake or not	Alcohol use	0.88689473342175	0.117098922684865	Proportion
Unswitched_B_cells_in_CD27+_memory_B_cells	Low-alcohol liquor intake or not	Alcohol use	0.708284655171862	-0.23234	Proportion
IgD_only_memory_B_cells_in_Unswitched_B_cells	Low-alcohol liquor intake or not	Alcohol use	0.925393393700756	0.024189823522624	Proportion
IgM_only_memory_B_cells_in_Unswitched_B_cells	Low-alcohol liquor intake or not	Alcohol use	0.84526142446007	0.0173633691181464	Proportion
Marginal_zone_B_cells_in_Unswitched_B_cells	Low-alcohol liquor intake or not	Alcohol use	0.963378632529961	-0.0074264	Proportion
Class-switched_B_cells_in_CD27+_memory_B_cells	Low-alcohol liquor intake or not	Alcohol use	0.967244508659563	0.248235386235095	Proportion
IgG_only_memory_B_cells_in_Class-switched_B_cells	Low-alcohol liquor intake or not	Alcohol use	0.961332348279024	-0.312768	Proportion
Plasmablasts_and_plasma_cells_in_CD27+_memory_B_cells	Low-alcohol liquor intake or not	Alcohol use	0.948924079183262	-0.0572871	Proportion
Neu/Lym	Low-alcohol liquor intake or not	Alcohol use	0.812782647795064	-0.0865667	Proportion
CD16+/CD16-_mDCs	Low-alcohol liquor intake or not	Alcohol use	0.331696759220188	-0.0869631	Proportion
CD64_Neu/Lym	Low-alcohol liquor intake or not	Alcohol use	0.874230010924346	0.00974982760387882	Proportion
CD64_(Neu/Lym)/(Mono/Neu)	Low-alcohol liquor intake or not	Alcohol use	0.940309551621274	-0.0441324	Proportion
CD64_Neu/HLADR_Mono	Low-alcohol liquor intake or not	Alcohol use	0.842197051335664	-0.176789	Proportion
Vd1/Vd2	Low-alcohol liquor intake or not	Alcohol use	0.944211581562466	0.145413131871305	Proportion
CD56_bright/CD56_dim	Low-alcohol liquor intake or not	Alcohol use	0.975467706252124	0.0465411718602832	Proportion
Early/effector_NK	Low-alcohol liquor intake or not	Alcohol use	0.983893975075515	0.111393583843123	Proportion
CD4/CD8	Low-alcohol liquor intake or not	Alcohol use	0.453157801664919	0.145646171176099	Proportion
Tconv/Tregs	Low-alcohol liquor intake or not	Alcohol use	0.949205202314761	-0.0850816	Proportion
CD45RA+CCR7+/Memory_CD4+_T	Low-alcohol liquor intake or not	Alcohol use	0.971210355624113	-0.172484	Proportion
Naive/Memory_CD4+_T	Low-alcohol liquor intake or not	Alcohol use	0.966252502495782	-0.175653	Proportion
CD45RA+CCR7+/Memory_Tconv	Low-alcohol liquor intake or not	Alcohol use	0.964047248968422	-0.180903	Proportion
Naive/Memory_Tconv	Low-alcohol liquor intake or not	Alcohol use	0.961667268390466	-0.167186	Proportion
CD45RA+CCR7+/Memory_CD8+_T	Low-alcohol liquor intake or not	Alcohol use	0.574519388980825	-0.0499998	Proportion
Naive/Memory_CD8+_T	Low-alcohol liquor intake or not	Alcohol use	0.634057955995503	-0.0710987	Proportion
CD28+/CD28-_CD4+_T	Low-alcohol liquor intake or not	Alcohol use	0.967403948578684	0.070157328131453	Proportion
CD28+/CD28-_CD8+_T	Low-alcohol liquor intake or not	Alcohol use	0.692224644601367	0.124869078106002	Proportion
CD28+/CD28-_CD4+_CD8+_T	Low-alcohol liquor intake or not	Alcohol use	0.956378175593608	-0.0178431	Proportion
CD28+/CD28-_CD4-_CD8-_T	Low-alcohol liquor intake or not	Alcohol use	0.844777463867483	-0.129737	Proportion
CD28+/CD28-_CD3+_T	Low-alcohol liquor intake or not	Alcohol use	0.536751691188436	0.149850241620993	Proportion
Th1/Th2	Low-alcohol liquor intake or not	Alcohol use	0.983542058592552	0.0100897199843007	Proportion
Tfh1/Tfh2	Low-alcohol liquor intake or not	Alcohol use	0.672466381509618	-0.00295004	Proportion
Th1-like/Th2-like_Tregs	Low-alcohol liquor intake or not	Alcohol use	0.822520647510707	-0.196542	Proportion
Tc1/Tc2	Low-alcohol liquor intake or not	Alcohol use	0.938980603540284	0.023160284429251	Proportion
Th1/Tregs	Low-alcohol liquor intake or not	Alcohol use	0.969657308085497	-0.0336142	Proportion
Th2/Tregs	Low-alcohol liquor intake or not	Alcohol use	0.910270631572032	-0.0756133	Proportion
Th9/Tregs	Low-alcohol liquor intake or not	Alcohol use	0.988992816056934	-0.0350965	Proportion
Th17/Tregs	Low-alcohol liquor intake or not	Alcohol use	0.786778074677313	-0.188548	Proportion
Th17Th1/Tregs	Low-alcohol liquor intake or not	Alcohol use	0.97991623148623	-0.00743757	Proportion
Naive/CD11c+_memory_B	Low-alcohol liquor intake or not	Alcohol use	0.999048164937684	-0.153286	Proportion
Naive/CD27+_memory_B	Low-alcohol liquor intake or not	Alcohol use	0.778066371721794	-0.31362	Proportion
Neutrophils_in_CD45+_cells	High-alcohol liquor intake or not	Alcohol use	0.86029221786032	-0.176727	Proportion
Eosinophils_in_CD45+_cells	High-alcohol liquor intake or not	Alcohol use	0.380132120370527	0.285380281402647	Proportion
Basophils_in_CD45+_cells	High-alcohol liquor intake or not	Alcohol use	0.888198528120776	0.126485243467387	Proportion
pDCs_in_CD45+_cells	High-alcohol liquor intake or not	Alcohol use	0.875833997553673	0.00290956642345009	Proportion
mDCs_in_CD45+_cells	High-alcohol liquor intake or not	Alcohol use	0.871512352683158	0.149586270139596	Proportion
CD16+_mDCs_in_CD45+_cells	High-alcohol liquor intake or not	Alcohol use	0.735501981732564	0.130471329517434	Proportion
CD16-_mDCs_in_CD45+_cells	High-alcohol liquor intake or not	Alcohol use	0.938404494744963	0.123947577499456	Proportion
Monocytes_in_CD45+_cells	High-alcohol liquor intake or not	Alcohol use	0.95846562950905	0.106644839838536	Proportion
Classical_monocytes_in_CD45+_cells	High-alcohol liquor intake or not	Alcohol use	0.929043125832068	0.0814235435825372	Proportion
Intermediate_monocytes_in_CD45+_cells	High-alcohol liquor intake or not	Alcohol use	0.980436863714526	0.0394364349695433	Proportion
Non-Classical_monocytes_in_CD45+_cells	High-alcohol liquor intake or not	Alcohol use	0.898534240063877	0.193497229643607	Proportion
NK_cells_in_CD45+_cells	High-alcohol liquor intake or not	Alcohol use	0.844522130213858	-0.28613	Proportion
CD56_bright_NK_cells_in_CD45+_cells	High-alcohol liquor intake or not	Alcohol use	0.970001720920324	-0.0256684	Proportion
CD56_dim_NK_cells_in_CD45+_cells	High-alcohol liquor intake or not	Alcohol use	0.84574165389221	-0.288588	Proportion
NKp46+_NK_cells_in_CD45+_cells	High-alcohol liquor intake or not	Alcohol use	0.819203320080481	-0.265639	Proportion
Early_NK_cells_in_CD45+_cells	High-alcohol liquor intake or not	Alcohol use	0.984975268653966	0.021838952255925	Proportion
Effector_NK_cells_in_CD45+_cells	High-alcohol liquor intake or not	Alcohol use	0.787432940515499	-0.283521	Proportion
Terminal_NK_cells_in_CD45+_cells	High-alcohol liquor intake or not	Alcohol use	0.956378175593608	-0.0764306	Proportion
NKT_cells_in_CD45+_cells	High-alcohol liquor intake or not	Alcohol use	0.610835040184081	-0.149574	Proportion
MAIT_cells_in_CD45+_cells	High-alcohol liquor intake or not	Alcohol use	0.972871242402929	0.0559470669931649	Proportion
CD8+_MAIT_cells_in_CD45+_cells	High-alcohol liquor intake or not	Alcohol use	0.974264222410365	0.0694004466756771	Proportion
Gamma_delta_T_cells_in_CD45+_cells	High-alcohol liquor intake or not	Alcohol use	0.950704662059225	0.0561948766530036	Proportion
V_delta_1_cells_in_CD45+_cells	High-alcohol liquor intake or not	Alcohol use	0.982619440833908	0.132444393239576	Proportion
V_delta_2_cells_in_CD45+_cells	High-alcohol liquor intake or not	Alcohol use	0.958918	0.0220090999705412	Proportion
Alpha_beta_T_cells_in_CD45+_cells	High-alcohol liquor intake or not	Alcohol use	0.990369505206638	0.0721858819408028	Proportion
Lymphocytes_in_CD45+_cells	High-alcohol liquor intake or not	Alcohol use	0.90201100187402	-0.0979555	Proportion
CD3+_T_cells_in_CD45+_cells	High-alcohol liquor intake or not	Alcohol use	0.890234486388558	0.0291348310492057	Proportion
CD4+_CD8+_T_cells_in_CD45+_cells	High-alcohol liquor intake or not	Alcohol use	0.963938341025312	0.168959266295815	Proportion
CD4-_CD8-_T_cells_in_CD45+_cells	High-alcohol liquor intake or not	Alcohol use	0.842378534534172	-0.0549674	Proportion
CD4+_T_cells_in_CD45+_cells	High-alcohol liquor intake or not	Alcohol use	0.920696041249221	0.0398609553969161	Proportion
CD45RA+_CCR7+_CD4+_T_cells_in_CD45+_cells	High-alcohol liquor intake or not	Alcohol use	0.957808792844309	-0.121999	Proportion
Naive_CD4+_T_cells_in_CD45+_cells	High-alcohol liquor intake or not	Alcohol use	0.950592115757543	-0.133048	Proportion
Stem_memory_CD4+_T_cells_in_CD45+_cells	High-alcohol liquor intake or not	Alcohol use	0.962627743600965	-0.00301242	Proportion
Central_memory_CD4+_T_cells_in_CD45+_cells	High-alcohol liquor intake or not	Alcohol use	0.748545172751672	0.020919582791015	Proportion
Effector_CD4+_T_cells_in_CD45+_cells	High-alcohol liquor intake or not	Alcohol use	0.819094276710881	0.194687300872027	Proportion
Effector_memory_CD4+_T_cells_in_CD45+_cells	High-alcohol liquor intake or not	Alcohol use	0.918400441361082	0.060356961859394	Proportion
Memory_CD4+_T_cells_in_CD45+_cells	High-alcohol liquor intake or not	Alcohol use	0.80257153669678	0.0757933656052558	Proportion
CD95+_CD4+_T_cells_in_CD45+_cells	High-alcohol liquor intake or not	Alcohol use	0.7722101086894	0.127313731383485	Proportion
Tconv_cells_in_CD45+_cells	High-alcohol liquor intake or not	Alcohol use	0.918981765001063	0.0386572364212265	Proportion
CD45RA+_CCR7+_Tconv_cells_in_CD45+_cells	High-alcohol liquor intake or not	Alcohol use	0.961157243491035	-0.122783	Proportion
Naive_Tconv_cells_in_CD45+_cells	High-alcohol liquor intake or not	Alcohol use	0.959278294530096	-0.128954	Proportion
Stem_memory_Tconv_cells_in_CD45+_cells	High-alcohol liquor intake or not	Alcohol use	0.981290613779617	-0.0277726	Proportion
Central_memory_Tconv_cells_in_CD45+_cells	High-alcohol liquor intake or not	Alcohol use	0.840366483671451	0.0390446979947693	Proportion
Effector_memory_Tconv_cells_in_CD45+_cells	High-alcohol liquor intake or not	Alcohol use	0.918804894258771	0.0488386783587768	Proportion
Effector_Tconv_cells_in_CD45+_cells	High-alcohol liquor intake or not	Alcohol use	0.808427055838197	0.187453092218855	Proportion
Memory_Tconv_cells_in_CD45+_cells	High-alcohol liquor intake or not	Alcohol use	0.800759803835772	0.0756388937677863	Proportion
CD95+_Tconv_cells_in_CD45+_cells	High-alcohol liquor intake or not	Alcohol use	0.773238443861796	0.121855293627052	Proportion
Treg_cells_in_CD45+_cells	High-alcohol liquor intake or not	Alcohol use	0.913862091086522	0.0809062622894277	Proportion
Activated_Treg_cells_in_CD45+_cells	High-alcohol liquor intake or not	Alcohol use	0.726468179724892	0.274336305921291	Proportion
Memory_Treg_cells_in_CD45+_cells	High-alcohol liquor intake or not	Alcohol use	0.989588136851861	-0.073697	Proportion
Naive_Treg_cells_in_CD45+_cells	High-alcohol liquor intake or not	Alcohol use	0.890574936243766	-0.148894	Proportion
CD8+_T_cells_in_CD45+_cells	High-alcohol liquor intake or not	Alcohol use	0.810419555197288	-0.00466894	Proportion
CD45RA+_CCR7+_CD8+_T_cells_in_CD45+_cells	High-alcohol liquor intake or not	Alcohol use	0.938404494744963	-0.0983895	Proportion
Naive_CD8+_T_cells_in_CD45+_cells	High-alcohol liquor intake or not	Alcohol use	0.911360932615138	-0.0856503	Proportion
Stem_memory_CD8+_T_cells_in_CD45+_cells	High-alcohol liquor intake or not	Alcohol use	0.987940490879145	-0.056499	Proportion
Central_memory_CD8+_T_cells_in_CD45+_cells	High-alcohol liquor intake or not	Alcohol use	0.933083355548997	0.0570713673193608	Proportion
Effector_CD8+_T_cells_in_CD45+_cells	High-alcohol liquor intake or not	Alcohol use	0.803137065496309	-0.0186344	Proportion
Effector_memory_CD8+_T_cells_in_CD45+_cells	High-alcohol liquor intake or not	Alcohol use	0.894379281173931	0.0474559539149738	Proportion
Memory_CD8+_T_cells_in_CD45+_cells	High-alcohol liquor intake or not	Alcohol use	0.893261269102566	0.0319596935806954	Proportion
CD95+_CD8+_T_cells_in_CD45+_cells	High-alcohol liquor intake or not	Alcohol use	0.85088348045521	-0.0217165	Proportion
Activated_CD3+_T_cells_in_CD45+_cells	High-alcohol liquor intake or not	Alcohol use	0.842899398972821	0.0430225918403827	Proportion
CD69+_CD3+_T_cells_in_CD45+_cells	High-alcohol liquor intake or not	Alcohol use	0.982527186893185	-0.0122784	Proportion
CD85j+_CD3+_T_cells_in_CD45+_cells	High-alcohol liquor intake or not	Alcohol use	0.8879248779404	0.0303856152371045	Proportion
PD-1+_CD3+_T_cells_in_CD45+_cells	High-alcohol liquor intake or not	Alcohol use	0.896352414437956	0.101033608737465	Proportion
CD28+_CD3+_T_cells_in_CD45+_cells	High-alcohol liquor intake or not	Alcohol use	0.945785221800171	0.135809581329986	Proportion
HLADR+_CD38-_CD3+_T_cells_in_CD45+_cells	High-alcohol liquor intake or not	Alcohol use	0.98887726513177	0.159292760709208	Proportion
HLADR-_CD38+_CD3+_T_cells_in_CD45+_cells	High-alcohol liquor intake or not	Alcohol use	0.924189489667079	0.0130316311147065	Proportion
CD28-_CD3+_T_cells_in_CD45+_cells	High-alcohol liquor intake or not	Alcohol use	0.791505516019171	0.031341295782212	Proportion
CD57+_CD3+_T_cells_in_CD45+_cells	High-alcohol liquor intake or not	Alcohol use	0.861622941310686	0.0633862627199901	Proportion
HLADR+_CD38+_CD4+_CD8+_T_cells_in_CD45+_cells	High-alcohol liquor intake or not	Alcohol use	0.948924079183262	0.17555000278522	Proportion
CD69+_CD4+_CD8+_T_cells_in_CD45+_cells	High-alcohol liquor intake or not	Alcohol use	0.971867366711426	0.0251693002313158	Proportion
CD85j+_CD4+_CD8+_T_cells_in_CD45+_cells	High-alcohol liquor intake or not	Alcohol use	0.854937948844064	0.206442421305845	Proportion
PD-1+_CD4+_CD8+_T_cells_in_CD45+_cells	High-alcohol liquor intake or not	Alcohol use	0.950893403704577	0.167285257665316	Proportion
CD28+_CD4+_CD8+_T_cells_in_CD45+_cells	High-alcohol liquor intake or not	Alcohol use	0.972657002636915	0.182281823814466	Proportion
HLADR+_CD38-_CD4+_CD8+_T_cells_in_CD45+_cells	High-alcohol liquor intake or not	Alcohol use	0.987861433145992	0.211844390991937	Proportion
HLADR-_CD38+_CD4+_CD8+_T_cells_in_CD45+_cells	High-alcohol liquor intake or not	Alcohol use	0.981302199170413	0.226679612885457	Proportion
CD28-_CD4+_CD8+_T_cells_in_CD45+_cells	High-alcohol liquor intake or not	Alcohol use	0.913114103916753	0.210839241429285	Proportion
CD57+_CD4+_CD8+_T_cells_in_CD45+_cells	High-alcohol liquor intake or not	Alcohol use	0.972438519499652	0.242304708406118	Proportion
HLADR+_CD38+_CD4-_CD8-_T_cells_in_CD45+_cells	High-alcohol liquor intake or not	Alcohol use	0.864741015640157	-0.0575366	Proportion
CD69+_CD4-_CD8-_T_cells_in_CD45+_cells	High-alcohol liquor intake or not	Alcohol use	0.943270577488686	0.0111982917784478	Proportion
CD85j+_CD4-_CD8-_T_cells_in_CD45+_cells	High-alcohol liquor intake or not	Alcohol use	0.949030588560136	0.120265013181708	Proportion
PD-1+_CD4-_CD8-_T_cells_in_CD45+_cells	High-alcohol liquor intake or not	Alcohol use	0.658602722316605	-0.155662	Proportion
CD28+_CD4-_CD8-_T_cells_in_CD45+_cells	High-alcohol liquor intake or not	Alcohol use	0.804665439375919	-0.0953672	Proportion
HLADR+_CD38-_CD4-_CD8-_T_cells_in_CD45+_cells	High-alcohol liquor intake or not	Alcohol use	0.993945381048012	0.0022051781185367	Proportion
HLADR-_CD38+_CD4-_CD8-_T_cells_in_CD45+_cells	High-alcohol liquor intake or not	Alcohol use	0.82815916609558	-0.034875	Proportion
CD28-_CD4-_CD8-_T_cells_in_CD45+_cells	High-alcohol liquor intake or not	Alcohol use	0.837239714271805	0.0409314707170089	Proportion
CD57+_CD4-_CD8-_T_cells_in_CD45+_cells	High-alcohol liquor intake or not	Alcohol use	0.934498804790697	0.0804582768011815	Proportion
Activated_CD4+_T_cells_in_CD45+_cells	High-alcohol liquor intake or not	Alcohol use	0.982040915566595	0.0768303116957854	Proportion
CD69+_CD4+_T_cells_in_CD45+_cells	High-alcohol liquor intake or not	Alcohol use	0.757215796296654	0.133849780249279	Proportion
CD85j+_CD4+_T_cells_in_CD45+_cells	High-alcohol liquor intake or not	Alcohol use	0.838299367653557	0.0608269960419211	Proportion
PD-1+_CD4+_T_cells_in_CD45+_cells	High-alcohol liquor intake or not	Alcohol use	0.922915707762187	0.115310228294527	Proportion
CD28+_CD4+_T_cells_in_CD45+_cells	High-alcohol liquor intake or not	Alcohol use	0.791616522910387	0.135659633574356	Proportion
HLADR+_CD38-_CD4+_T_cells_in_CD45+_cells	High-alcohol liquor intake or not	Alcohol use	0.86467619410346	0.281339845997692	Proportion
HLADR-_CD38+_CD4+_T_cells_in_CD45+_cells	High-alcohol liquor intake or not	Alcohol use	0.993102799267051	0.0196784602298516	Proportion
CD28-_CD4+_T_cells_in_CD45+_cells	High-alcohol liquor intake or not	Alcohol use	0.885346819923716	0.0619994640283805	Proportion
CD57+_CD4+_T_cells_in_CD45+_cells	High-alcohol liquor intake or not	Alcohol use	0.969371573579538	0.132895221538959	Proportion
Activated_CD8+_T_cells_in_CD45+_cells	High-alcohol liquor intake or not	Alcohol use	0.843776534124295	-0.0153877	Proportion
CD69+_CD8+_T_cells_in_CD45+_cells	High-alcohol liquor intake or not	Alcohol use	0.924189489667079	-0.0794084	Proportion
CD85j+_CD8+_T_cells_in_CD45+_cells	High-alcohol liquor intake or not	Alcohol use	0.833535523814786	-0.0116307	Proportion
PD-1+_CD8+_T_cells_in_CD45+_cells	High-alcohol liquor intake or not	Alcohol use	0.648770370269262	0.0706109145383132	Proportion
CD28+_CD8+_T_cells_in_CD45+_cells	High-alcohol liquor intake or not	Alcohol use	0.95635789797384	0.117949004442402	Proportion
HLADR+_CD38-_CD8+_T_cells_in_CD45+_cells	High-alcohol liquor intake or not	Alcohol use	0.948342423396442	0.106028059710434	Proportion
HLADR-_CD38+_CD8+_T_cells_in_CD45+_cells	High-alcohol liquor intake or not	Alcohol use	0.864509001896365	-0.0221573	Proportion
CD28-_CD8+_T_cells_in_CD45+_cells	High-alcohol liquor intake or not	Alcohol use	0.809673700948572	-0.0158731	Proportion
CD57+_CD8+_T_cells_in_CD45+_cells	High-alcohol liquor intake or not	Alcohol use	0.827934536953359	0.00362032607267642	Proportion
Th1_cells_in_CD45+_cells	High-alcohol liquor intake or not	Alcohol use	0.842378534534172	0.214737148614748	Proportion
Th2_cells_in_CD45+_cells	High-alcohol liquor intake or not	Alcohol use	0.888174144659078	0.111055904970763	Proportion
Th9_cells_in_CD45+_cells	High-alcohol liquor intake or not	Alcohol use	0.735406263681411	0.130066785641099	Proportion
Th17_cells_in_CD45+_cells	High-alcohol liquor intake or not	Alcohol use	0.743921490935952	0.144742929325326	Proportion
Th17Th1_cells_in_CD45+_cells	High-alcohol liquor intake or not	Alcohol use	0.749210283189788	0.131320681782415	Proportion
CXCR3+_CCR4-_CD4+_T_cells_in_CD45+_cells	High-alcohol liquor intake or not	Alcohol use	0.804348178771252	0.189200414759838	Proportion
CXCR3-_CCR4+_CD4+_T_cells_in_CD45+_cells	High-alcohol liquor intake or not	Alcohol use	0.787856774245149	0.130441277848873	Proportion
Tfh_cells_in_CD45+_cells	High-alcohol liquor intake or not	Alcohol use	0.570566218492653	0.175278769371838	Proportion
Tfh1_cells_in_CD45+_cells	High-alcohol liquor intake or not	Alcohol use	0.656318908606018	0.181978742068803	Proportion
Tfh2_cells_in_CD45+_cells	High-alcohol liquor intake or not	Alcohol use	0.748545172751672	0.131014371137092	Proportion
Tfh9_cells_in_CD45+_cells	High-alcohol liquor intake or not	Alcohol use	0.565247880969748	0.179838542173999	Proportion
Tfh17_cells_in_CD45+_cells	High-alcohol liquor intake or not	Alcohol use	0.54691071444674	0.147899439548296	Proportion
Tfh17Tfh1_cells_in_CD45+_cells	High-alcohol liquor intake or not	Alcohol use	0.520684200749396	0.130660675216107	Proportion
CXCR3+_CCR4-_Tfh_cells_in_CD45+_cells	High-alcohol liquor intake or not	Alcohol use	0.564662097507846	0.185676065106742	Proportion
CXCR3-_CCR4+_Tfh_cells_in_CD45+_cells	High-alcohol liquor intake or not	Alcohol use	0.634689271623055	0.137727434116867	Proportion
Th1-like_Treg_cells_in_CD45+_cells	High-alcohol liquor intake or not	Alcohol use	0.838738960487607	0.0536219024479632	Proportion
Th2-like_Treg_cells_in_CD45+_cells	High-alcohol liquor intake or not	Alcohol use	0.608878207976655	0.379011250077993	Proportion
Th9-like_Treg_cells_in_CD45+_cells	High-alcohol liquor intake or not	Alcohol use	0.708443182163939	0.0497240876704804	Proportion
Th17-like_Treg_cells_in_CD45+_cells	High-alcohol liquor intake or not	Alcohol use	0.620800659063213	0.321078311579037	Proportion
Th17Th1-like_Treg_cells_in_CD45+_cells	High-alcohol liquor intake or not	Alcohol use	0.802322102250658	0.127453650495605	Proportion
CXCR3+_CCR4-_Treg_cells_in_CD45+_cells	High-alcohol liquor intake or not	Alcohol use	0.805506546571652	0.0803431431229812	Proportion
CXCR3-_CCR4+_Treg_cells_in_CD45+_cells	High-alcohol liquor intake or not	Alcohol use	0.55853496377036	0.374115305095104	Proportion
Tfr_cells_in_CD45+_cells	High-alcohol liquor intake or not	Alcohol use	0.898740827329734	0.173144926890656	Proportion
Tc1_cells_in_CD45+_cells	High-alcohol liquor intake or not	Alcohol use	0.949839650972542	0.123957518937031	Proportion
Tc2_cells_in_CD45+_cells	High-alcohol liquor intake or not	Alcohol use	0.946053070500147	-0.125812	Proportion
Tc9_cells_in_CD45+_cells	High-alcohol liquor intake or not	Alcohol use	0.978977312848751	0.116703972074759	Proportion
Tc17_cells_in_CD45+_cells	High-alcohol liquor intake or not	Alcohol use	0.909805184820806	-0.0252551	Proportion
Tc17Tc1_cells_in_CD45+_cells	High-alcohol liquor intake or not	Alcohol use	0.924189489667079	0.110644763021937	Proportion
CXCR3+_CCR4-_CD8+_T_cells_in_CD45+_cells	High-alcohol liquor intake or not	Alcohol use	0.960825411103112	0.129901534601839	Proportion
CXCR3-_CCR4+_CD8+_T_cells_in_CD45+_cells	High-alcohol liquor intake or not	Alcohol use	0.943869899031111	-0.104284	Proportion
CXCR5+_CD8+_T_cells_in_CD45+_cells	High-alcohol liquor intake or not	Alcohol use	0.982411190048252	-0.023889	Proportion
CD19+_B_and_CD20+_B_cells_in_CD45+_cells	High-alcohol liquor intake or not	Alcohol use	0.971657915342926	-0.0385028	Proportion
CD11c+_memory_B_cells_in_CD45+_cells	High-alcohol liquor intake or not	Alcohol use	0.994684087394554	0.111685946838218	Proportion
CD21_low_B_cells_in_CD45+_cells	High-alcohol liquor intake or not	Alcohol use	0.882013546921499	0.053592287379547	Proportion
Naive_B_cells_in_CD45+_cells	High-alcohol liquor intake or not	Alcohol use	0.922915707762187	-0.066895	Proportion
Transitional_B_cells_in_CD45+_cells	High-alcohol liquor intake or not	Alcohol use	0.977690390805183	-0.115025	Proportion
Founder_B_cells_in_CD45+_cells	High-alcohol liquor intake or not	Alcohol use	0.784920187245907	-0.102169	Proportion
IgD+_CD27-_B_cells_in_CD45+_cells	High-alcohol liquor intake or not	Alcohol use	0.933159403297684	-0.0927698	Proportion
CD27+_memory_B_cells_in_CD45+_cells	High-alcohol liquor intake or not	Alcohol use	0.997086265262251	0.0460344202243428	Proportion
Unswitched_B_cells_in_CD45+_cells	High-alcohol liquor intake or not	Alcohol use	0.963939797925482	0.0512429840591218	Proportion
IgD_only_memory_B_cells_in_CD45+_cells	High-alcohol liquor intake or not	Alcohol use	0.472367585540413	0.0701569192867842	Proportion
IgM_only_memory_B_cells_in_CD45+_cells	High-alcohol liquor intake or not	Alcohol use	0.9276651440222	0.0124342656647886	Proportion
Marginal_zone_B_cells_in_CD45+_cells	High-alcohol liquor intake or not	Alcohol use	0.961651539597859	0.0884725595777967	Proportion
Class-switched_B_cells_in_CD45+_cells	High-alcohol liquor intake or not	Alcohol use	0.980427259134725	0.0892831603421148	Proportion
IgG_only_memory_B_cells_in_CD45+_cells	High-alcohol liquor intake or not	Alcohol use	0.884128522657489	1.21985750635966e-05	Proportion
Plasmablasts_and_plasma_cells_in_CD45+_cells	High-alcohol liquor intake or not	Alcohol use	0.7393867477737	-0.00448099	Proportion
CD16+_mDCs_in_mDCs	High-alcohol liquor intake or not	Alcohol use	0.597356166232761	0.0343224572313642	Proportion
CD16-_mDCs_in_mDCs	High-alcohol liquor intake or not	Alcohol use	0.58407572646497	-0.0344344	Proportion
Classical_monocytes_in_Monocytes	High-alcohol liquor intake or not	Alcohol use	0.738946869319085	-0.13088	Proportion
Intermediate_monocytes_in_Monocytes	High-alcohol liquor intake or not	Alcohol use	0.882013546921499	0.0547764420249641	Proportion
Non-Classical_monocytes_in_Monocytes	High-alcohol liquor intake or not	Alcohol use	0.783197409197902	0.153168810975375	Proportion
NK_cells_in_Lymphocytes	High-alcohol liquor intake or not	Alcohol use	0.776282813578899	-0.390088	Proportion
CD56_bright_NK_cells_in_NK_cells	High-alcohol liquor intake or not	Alcohol use	0.904957876155174	0.218441096061553	Proportion
CD56_dim_NK_cells_in_NK_cells	High-alcohol liquor intake or not	Alcohol use	0.867364964664855	-0.26351	Proportion
NKp46+_NK_cells_in_Lymphocytes	High-alcohol liquor intake or not	Alcohol use	0.805238135653758	-0.350256	Proportion
Early_NK_cells_in_NKp46+_NK_cells	High-alcohol liquor intake or not	Alcohol use	0.918293999337508	0.207562605871649	Proportion
Effector_NK_cells_in_NKp46+_NK_cells	High-alcohol liquor intake or not	Alcohol use	0.663999010031037	-0.339268	Proportion
Terminal_NK_cells_in_NKp46+_NK_cells	High-alcohol liquor intake or not	Alcohol use	0.948342423396442	0.0766967642141188	Proportion
NKT_cells_in_CD3+_T_cells	High-alcohol liquor intake or not	Alcohol use	0.404530070444774	-0.2742	Proportion
MAIT_cells_in_CD3+_T_cells	High-alcohol liquor intake or not	Alcohol use	0.993150041868268	0.0573874706960409	Proportion
CD8+_MAIT_cells_in_MAIT_cells	High-alcohol liquor intake or not	Alcohol use	0.966488638360694	0.128691587372108	Proportion
Gamma_delta_T_cells_in_CD3+_T_cells	High-alcohol liquor intake or not	Alcohol use	0.94521325567828	0.0307658458406399	Proportion
V_delta_1_cells_in_Gamma_delta_T_cells	High-alcohol liquor intake or not	Alcohol use	0.956904338064191	0.132569415639536	Proportion
V_delta_2_cells_in_Gamma_delta_T_cells	High-alcohol liquor intake or not	Alcohol use	0.9508094910866	-0.136449	Proportion
Alpha_beta_T_cells_in_CD3+_T_cells	High-alcohol liquor intake or not	Alcohol use	0.932622270249862	0.0556043438659366	Proportion
CD3+_T_cells_in_Lymphocytes	High-alcohol liquor intake or not	Alcohol use	0.972438519499652	0.174772796380417	Proportion
CD4+_CD8+_T_cells_in_CD3+_T_cells	High-alcohol liquor intake or not	Alcohol use	0.85696139255124	0.233090009917587	Proportion
CD4-_CD8-_T_cells_in_CD3+_T_cells	High-alcohol liquor intake or not	Alcohol use	0.873588285753957	-0.0817712	Proportion
CD4+_T_cells_in_CD3+_T_cells	High-alcohol liquor intake or not	Alcohol use	0.444353037410509	0.0335959662222539	Proportion
CD45RA+_CCR7+_CD4+_T_cells_in_CD4+_T_cells	High-alcohol liquor intake or not	Alcohol use	0.918470654544665	-0.14044	Proportion
Naive_CD4+_T_cells_in_CD4+_T_cells	High-alcohol liquor intake or not	Alcohol use	0.915089452814359	-0.14097	Proportion
Stem_memory_CD4+_T_cells_in_CD4+_T_cells	High-alcohol liquor intake or not	Alcohol use	0.999217319497269	-0.0198386	Proportion
Central_memory_CD4+_T_cells_in_CD4+_T_cells	High-alcohol liquor intake or not	Alcohol use	0.892556265234454	0.0583689270604381	Proportion
Effector_CD4+_T_cells_in_CD4+_T_cells	High-alcohol liquor intake or not	Alcohol use	0.842378534534172	0.206033350024973	Proportion
Effector_memory_CD4+_T_cells_in_CD4+_T_cells	High-alcohol liquor intake or not	Alcohol use	0.994733704832394	0.0265183898038836	Proportion
Memory_CD4+_T_cells_in_CD4+_T_cells	High-alcohol liquor intake or not	Alcohol use	0.933159403297684	0.0678254656659575	Proportion
CD95+_CD4+_T_cells_in_CD4+_T_cells	High-alcohol liquor intake or not	Alcohol use	0.877088358296097	0.149322642697595	Proportion
Tconv_cells_in_CD4+_T_cells	High-alcohol liquor intake or not	Alcohol use	0.980719040439088	-0.104402	Proportion
CD45RA+_CCR7+_Tconv_cells_in_Tconv_cells	High-alcohol liquor intake or not	Alcohol use	0.930419993721762	-0.136348	Proportion
Naive_Tconv_cells_in_Tconv_cells	High-alcohol liquor intake or not	Alcohol use	0.929043125832068	-0.13737	Proportion
Stem_memory_Tconv_cells_in_Tconv_cells	High-alcohol liquor intake or not	Alcohol use	0.971734872582949	-0.0522027	Proportion
Central_memory_Tconv_cells_in_Tconv_cells	High-alcohol liquor intake or not	Alcohol use	0.91337223334277	0.0817744727427444	Proportion
Effector_memory_Tconv_cells_in_Tconv_cells	High-alcohol liquor intake or not	Alcohol use	0.993128530138157	0.00595756367255355	Proportion
Effector_Tconv_cells_in_Tconv_cells	High-alcohol liquor intake or not	Alcohol use	0.8206424544527	0.209154044318791	Proportion
Memory_Tconv_cells_in_Tconv_cells	High-alcohol liquor intake or not	Alcohol use	0.944704409484258	0.0653329275925989	Proportion
CD95+_Tconv_cells_in_Tconv_cells	High-alcohol liquor intake or not	Alcohol use	0.89320983311703	0.133041216524508	Proportion
Treg_cells_in_CD4+_T_cells	High-alcohol liquor intake or not	Alcohol use	0.971532410265545	0.116903532404573	Proportion
Activated_Treg_cells_in_Treg_cells	High-alcohol liquor intake or not	Alcohol use	0.66458099172918	0.399245016696809	Proportion
Memory_Treg_cells_in_Treg_cells	High-alcohol liquor intake or not	Alcohol use	0.842378534534172	-0.281118	Proportion
Naive_Treg_cells_in_Treg_cells	High-alcohol liquor intake or not	Alcohol use	0.707511853857339	-0.239947	Proportion
CD8+_T_cells_in_CD3+_T_cells	High-alcohol liquor intake or not	Alcohol use	0.76417619816564	-0.0333482	Proportion
CD45RA+_CCR7+_CD8+_T_cells_in_CD8+_T_cells	High-alcohol liquor intake or not	Alcohol use	0.936891588581026	-0.0328472	Proportion
Naive_CD8+_T_cells_in_CD8+_T_cells	High-alcohol liquor intake or not	Alcohol use	0.962653019488095	-0.0112391	Proportion
Stem_memory_CD8+_T_cells_in_CD8+_T_cells	High-alcohol liquor intake or not	Alcohol use	0.822966572156112	-0.0808571	Proportion
Central_memory_CD8+_T_cells_in_CD8+_T_cells	High-alcohol liquor intake or not	Alcohol use	0.606101094473501	0.0654279462044069	Proportion
Effector_CD8+_T_cells_in_CD8+_T_cells	High-alcohol liquor intake or not	Alcohol use	0.861528967590794	-0.0128261	Proportion
Effector_memory_CD8+_T_cells_in_CD8+_T_cells	High-alcohol liquor intake or not	Alcohol use	0.990369505206638	0.0449511303307884	Proportion
Memory_CD8+_T_cells_in_CD8+_T_cells	High-alcohol liquor intake or not	Alcohol use	0.965211031319494	0.0415127949652024	Proportion
CD95+_CD8+_T_cells_in_CD8+_T_cells	High-alcohol liquor intake or not	Alcohol use	0.992456942571314	-0.0169705	Proportion
Activated_CD3+_T_cells_in_CD3+_T_cells	High-alcohol liquor intake or not	Alcohol use	0.889212819455908	-0.048216	Proportion
CD69+_CD3+_T_cells_in_CD3+_T_cells	High-alcohol liquor intake or not	Alcohol use	0.994471082570802	-0.103215	Proportion
CD85j+_CD3+_T_cells_in_CD3+_T_cells	High-alcohol liquor intake or not	Alcohol use	0.85088348045521	-0.0417241	Proportion
PD-1+_CD3+_T_cells_in_CD3+_T_cells	High-alcohol liquor intake or not	Alcohol use	0.881680646414679	-0.00551417	Proportion
CD28+_CD3+_T_cells_in_CD3+_T_cells	High-alcohol liquor intake or not	Alcohol use	0.68063484390475	0.0137960618064562	Proportion
HLADR+_CD38-_CD3+_T_cells_in_CD3+_T_cells	High-alcohol liquor intake or not	Alcohol use	0.978085421251979	0.112024973584128	Proportion
HLADR-_CD38+_CD3+_T_cells_in_CD3+_T_cells	High-alcohol liquor intake or not	Alcohol use	0.961083878186304	-0.050945	Proportion
CD28-_CD3+_T_cells_in_CD3+_T_cells	High-alcohol liquor intake or not	Alcohol use	0.692949425512902	-0.0115916	Proportion
CD57+_CD3+_T_cells_in_CD3+_T_cells	High-alcohol liquor intake or not	Alcohol use	0.876034354406282	0.0863985060910884	Proportion
HLADR+_CD38+_CD4+_CD8+_T_cells_in_CD4+_CD8+_T_cells	High-alcohol liquor intake or not	Alcohol use	0.949820328013654	0.00862126843685146	Proportion
CD69+_CD4+_CD8+_T_cells_in_CD4+_CD8+_T_cells	High-alcohol liquor intake or not	Alcohol use	0.990369505206638	-0.168873	Proportion
CD85j+_CD4+_CD8+_T_cells_in_CD4+_CD8+_T_cells	High-alcohol liquor intake or not	Alcohol use	0.819094276710881	0.0892923162804261	Proportion
PD-1+_CD4+_CD8+_T_cells_in_CD4+_CD8+_T_cells	High-alcohol liquor intake or not	Alcohol use	0.666330704858594	-0.0383363	Proportion
CD28+_CD4+_CD8+_T_cells_in_CD4+_CD8+_T_cells	High-alcohol liquor intake or not	Alcohol use	0.950704662059225	-0.201543	Proportion
HLADR+_CD38-_CD4+_CD8+_T_cells_in_CD4+_CD8+_T_cells	High-alcohol liquor intake or not	Alcohol use	0.984273242150109	0.101308345075825	Proportion
HLADR-_CD38+_CD4+_CD8+_T_cells_in_CD4+_CD8+_T_cells	High-alcohol liquor intake or not	Alcohol use	0.921914348873551	0.0100111798417458	Proportion
CD28-_CD4+_CD8+_T_cells_in_CD4+_CD8+_T_cells	High-alcohol liquor intake or not	Alcohol use	0.951178211415518	0.201794289932268	Proportion
CD57+_CD4+_CD8+_T_cells_in_CD4+_CD8+_T_cells	High-alcohol liquor intake or not	Alcohol use	0.939332746764851	0.267739418160319	Proportion
HLADR+_CD38+_CD4-_CD8-_T_cells_in_CD4-_CD8-_T_cells	High-alcohol liquor intake or not	Alcohol use	0.965211031319494	-0.046084	Proportion
CD69+_CD4-_CD8-_T_cells_in_CD4-_CD8-_T_cells	High-alcohol liquor intake or not	Alcohol use	0.951041303269797	0.0153517215993583	Proportion
CD85j+_CD4-_CD8-_T_cells_in_CD4-_CD8-_T_cells	High-alcohol liquor intake or not	Alcohol use	0.967244508659563	0.16939153716161	Proportion
PD-1+_CD4-_CD8-_T_cells_in_CD4-_CD8-_T_cells	High-alcohol liquor intake or not	Alcohol use	0.887573591950865	-0.189145	Proportion
CD28+_CD4-_CD8-_T_cells_in_CD4-_CD8-_T_cells	High-alcohol liquor intake or not	Alcohol use	0.98614882671222	-0.117301	Proportion
HLADR+_CD38-_CD4-_CD8-_T_cells_in_CD4-_CD8-_T_cells	High-alcohol liquor intake or not	Alcohol use	0.724854543073662	0.0535970166546851	Proportion
HLADR-_CD38+_CD4-_CD8-_T_cells_in_CD4-_CD8-_T_cells	High-alcohol liquor intake or not	Alcohol use	0.950400257559812	-0.00674574	Proportion
CD28-_CD4-_CD8-_T_cells_in_CD4-_CD8-_T_cells	High-alcohol liquor intake or not	Alcohol use	0.982680542407398	0.115861103308358	Proportion
CD57+_CD4-_CD8-_T_cells_in_CD4-_CD8-_T_cells	High-alcohol liquor intake or not	Alcohol use	0.983896151290862	0.149889429307307	Proportion
Activated_CD4+_T_cells_in_CD4+_T_cells	High-alcohol liquor intake or not	Alcohol use	0.746938921403812	-0.0379313	Proportion
CD69+_CD4+_T_cells_in_CD4+_T_cells	High-alcohol liquor intake or not	Alcohol use	0.886741477333006	0.0361565547446801	Proportion
CD85j+_CD4+_T_cells_in_CD4+_T_cells	High-alcohol liquor intake or not	Alcohol use	0.88123200323229	0.0329313579771769	Proportion
PD-1+_CD4+_T_cells_in_CD4+_T_cells	High-alcohol liquor intake or not	Alcohol use	0.919747691492956	-0.0254308	Proportion
CD28+_CD4+_T_cells_in_CD4+_T_cells	High-alcohol liquor intake or not	Alcohol use	0.955466034404018	-0.00145035	Proportion
HLADR+_CD38-_CD4+_T_cells_in_CD4+_T_cells	High-alcohol liquor intake or not	Alcohol use	0.94731739619747	0.218624217735875	Proportion
HLADR-_CD38+_CD4+_T_cells_in_CD4+_T_cells	High-alcohol liquor intake or not	Alcohol use	0.87106046522044	-0.0992037	Proportion
CD28-_CD4+_T_cells_in_CD4+_T_cells	High-alcohol liquor intake or not	Alcohol use	0.942437888980966	0.00136061053540728	Proportion
CD57+_CD4+_T_cells_in_CD4+_T_cells	High-alcohol liquor intake or not	Alcohol use	0.977556746780215	0.0587566740713348	Proportion
Activated_CD8+_T_cells_in_CD8+_T_cells	High-alcohol liquor intake or not	Alcohol use	0.98353268750263	-0.0968574	Proportion
CD69+_CD8+_T_cells_in_CD8+_T_cells	High-alcohol liquor intake or not	Alcohol use	0.996794593014318	-0.153666	Proportion
CD85j+_CD8+_T_cells_in_CD8+_T_cells	High-alcohol liquor intake or not	Alcohol use	0.913367069888455	-0.0876725	Proportion
PD-1+_CD8+_T_cells_in_CD8+_T_cells	High-alcohol liquor intake or not	Alcohol use	0.804348178771252	-0.00089066	Proportion
CD28+_CD8+_T_cells_in_CD8+_T_cells	High-alcohol liquor intake or not	Alcohol use	0.860055383724067	0.0739465944182548	Proportion
HLADR+_CD38-_CD8+_T_cells_in_CD8+_T_cells	High-alcohol liquor intake or not	Alcohol use	0.98875133135394	0.0747292247754864	Proportion
HLADR-_CD38+_CD8+_T_cells_in_CD8+_T_cells	High-alcohol liquor intake or not	Alcohol use	0.961138564044071	-0.0936327	Proportion
CD28-_CD8+_T_cells_in_CD8+_T_cells	High-alcohol liquor intake or not	Alcohol use	0.859349567011865	-0.0694058	Proportion
CD57+_CD8+_T_cells_in_CD8+_T_cells	High-alcohol liquor intake or not	Alcohol use	0.980438646382483	0.0166981635323145	Proportion
Th1_cells_in_CD4+_T_cells	High-alcohol liquor intake or not	Alcohol use	0.983256815631122	0.0840528319448265	Proportion
Th2_cells_in_CD4+_T_cells	High-alcohol liquor intake or not	Alcohol use	0.907965747896822	-0.0919518	Proportion
Th9_cells_in_CD4+_T_cells	High-alcohol liquor intake or not	Alcohol use	0.967244508659563	-0.044156	Proportion
Th17_cells_in_CD4+_T_cells	High-alcohol liquor intake or not	Alcohol use	0.995735129463179	-0.0752651	Proportion
Th17Th1_cells_in_CD4+_T_cells	High-alcohol liquor intake or not	Alcohol use	0.983907156162572	-0.0452542	Proportion
CXCR3+_CCR4-_CD4+_T_cells_in_CD4+_T_cells	High-alcohol liquor intake or not	Alcohol use	0.992938510070035	0.0401691338277856	Proportion
CXCR3-_CCR4+_CD4+_T_cells_in_CD4+_T_cells	High-alcohol liquor intake or not	Alcohol use	0.957349194648434	-0.110226	Proportion
Tfh_cells_in_CD4+_T_cells	High-alcohol liquor intake or not	Alcohol use	0.796400543494202	0.0465222142543307	Proportion
Tfh1_cells_in_Tfh_cells	High-alcohol liquor intake or not	Alcohol use	0.954737014638103	0.0859386743065875	Proportion
Tfh2_cells_in_Tfh_cells	High-alcohol liquor intake or not	Alcohol use	0.911854052509138	-0.0917319	Proportion
Tfh9_cells_in_Tfh_cells	High-alcohol liquor intake or not	Alcohol use	0.947531415337133	0.0719008904753416	Proportion
Tfh17_cells_in_Tfh_cells	High-alcohol liquor intake or not	Alcohol use	0.960825411103112	-0.0860364	Proportion
Tfh17Tfh1_cells_in_Tfh_cells	High-alcohol liquor intake or not	Alcohol use	0.805016699285777	0.0691601678355471	Proportion
CXCR3+_CCR4-_Tfh_cells_in_Tfh_cells	High-alcohol liquor intake or not	Alcohol use	0.907989799379246	0.0939832542264875	Proportion
CXCR3-_CCR4+_Tfh_cells_in_Tfh_cells	High-alcohol liquor intake or not	Alcohol use	0.999032126371595	-0.117486	Proportion
Th1-like_Treg_cells_in_Treg_cells	High-alcohol liquor intake or not	Alcohol use	0.975467706252124	-0.152787	Proportion
Th2-like_Treg_cells_in_Treg_cells	High-alcohol liquor intake or not	Alcohol use	0.980438646382483	0.188423770054538	Proportion
Th9-like_Treg_cells_in_Treg_cells	High-alcohol liquor intake or not	Alcohol use	0.839877474793747	-0.122501	Proportion
Th17-like_Treg_cells_in_Treg_cells	High-alcohol liquor intake or not	Alcohol use	0.910270631572032	0.0483413788579475	Proportion
Th17Th1-like_Treg_cells_in_Treg_cells	High-alcohol liquor intake or not	Alcohol use	0.946053070500147	-0.029988	Proportion
CXCR3+_CCR4-_Treg_cells_in_Treg_cells	High-alcohol liquor intake or not	Alcohol use	0.949106572204433	-0.120828	Proportion
CXCR3-_CCR4+_Treg_cells_in_Treg_cells	High-alcohol liquor intake or not	Alcohol use	0.890574936243766	0.163965223535615	Proportion
Tfr_cells_in_Treg_cells	High-alcohol liquor intake or not	Alcohol use	0.930419993721762	-0.0973631	Proportion
Tc1_cells_in_CD8+_T_cells	High-alcohol liquor intake or not	Alcohol use	0.972864304282953	0.102721335041081	Proportion
Tc2_cells_in_CD8+_T_cells	High-alcohol liquor intake or not	Alcohol use	0.999072763375002	-0.237947	Proportion
Tc9_cells_in_CD8+_T_cells	High-alcohol liquor intake or not	Alcohol use	0.993824238741792	0.0619105923994323	Proportion
Tc17_cells_in_CD8+_T_cells	High-alcohol liquor intake or not	Alcohol use	0.956702515080994	-0.0729828	Proportion
Tc17Tc1_cells_in_CD8+_T_cells	High-alcohol liquor intake or not	Alcohol use	0.828927187518789	0.0562987504961515	Proportion
CXCR3+_CCR4-_CD8+_T_cells_in_CD8+_T_cells	High-alcohol liquor intake or not	Alcohol use	0.922550804197957	0.119145685161345	Proportion
CXCR3-_CCR4+_CD8+_T_cells_in_CD8+_T_cells	High-alcohol liquor intake or not	Alcohol use	0.994471082570802	-0.213201	Proportion
CXCR5+_CD8+_T_cells_in_CD8+_T_cells	High-alcohol liquor intake or not	Alcohol use	0.93477975060362	-0.114031	Proportion
CD19+_B_and_CD20+_B_cells_in_Lymphocytes	High-alcohol liquor intake or not	Alcohol use	0.97003649274146	0.0154189014882404	Proportion
CD11c+_memory_B_cells_in_CD19+_B_and_CD20+_B_cells	High-alcohol liquor intake or not	Alcohol use	0.970037698550241	0.166350937559021	Proportion
CD21_low_B_cells_in_CD19+_B_and_CD20+_B_cells	High-alcohol liquor intake or not	Alcohol use	0.782313352374747	0.107570217436013	Proportion
Naive_B_cells_in_CD19+_B_and_CD20+_B_cells	High-alcohol liquor intake or not	Alcohol use	0.888091110717311	-0.0821281	Proportion
Transitional_B_cells_in_CD19+_B_and_CD20+_B_cells	High-alcohol liquor intake or not	Alcohol use	0.964387650771738	-0.104975	Proportion
Founder_B_cells_in_CD19+_B_and_CD20+_B_cells	High-alcohol liquor intake or not	Alcohol use	0.66458099172918	-0.0717935	Proportion
IgD+_CD27-_B_cells_in_CD19+_B_and_CD20+_B_cells	High-alcohol liquor intake or not	Alcohol use	0.88689473342175	-0.13025	Proportion
CD27+_memory_B_cells_in_CD19+_B_and_CD20+_B_cells	High-alcohol liquor intake or not	Alcohol use	0.943270577488686	0.1121875510306	Proportion
Unswitched_B_cells_in_CD27+_memory_B_cells	High-alcohol liquor intake or not	Alcohol use	0.928475981538062	-0.0221268	Proportion
IgD_only_memory_B_cells_in_Unswitched_B_cells	High-alcohol liquor intake or not	Alcohol use	0.474207610188814	0.0401459582844936	Proportion
IgM_only_memory_B_cells_in_Unswitched_B_cells	High-alcohol liquor intake or not	Alcohol use	0.735406263681411	-0.0437987	Proportion
Marginal_zone_B_cells_in_Unswitched_B_cells	High-alcohol liquor intake or not	Alcohol use	0.967244508659563	0.0850286676030339	Proportion
Class-switched_B_cells_in_CD27+_memory_B_cells	High-alcohol liquor intake or not	Alcohol use	0.958746036006844	0.109625486851959	Proportion
IgG_only_memory_B_cells_in_Class-switched_B_cells	High-alcohol liquor intake or not	Alcohol use	0.88769606849401	-0.00955537	Proportion
Plasmablasts_and_plasma_cells_in_CD27+_memory_B_cells	High-alcohol liquor intake or not	Alcohol use	0.803137065496309	-0.0186592	Proportion
Neu/Lym	High-alcohol liquor intake or not	Alcohol use	0.993824238741792	-0.0529995	Proportion
CD16+/CD16-_mDCs	High-alcohol liquor intake or not	Alcohol use	0.703552873080039	0.0812637073603782	Proportion
CD64_Neu/Lym	High-alcohol liquor intake or not	Alcohol use	0.758090087432659	0.181154173711138	Proportion
CD64_(Neu/Lym)/(Mono/Neu)	High-alcohol liquor intake or not	Alcohol use	0.810419555197288	0.0762970475769623	Proportion
CD64_Neu/HLADR_Mono	High-alcohol liquor intake or not	Alcohol use	0.850139469915808	-0.0722604	Proportion
Vd1/Vd2	High-alcohol liquor intake or not	Alcohol use	0.97728470115929	0.0856799785691738	Proportion
CD56_bright/CD56_dim	High-alcohol liquor intake or not	Alcohol use	0.901469545699805	0.223646154570862	Proportion
Early/effector_NK	High-alcohol liquor intake or not	Alcohol use	0.842378534534172	0.276245334492028	Proportion
CD4/CD8	High-alcohol liquor intake or not	Alcohol use	0.626021334096057	0.0287332657194121	Proportion
Tconv/Tregs	High-alcohol liquor intake or not	Alcohol use	0.972657002636915	-0.108467	Proportion
CD45RA+CCR7+/Memory_CD4+_T	High-alcohol liquor intake or not	Alcohol use	0.876372742335966	-0.145097	Proportion
Naive/Memory_CD4+_T	High-alcohol liquor intake or not	Alcohol use	0.884990613812158	-0.144427	Proportion
CD45RA+CCR7+/Memory_Tconv	High-alcohol liquor intake or not	Alcohol use	0.890574936243766	-0.143315	Proportion
Naive/Memory_Tconv	High-alcohol liquor intake or not	Alcohol use	0.900189908744513	-0.133977	Proportion
CD45RA+CCR7+/Memory_CD8+_T	High-alcohol liquor intake or not	Alcohol use	0.987940490879145	-0.114832	Proportion
Naive/Memory_CD8+_T	High-alcohol liquor intake or not	Alcohol use	0.999148245610871	-0.0977756	Proportion
CD28+/CD28-_CD4+_T	High-alcohol liquor intake or not	Alcohol use	0.96515971224177	-0.0365913	Proportion
CD28+/CD28-_CD8+_T	High-alcohol liquor intake or not	Alcohol use	0.871512352683158	0.0877318521381072	Proportion
CD28+/CD28-_CD4+_CD8+_T	High-alcohol liquor intake or not	Alcohol use	0.910270631572032	-0.160813	Proportion
CD28+/CD28-_CD4-_CD8-_T	High-alcohol liquor intake or not	Alcohol use	0.969371573579538	-0.114744	Proportion
CD28+/CD28-_CD3+_T	High-alcohol liquor intake or not	Alcohol use	0.692007300201188	0.0512650031919537	Proportion
Th1/Th2	High-alcohol liquor intake or not	Alcohol use	0.969745882885544	0.108429154820978	Proportion
Tfh1/Tfh2	High-alcohol liquor intake or not	Alcohol use	0.950592115757543	0.122011222570172	Proportion
Th1-like/Th2-like_Tregs	High-alcohol liquor intake or not	Alcohol use	0.998073489812159	-0.215029	Proportion
Tc1/Tc2	High-alcohol liquor intake or not	Alcohol use	0.977334061533524	0.22605217761013	Proportion
Th1/Tregs	High-alcohol liquor intake or not	Alcohol use	0.947531415337133	-0.0472114	Proportion
Th2/Tregs	High-alcohol liquor intake or not	Alcohol use	0.847813851374722	-0.292455	Proportion
Th9/Tregs	High-alcohol liquor intake or not	Alcohol use	0.989626001501145	-0.176907	Proportion
Th17/Tregs	High-alcohol liquor intake or not	Alcohol use	0.952922072602654	-0.265858	Proportion
Th17Th1/Tregs	High-alcohol liquor intake or not	Alcohol use	0.994396385599814	-0.172889	Proportion
Naive/CD11c+_memory_B	High-alcohol liquor intake or not	Alcohol use	0.847649849975099	-0.107441	Proportion
Naive/CD27+_memory_B	High-alcohol liquor intake or not	Alcohol use	0.428582247952624	-0.239644	Proportion
Neutrophils_in_CD45+_cells	The number of times of drinking in the morning	Alcohol use	0.829152156064779	-0.00597045	Proportion
Eosinophils_in_CD45+_cells	The number of times of drinking in the morning	Alcohol use	0.58407572646497	-0.0891128	Proportion
Basophils_in_CD45+_cells	The number of times of drinking in the morning	Alcohol use	0.748823922907948	-0.0357172	Proportion
pDCs_in_CD45+_cells	The number of times of drinking in the morning	Alcohol use	0.774529427178076	-0.0310797	Proportion
mDCs_in_CD45+_cells	The number of times of drinking in the morning	Alcohol use	0.828048542165243	0.0628853370500122	Proportion
CD16+_mDCs_in_CD45+_cells	The number of times of drinking in the morning	Alcohol use	0.712440469632859	0.123556680661298	Proportion
CD16-_mDCs_in_CD45+_cells	The number of times of drinking in the morning	Alcohol use	0.97924892552229	-0.0983416	Proportion
Monocytes_in_CD45+_cells	The number of times of drinking in the morning	Alcohol use	0.979232507032095	-0.118359	Proportion
Classical_monocytes_in_CD45+_cells	The number of times of drinking in the morning	Alcohol use	0.994471082570802	-0.172389	Proportion
Intermediate_monocytes_in_CD45+_cells	The number of times of drinking in the morning	Alcohol use	0.925357865590894	-0.054851	Proportion
Non-Classical_monocytes_in_CD45+_cells	The number of times of drinking in the morning	Alcohol use	0.887901971619051	0.195738968575534	Proportion
NK_cells_in_CD45+_cells	The number of times of drinking in the morning	Alcohol use	0.881680646414679	0.0383976553895189	Proportion
CD56_bright_NK_cells_in_CD45+_cells	The number of times of drinking in the morning	Alcohol use	0.975593693983408	-0.168466	Proportion
CD56_dim_NK_cells_in_CD45+_cells	The number of times of drinking in the morning	Alcohol use	0.879413746637697	0.0422269598953524	Proportion
NKp46+_NK_cells_in_CD45+_cells	The number of times of drinking in the morning	Alcohol use	0.991836755132755	0.0300936382883468	Proportion
Early_NK_cells_in_CD45+_cells	The number of times of drinking in the morning	Alcohol use	0.942916390118899	-0.127518	Proportion
Effector_NK_cells_in_CD45+_cells	The number of times of drinking in the morning	Alcohol use	0.98910348674718	0.0263972654370153	Proportion
Terminal_NK_cells_in_CD45+_cells	The number of times of drinking in the morning	Alcohol use	0.850412114588991	0.0440338253375066	Proportion
NKT_cells_in_CD45+_cells	The number of times of drinking in the morning	Alcohol use	0.941868410655115	-0.119694	Proportion
MAIT_cells_in_CD45+_cells	The number of times of drinking in the morning	Alcohol use	0.972831134237558	0.0300578900047582	Proportion
CD8+_MAIT_cells_in_CD45+_cells	The number of times of drinking in the morning	Alcohol use	0.972438519499652	0.0361078531323403	Proportion
Gamma_delta_T_cells_in_CD45+_cells	The number of times of drinking in the morning	Alcohol use	0.981198665465257	0.00435042584451398	Proportion
V_delta_1_cells_in_CD45+_cells	The number of times of drinking in the morning	Alcohol use	0.950704662059225	0.0308915658062736	Proportion
V_delta_2_cells_in_CD45+_cells	The number of times of drinking in the morning	Alcohol use	0.978085421251979	0.0164147503792861	Proportion
Alpha_beta_T_cells_in_CD45+_cells	The number of times of drinking in the morning	Alcohol use	0.855185556459566	-0.123567	Proportion
Lymphocytes_in_CD45+_cells	The number of times of drinking in the morning	Alcohol use	0.891260902684866	-0.114802	Proportion
CD3+_T_cells_in_CD45+_cells	The number of times of drinking in the morning	Alcohol use	0.975593693983408	-0.153998	Proportion
CD4+_CD8+_T_cells_in_CD45+_cells	The number of times of drinking in the morning	Alcohol use	0.859349567011865	0.0227504126837301	Proportion
CD4-_CD8-_T_cells_in_CD45+_cells	The number of times of drinking in the morning	Alcohol use	0.938374532507154	-0.0993586	Proportion
CD4+_T_cells_in_CD45+_cells	The number of times of drinking in the morning	Alcohol use	0.58407572646497	-0.13502	Proportion
CD45RA+_CCR7+_CD4+_T_cells_in_CD45+_cells	The number of times of drinking in the morning	Alcohol use	0.975467706252124	-0.210918	Proportion
Naive_CD4+_T_cells_in_CD45+_cells	The number of times of drinking in the morning	Alcohol use	0.969371573579538	-0.206368	Proportion
Stem_memory_CD4+_T_cells_in_CD45+_cells	The number of times of drinking in the morning	Alcohol use	0.940270304561031	-0.205947	Proportion
Central_memory_CD4+_T_cells_in_CD45+_cells	The number of times of drinking in the morning	Alcohol use	0.306771143255454	-0.0617027	Proportion
Effector_CD4+_T_cells_in_CD45+_cells	The number of times of drinking in the morning	Alcohol use	0.670654283157437	-0.0622639	Proportion
Effector_memory_CD4+_T_cells_in_CD45+_cells	The number of times of drinking in the morning	Alcohol use	0.566539023207021	-0.0739443	Proportion
Memory_CD4+_T_cells_in_CD45+_cells	The number of times of drinking in the morning	Alcohol use	0.348394344941604	-0.0544931	Proportion
[truncated: 241,757+ more rows]

## Sheet: b
FDR	Immunophenotypes	Exposures	Direction	Group
0.00786022424247748	inCD45_Classical_monocytes	The number of days of go to bed after 12	Positive	Sleep
0.0363394789619235	inCD45_NK_cells	The number of days of go to bed after 12	Negative	Sleep
0.0231054827523664	inCD45_CD56_dim_NK_cells	The number of days of go to bed after 12	Negative	Sleep
0.0350104476676486	inCD45_Effector_NK_cells	The number of days of go to bed after 12	Negative	Sleep
0.00905602685713914	inParent_Classical_monocytes	The number of days of go to bed after 12	Positive	Sleep
0.00222081253894935	inParent_Non-Classical_monocytes	The number of days of go to bed after 12	Negative	Sleep
0.00328082066064871	inParent_CD56_dim_NK_cells	The number of days of go to bed after 12	Negative	Sleep
0.026866098578658	inCD45_Stem_memory_CD8+_T_cells	Contact with animals in farm	Negative	Characteristics of residences
0.00222081253894935	inCD45_NK_cells	MEQ Score	Positive	Sleep
0.0021901946356845	inCD45_CD56_dim_NK_cells	MEQ Score	Positive	Sleep
0.00328082066064871	inCD45_NKp46+_NK_cells	MEQ Score	Positive	Sleep
0.00222081253894935	inCD45_Effector_NK_cells	MEQ Score	Positive	Sleep
0.0021901946356845	inParent_CD16+_mDCs	MEQ Score	Positive	Sleep
0.0021901946356845	inParent_CD16-_mDCs	MEQ Score	Negative	Sleep
0.00620056539509681	inParent_Classical_monocytes	MEQ Score	Negative	Sleep
0.0021901946356845	inParent_Non-Classical_monocytes	MEQ Score	Positive	Sleep
0.00786022424247748	inParent_NK_cells	MEQ Score	Positive	Sleep
0.0358487778244131	inParent_CD56_bright_NK_cells	MEQ Score	Negative	Sleep
0.0021901946356845	inParent_CD56_dim_NK_cells	MEQ Score	Positive	Sleep
0.0164468249661691	inParent_NKp46+_NK_cells	MEQ Score	Positive	Sleep
0.0021901946356845	CD16+/CD16-_mDCs	MEQ Score	Positive	Sleep
0.0277298315527093	CD56_bright/CD56_dim	MEQ Score	Negative	Sleep
0.0396312834825053	inCD45_NK_cells	Beck Depression Inventory score	Negative	Mental health
0.0396312834825053	inCD45_CD56_dim_NK_cells	Beck Depression Inventory score	Negative	Mental health
0.0350104476676486	inCD45_Effector_NK_cells	Beck Depression Inventory score	Negative	Mental health
0.0021901946356845	inParent_Tfh1_cells	Vigorous physical activity in work per week	Positive	Physical activity
0.0021901946356845	inParent_CXCR3+_CCR4-_Tfh_cells	Vigorous physical activity in work per week	Positive	Physical activity
0.0203703371144949	CD16_in_CD16+_mDCs	Often drink coffee	Positive	Dietary intake
0.0203703371144949	CD16_in_Non-Classical_monocytes	Often drink coffee	Positive	Dietary intake
0.035573858049658	CD16_in_NK_cells	Often drink coffee	Positive	Dietary intake
0.0203703371144949	CD16_in_CD56_dim_NK_cells	Often drink coffee	Positive	Dietary intake
0.0490375199087044	CD16_in_Effector_NK_cells	Often drink coffee	Positive	Dietary intake
0.0203703371144949	CD16_in_CD16+_mDCs	Frequency of coffee intake	Positive	Dietary intake
0.0203703371144949	CD16_in_Non-Classical_monocytes	Frequency of coffee intake	Positive	Dietary intake
0.0467828081176525	CD16_in_NK_cells	Frequency of coffee intake	Positive	Dietary intake
0.029187397131203	CD16_in_CD56_dim_NK_cells	Frequency of coffee intake	Positive	Dietary intake
0.029187397131203	CD16_in_CD16+_mDCs	The amount of coffee consumed per day	Positive	Dietary intake
0.035573858049658	CD16_in_Non-Classical_monocytes	The amount of coffee consumed per day	Positive	Dietary intake
0.0174776264790609	CD85j_in_CD28+_CD8+_T_cells	Frequency of protein powder	Positive	Vitamins, minerals, and other supplement use
0.0467828081176525	CD85j_in_Lymphocytes	MEQ Score	Positive	Sleep
0.0203703371144949	ICOS_in_CXCR3+_CCR4-_CD8+_T_cells	Beer intake per week	Positive	Alcohol use
0.0203703371144949	ICOS_in_CXCR3+_CCR4-_CD8+_T_cells	Beer intake per month	Positive	Alcohol use
0.0467828081176525	ICOS_in_Tc1_cells	Beer intake per month	Positive	Alcohol use
0.0467828081176525	CD20_in_Transitional_B_cells	Black tea intake per week	Positive	Dietary intake
0.0467828081176525	NKG2D_in_NKT_cells	Refined grains	Positive	Dietary intake
0.0490375199087044	CD64_in_Lymphocytes	uPDI	Negative	Dietary intake
0.0203703371144949	CD85j_in_HLADR-_CD38+_CD4+_T_cells	uPDI	Negative	Dietary intake
0.00565969481292335	CD85j_in_CD28+_CD8+_T_cells	uPDI	Negative	Dietary intake
0.0203703371144949	CD85j_in_CD28+_CD3+_T_cells	uPDI	Negative	Dietary intake
0.0464224148215699	FSC_in_Activated_CD8+_T_cells	The amount of food to eat before bedtime	Negative	Dietary behavior
0.0117960021367552	SSC_in_CD85j+_CD3+_T_cells	Walking outside per week	Positive	Physical activity
0.0117960021367552	SSC_in_CD85j+_CD8+_T_cells	Walking outside per week	Positive	Physical activity
0.0464224148215699	SSC_in_CD28-_CD8+_T_cells	uPDI	Negative	Dietary intake
0.0221467863665629	SSC_in_CD57+_CD8+_T_cells	uPDI	Negative	Dietary intake
0.0400633460313159	IL-1 b_LPS+ATP	Experienced food shortages or not	Negative	Dietary behavior
0.0400633460313159	TNF-a	Frequency of eating breakfast	Negative	Dietary behavior
0.0400633460313159	TNF-a_HKSA	The temperature of taste	Negative	Dietary behavior
0.000363447856802275	TNF-a	Frequency of takeaway food	Positive	Dietary behavior
0.0400633460313159	IL-1 b_LPS+ATP	The number of days of go to bed after 12	Positive	Sleep

## Sheet: c-d
Exposure	Exposure group	Immunophenotypes	Coefficients in the female group	Coefficients in the male group	P-values in the female group	P-values in the male group	Tag
Often drink coffee	Dietary intake	CD16_in_CD16+_mDCs	0.378951697475193	0.274565435753693	7.75620973203187e-06	0.0152660860312879	Significant in both 2 groups
Often drink coffee	Dietary intake	CD16_in_Non-Classical_monocytes	0.370548788182706	0.25378377573871	1.48812695018522e-05	0.0223408464753357	Significant in both 2 groups
Often drink coffee	Dietary intake	CD16_in_NK_cells	0.333031018193185	0.274995720023954	5.12736750150462e-05	0.0200891642098418	Significant in both 2 groups
Often drink coffee	Dietary intake	CD16_in_CD56_dim_NK_cells	0.356933410121931	0.274973973561435	1.71050939724512e-05	0.0193157810057852	Significant in both 2 groups
Often drink coffee	Dietary intake	CD16_in_Effector_NK_cells	0.33295953362739	0.25081696854845	5.58044136035549e-05	0.0340820221657932	Significant in both 2 groups
Frequency of coffee intake	Dietary intake	CD16_in_CD16+_mDCs	0.119786533387875	0.103756213992875	1.70262031652499e-05	0.00562253168234725	Significant in both 2 groups
Frequency of coffee intake	Dietary intake	CD16_in_Non-Classical_monocytes	0.115358919553728	0.100702050418411	4.1141127951417e-05	0.00616511345252604	Significant in both 2 groups
Frequency of coffee intake	Dietary intake	CD16_in_NK_cells	0.102317305759658	0.102080123313651	0.000153987130014845	0.00916656143344739	Significant in both 2 groups
Frequency of coffee intake	Dietary intake	CD16_in_CD56_dim_NK_cells	0.106978412664548	0.103718591381054	8.92808790239588e-05	0.00769972907723879	Significant in both 2 groups
The amount of coffee consumed per day	Dietary intake	CD16_in_CD16+_mDCs	0.184606870762943	0.106255439975044	9.4772977076276e-06	0.0228056898387294	Significant in both 2 groups
The amount of coffee consumed per day	Dietary intake	CD16_in_Non-Classical_monocytes	0.183066784767252	0.100081701797769	1.35837823550994e-05	0.0288857874347131	Significant in both 2 groups
Experienced food shortages or not	Dietary behavior	IL-1 b_LPS+ATP	-0.899534	-0.941491	0.000596948053829884	0.0295490224272034	Significant in both 2 groups
Frequency of eating breakfast	Dietary behavior	TNF-a	-0.200197	-0.0902557	6.28923966981874e-05	0.0895394660748575	Significant in the female group
The amount of food to eat before bedtime	Dietary behavior	FSC_in_Activated_CD8+_T_cells	-0.205753	-0.188062	0.000262068212230653	0.00487089483732697	Significant in both 2 groups
The temperature of taste	Dietary behavior	TNF-a_HKSA	-0.158421	-0.179273	0.00182449434912409	0.00646948682521345	Significant in both 2 groups
Frequency of takeaway food	Dietary behavior	TNF-a	0.111236908634193	0.174287880573246	0.00120077987659042	1.81015115079127e-05	Significant in both 2 groups
Frequency of protein powder	Vitamins, minerals, and other supplement use	CD85j_in_CD28+_CD8+_T_cells	0.106757423545795	0.116522572520513	0.00722896217789747	3.51296155099251e-05	Significant in both 2 groups
The number of days of go to bed after 12	Sleep	inCD45_Classical_monocytes_in_CD45+_cells	0.0900172994129556	0.147496796662554	0.00446981575349436	0.000240221528405591	Significant in both 2 groups
The number of days of go to bed after 12	Sleep	inCD45_NK_cells_in_CD45+_cells	-0.113306	-0.112045	0.000640735461251982	0.0052441365873682	Significant in both 2 groups
The number of days of go to bed after 12	Sleep	inCD45_CD56_dim_NK_cells_in_CD45+_cells	-0.118761	-0.113534	0.000348625105515296	0.00436070402438961	Significant in both 2 groups
The number of days of go to bed after 12	Sleep	inCD45_Effector_NK_cells_in_CD45+_cells	-0.119435	-0.104533	0.000277966238926677	0.00739854770222397	Significant in both 2 groups
The number of days of go to bed after 12	Sleep	inParent_Classical_monocytes_in_Monocytes	0.0843303276135401	0.144163665283127	0.00719417109492254	0.000145084012273378	Significant in both 2 groups
The number of days of go to bed after 12	Sleep	inParent_Non-Classical_monocytes_in_Monocytes	-0.0981015	-0.150841	0.000998817982897853	7.02599268836694e-05	Significant in both 2 groups
The number of days of go to bed after 12	Sleep	inParent_CD56_dim_NK_cells_in_NK_cells	-0.143611	-0.0983756	9.09722377782281e-06	0.00895287577979552	Significant in both 2 groups
The number of days of go to bed after 12	Sleep	IL-1 b_LPS+ATP	0.0787743157427746	0.107241477182352	0.00465778278744369	0.00686028873312993	Significant in both 2 groups
Contact with animals in farm	Characteristics of residences	inCD45_Stem_memory_CD8+_T_cells_in_CD45+_cells	-0.198752	-0.549261	0.110002147584096	4.5059401991296e-06	Significant in the male group
MEQ Score	Sleep	inCD45_NK_cells_in_CD45+_cells	0.178501137277265	0.165373349646433	6.27121433451412e-05	0.00101889283123412	Significant in both 2 groups
MEQ Score	Sleep	inCD45_CD56_dim_NK_cells_in_CD45+_cells	0.184081944748261	0.164874395978075	3.70614677207074e-05	0.000965283927771841	Significant in both 2 groups
MEQ Score	Sleep	inCD45_NKp46+_NK_cells_in_CD45+_cells	0.183567193331071	0.150693007687449	3.05943796613839e-05	0.00218182839356607	Significant in both 2 groups
MEQ Score	Sleep	inCD45_Effector_NK_cells_in_CD45+_cells	0.189192123749713	0.151679952072354	1.81328642380185e-05	0.0019509782118241	Significant in both 2 groups
MEQ Score	Sleep	inParent_CD16+_mDCs_in_mDCs	0.14550794832965	0.197523374206269	0.000624067710720162	7.08414410236265e-05	Significant in both 2 groups
MEQ Score	Sleep	inParent_CD16-_mDCs_in_mDCs	-0.160579	-0.193143	0.000196617652853739	0.000131519368979665	Significant in both 2 groups
MEQ Score	Sleep	inParent_Classical_monocytes_in_Monocytes	-0.104493	-0.202312	0.0134150308648445	2.11024876527157e-05	Significant in both 2 groups
MEQ Score	Sleep	inParent_Non-Classical_monocytes_in_Monocytes	0.112803186412124	0.211428056119081	0.0049982047306195	8.77067385031608e-06	Significant in both 2 groups
MEQ Score	Sleep	inParent_NK_cells_in_Lymphocytes	0.137171265842935	0.18632533629899	0.000541617382803883	0.000811897727093774	Significant in both 2 groups
MEQ Score	Sleep	inParent_CD56_bright_NK_cells_in_NK_cells	-0.169235	-0.102772	8.93131784005894e-05	0.0294495311674451	Significant in both 2 groups
MEQ Score	Sleep	inParent_CD56_dim_NK_cells_in_NK_cells	0.194815019874403	0.135186066261295	7.74652880041594e-06	0.00422289783603823	Significant in both 2 groups
MEQ Score	Sleep	inParent_NKp46+_NK_cells_in_Lymphocytes	0.150093245124547	0.162220548847577	0.00019409921159947	0.00264124105701919	Significant in both 2 groups
MEQ Score	Sleep	CD16+/CD16-_mDCs	0.155553975290058	0.187757927312654	0.000220307993389563	0.000232870816088307	Significant in both 2 groups
MEQ Score	Sleep	CD56_bright/CD56_dim	-0.17245	-0.10447	6.65906499922114e-05	0.0267123468072957	Significant in both 2 groups
MEQ Score	Sleep	CD85j_in_Lymphocytes	0.141159170537007	0.151314825401085	0.000482209726553007	0.004214810252582	Significant in both 2 groups
Beck Depression Inventory score	Mental health	inCD45_NK_cells_in_CD45+_cells	-0.143981	-0.117828	0.000424046459256686	0.0132172456888878	Significant in both 2 groups
Beck Depression Inventory score	Mental health	inCD45_CD56_dim_NK_cells_in_CD45+_cells	-0.14709	-0.112859	0.000320812515813816	0.0168131679706388	Significant in both 2 groups
Beck Depression Inventory score	Mental health	inCD45_Effector_NK_cells_in_CD45+_cells	-0.146573	-0.114477	0.000290944348974654	0.0132631416409352	Significant in both 2 groups
Beer intake per week	Alcohol use	ICOS_in_CXCR3+_CCR4-_CD8+_T_cells	0.281331027639516	0.0580138185299724	2.63146402232448e-09	0.147657330604123	Significant in the female group
Beer intake per month	Alcohol use	ICOS_in_CXCR3+_CCR4-_CD8+_T_cells	0.267425057786493	0.058358659669263	3.88337968288485e-09	0.159824758062035	Significant in the female group
Beer intake per month	Alcohol use	ICOS_in_Tc1_cells	0.249372434925428	0.0521341370645739	2.50224954819297e-08	0.220101727729311	Significant in the female group
Black tea intake per week	Dietary intake	CD20_in_Transitional_B_cells	0.145073534811119	0.0791863	2.77933214845062e-05	0.489451439566962	Significant in the female group
Vigorous physical activity in work per week	Physical activity	inParent_Tfh1_cells_in_Tfh_cells	0.225220986662262	0.00365369330979439	5.18759124305977e-10	0.930075448387795	Significant in the female group
Vigorous physical activity in work per week	Physical activity	inParent_CXCR3+_CCR4-_Tfh_cells_in_Tfh_cells	0.242542887082319	0.00292737375071741	7.97057872676612e-11	0.94786783287942	Significant in the female group
Walking outside per week	Physical activity	SSC_in_CD85j+_CD3+_T_cells	0.201882895056929	0.0919386731389085	8.80656788915055e-07	0.0567028720920398	Significant in the female group
Walking outside per week	Physical activity	SSC_in_CD85j+_CD8+_T_cells	0.191595364873387	0.109995387347554	3.44197531980446e-06	0.0231545137038943	Significant in both 2 groups
Refined grains	Dietary intake	NKG2D_in_NKT_cells	0.107058276630551	0.274806672926471	0.0169145729538456	1.18506838686464e-05	Significant in both 2 groups
uPDI	Dietary intake	SSC_in_CD28-_CD8+_T_cells	-0.159973	-0.28622	0.0107632193439063	3.20444710300478e-05	Significant in both 2 groups
uPDI	Dietary intake	SSC_in_CD57+_CD8+_T_cells	-0.212887	-0.234849	0.000769275068462429	0.000592867890529191	Significant in both 2 groups
uPDI	Dietary intake	CD64_in_Lymphocytes	-0.101205	-0.354339	0.0812349367162026	1.47395414871777e-06	Significant in the male group
uPDI	Dietary intake	CD85j_in_HLADR-_CD38+_CD4+_T_cells	-0.0966105	-0.387473	0.0866882273952094	1.4513888316584e-07	Significant in the male group
uPDI	Dietary intake	CD85j_in_CD28+_CD8+_T_cells	-0.181648	-0.363634	0.00190293060292559	9.53017414449715e-07	Significant in both 2 groups
uPDI	Dietary intake	CD85j_in_CD28+_CD3+_T_cells	-0.142088	-0.350134	0.0157824390697004	2.82961033109895e-06	Significant in both 2 groups

## Sheet: e-f
Exposure	Exposure category	Immunophenotypes	Coefficients in the 20-39 years of age group	Coefficients in the 40-60 years of age group	P-values in the 20-39 years of age group	P-values in the 40-60 years of age group	Tag
Often drink coffee	Dietary intake	CD16_in_CD16+_mDCs	0.386144240183394	0.232231483632151	1.21407486433687e-06	0.086351256385853	Significant in 20-39 years of age group
Often drink coffee	Dietary intake	CD16_in_Non-Classical_monocytes	0.38378047817172	0.192253558075575	1.52750402224733e-06	0.144779095708672	Significant in 20-39 years of age group
Often drink coffee	Dietary intake	CD16_in_NK_cells	0.30456314041101	0.378425915489874	0.000122358239215104	0.00474597023256699	Significant in both 2 groups
Often drink coffee	Dietary intake	CD16_in_CD56_dim_NK_cells	0.314740698349551	0.400874215459729	7.33314011407652e-05	0.00301952537090111	Significant in both 2 groups
Often drink coffee	Dietary intake	CD16_in_Effector_NK_cells	0.290971354052975	0.380739409044177	0.000255568150171613	0.00476677320321807	Significant in both 2 groups
Frequency of coffee intake	Dietary intake	CD16_in_CD16+_mDCs	0.132305588936685	0.0727778269359965	8.55596125941491e-07	0.0837674887299516	Significant in 20-39 years of age group
Frequency of coffee intake	Dietary intake	CD16_in_Non-Classical_monocytes	0.131339624780142	0.0644140800329299	1.11619533157322e-06	0.115844336463236	Significant in 20-39 years of age group
Frequency of coffee intake	Dietary intake	CD16_in_NK_cells	0.0992871814172026	0.116455626377293	0.00021173919557461	0.00518386925242047	Significant in both 2 groups
Frequency of coffee intake	Dietary intake	CD16_in_CD56_dim_NK_cells	0.101522548749112	0.121456348492584	0.000154829674881761	0.00385622700802853	Significant in both 2 groups
The amount of coffee consumed per day	Dietary intake	CD16_in_CD16+_mDCs	0.167226239479406	0.113778649646741	6.78865281291607e-06	0.0553187007508953	Significant in 20-39 years of age group
The amount of coffee consumed per day	Dietary intake	CD16_in_Non-Classical_monocytes	0.172079630991759	0.0945837394125895	3.87731978018172e-06	0.101850039888198	Significant in 20-39 years of age group
Experienced food shortages or not	Dietary behavior	IL-1 b_LPS+ATP	-0.835346	-0.943641	0.00933918952985052	0.00222883625115474	Significant in both 2 groups
Frequency of eating breakfast	Dietary behavior	TNF-a	-0.134713	-0.067765	0.000348856056961287	0.48876996285326	Significant in 20-39 years of age group
The amount of food to eat before bedtime	Dietary behavior	FSC_in_Activated_CD8+_T_cells	-0.209476	-0.20012	4.77244486900123e-05	0.0123551889934702	Significant in both 2 groups
The temperature of taste	Dietary behavior	TNF-a_HKSA	-0.182081	-0.0992619	7.68725843883615e-05	0.221272889164395	Significant in 20-39 years of age group
Frequency of takeaway food	Dietary behavior	TNF-a	0.145611361497041	0.0710295075963656	2.8320816462256e-07	0.260419944084318	Significant in 20-39 years of age group
Frequency of protein powder	Vitamins, minerals, and other supplement use	CD85j_in_CD28+_CD8+_T_cells	0.128255328925526	0.0801836493058273	1.89947409271298e-06	0.0597122436633955	Significant in 20-39 years of age group
The number of days of go to bed after 12	Sleep	inCD45_Classical_monocytes_in_CD45+_cells	0.146051242500666	0.130942631558721	4.07425108586503e-07	0.00351175636360971	Significant in both 2 groups
The number of days of go to bed after 12	Sleep	inCD45_NK_cells_in_CD45+_cells	-0.12397	-0.0803245	2.0872600424669e-05	0.0909368899835446	Significant in 20-39 years of age group
The number of days of go to bed after 12	Sleep	inCD45_CD56_dim_NK_cells_in_CD45+_cells	-0.128369	-0.0850507	1.00398337917952e-05	0.0727900390896563	Significant in 20-39 years of age group
The number of days of go to bed after 12	Sleep	inCD45_Effector_NK_cells_in_CD45+_cells	-0.119861	-0.0931761	3.26121505515208e-05	0.0424735717245254	Significant in both 2 groups
The number of days of go to bed after 12	Sleep	inParent_Classical_monocytes_in_Monocytes	0.133179552448899	0.163718266775209	1.54386392109084e-06	0.000614176160099569	Significant in both 2 groups
The number of days of go to bed after 12	Sleep	inParent_Non-Classical_monocytes_in_Monocytes	-0.146475	-0.147668	8.15405664118235e-08	0.000852847269385455	Significant in both 2 groups
The number of days of go to bed after 12	Sleep	inParent_CD56_dim_NK_cells_in_NK_cells	-0.132764	-0.120084	2.00390134440009e-06	0.0107519194442137	Significant in both 2 groups
The number of days of go to bed after 12	Sleep	IL-1 b_LPS+ATP	0.120993475590087	0.0352014176847447	7.5188744176644e-06	0.372316882903729	Significant in 20-39 years of age group
Contact with animals in farm	Characteristics of residences	inCD45_Stem_memory_CD8+_T_cells_in_CD45+_cells	-0.335174	-0.529742	0.000960962090377821	0.00181045614369117	Significant in both 2 groups
MEQ Score	Sleep	inCD45_NK_cells_in_CD45+_cells	0.189468006869877	0.126311995873037	1.17580975203409e-06	0.0328222989365999	Significant in both 2 groups
MEQ Score	Sleep	inCD45_CD56_dim_NK_cells_in_CD45+_cells	0.191216897368881	0.134077416590322	8.91614421351565e-07	0.0231270551023774	Significant in both 2 groups
MEQ Score	Sleep	inCD45_NKp46+_NK_cells_in_CD45+_cells	0.174235986104445	0.132511643366618	6.41870747175408e-06	0.0206868649080434	Significant in both 2 groups
MEQ Score	Sleep	inCD45_Effector_NK_cells_in_CD45+_cells	0.173943619688304	0.147855524721699	6.76010254643579e-06	0.0096804482142892	Significant in both 2 groups
MEQ Score	Sleep	inParent_CD16+_mDCs_in_mDCs	0.173556828692798	0.266989737021232	6.38389784243813e-06	5.03910682360557e-06	Significant in both 2 groups
MEQ Score	Sleep	inParent_CD16-_mDCs_in_mDCs	-0.174101	-0.280513	6.72361863929873e-06	3.08385510724496e-06	Significant in both 2 groups
MEQ Score	Sleep	inParent_Classical_monocytes_in_Monocytes	-0.160304	-0.237605	1.65352946098647e-05	6.29966442781402e-05	Significant in both 2 groups
MEQ Score	Sleep	inParent_Non-Classical_monocytes_in_Monocytes	0.162026918396382	0.247874493928648	1.0296478001094e-05	5.92931945624433e-06	Significant in both 2 groups
MEQ Score	Sleep	inParent_NK_cells_in_Lymphocytes	0.154028779759729	0.144530376497201	5.251665739002e-05	0.0170793829533875	Significant in both 2 groups
MEQ Score	Sleep	inParent_CD56_bright_NK_cells_in_NK_cells	-0.129465	-0.167323	0.000562525574254821	0.00331790117005213	Significant in both 2 groups
MEQ Score	Sleep	inParent_CD56_dim_NK_cells_in_NK_cells	0.162383389622141	0.194984895928279	1.49117033970231e-05	0.000853678267271189	Significant in both 2 groups
MEQ Score	Sleep	inParent_NKp46+_NK_cells_in_Lymphocytes	0.135807525622203	0.150120552427953	0.000436842888398624	0.00739217251510499	Significant in both 2 groups
MEQ Score	Sleep	CD16+/CD16-_mDCs	0.173792973483061	0.264817428931601	4.71696143208987e-06	1.54676513671832e-05	Significant in both 2 groups
MEQ Score	Sleep	CD56_bright/CD56_dim	-0.132648	-0.169938	0.00040880463703908	0.00289627533490533	Significant in both 2 groups
MEQ Score	Sleep	CD85j_in_Lymphocytes	0.167359707547595	0.170825942489709	1.65015557542935e-05	0.00188197199477073	Significant in both 2 groups
Beck Depression Inventory score	Mental health	inCD45_NK_cells_in_CD45+_cells	-0.160017	-0.0440607	4.82536406634626e-06	0.516677809273584	Significant in 20-39 years of age group
Beck Depression Inventory score	Mental health	inCD45_CD56_dim_NK_cells_in_CD45+_cells	-0.159986	-0.0432584	4.65871993609286e-06	0.523523390194334	Significant in 20-39 years of age group
Beck Depression Inventory score	Mental health	inCD45_Effector_NK_cells_in_CD45+_cells	-0.162289	-0.0359546	2.79365992228764e-06	0.584556855612177	Significant in 20-39 years of age group
Beer intake per week	Alcohol use	ICOS_in_CXCR3+_CCR4-_CD8+_T_cells	0.19321230179582	0.0916927219838827	5.05946115992862e-07	0.0848364918832412	Significant in 20-39 years of age group
Beer intake per month	Alcohol use	ICOS_in_CXCR3+_CCR4-_CD8+_T_cells	0.196641308482018	0.109818184651608	7.41511250555234e-07	0.0306747413689208	Significant in both 2 groups
Beer intake per month	Alcohol use	ICOS_in_Tc1_cells	0.176411875603286	0.108329393128561	8.46368456972588e-06	0.0347887001320205	Significant in both 2 groups
Black tea intake per week	Dietary intake	CD20_in_Transitional_B_cells	0.142582815920511	0.688282688718312	9.64823703570992e-06	0.0305338673497015	Significant in both 2 groups
Vigorous physical activity in work per week	Physical activity	inParent_Tfh1_cells_in_Tfh_cells	0.256135700571357	-0.00392819	1.84135510788843e-11	0.91538166723317	Significant in 20-39 years of age group
Vigorous physical activity in work per week	Physical activity	inParent_CXCR3+_CCR4-_Tfh_cells_in_Tfh_cells	0.267444094625151	0.00876122461992442	6.80444418828589e-12	0.82699069592184	Significant in 20-39 years of age group
Walking outside per week	Physical activity	SSC_in_CD85j+_CD3+_T_cells	0.145495933222269	0.175806974973905	0.000760071071714409	0.000237690519888464	Significant in both 2 groups
Walking outside per week	Physical activity	SSC_in_CD85j+_CD8+_T_cells	0.15731267398863	0.16294203882702	0.000330722552877539	0.000530854497167145	Significant in both 2 groups
Refined grains	Dietary intake	NKG2D_in_NKT_cells	0.12784347697868	0.233599901939172	0.00123170993504777	0.00553979895295451	Significant in both 2 groups
uPDI	Dietary intake	SSC_in_CD28-_CD8+_T_cells	-0.194234	-0.245558	0.000548950522139821	0.00466239354477455	Significant in both 2 groups
uPDI	Dietary intake	SSC_in_CD57+_CD8+_T_cells	-0.188352	-0.290316	0.000697287085293576	0.00108720150312579	Significant in both 2 groups
uPDI	Dietary intake	CD64_in_Lymphocytes	-0.25312	-0.0623482	1.68862718607834e-06	0.495022063319176	Significant in 20-39 years of age group
uPDI	Dietary intake	CD85j_in_HLADR-_CD38+_CD4+_T_cells	-0.235608	-0.118699	6.74648064687688e-06	0.180230649640924	Significant in 20-39 years of age group
uPDI	Dietary intake	CD85j_in_CD28+_CD8+_T_cells	-0.279472	-0.145378	1.68181414365914e-07	0.11808086360237	Significant in 20-39 years of age group
uPDI	Dietary intake	CD85j_in_CD28+_CD3+_T_cells	-0.257084	-0.111159	1.95342469962225e-06	0.226866730404696	Significant in 20-39 years of age group
