# Supplementary material for: The Influence of Sleep and Diet on Human Peripheral Immunity and Chronic Health Conditions
Source: Research (Wash D C). 2026 Feb 19;9:1081. doi: 10.34133/research.1081 (PMC12943795; doi:10.34133/research.1081)
Supplement: Supplementary 1 — Figs. S1 to S14 Tables S1 to S18 Data S1 to S5 [file research.1081.f1.zip › Data S3.xlsx]

## Sheet: b
Omics	Frequency	Exposure	Immunophenotypes	Group	Direction	Omics.tag
Metabolites	2	Chronotype	inCD45_NK_cells_in_CD45+_cells	Chronotype - inCD45_NK_cells_in_CD45+_cells	D1	MetabolitesD1
Transcripts	8	Chronotype	inCD45_NK_cells_in_CD45+_cells	Chronotype - inCD45_NK_cells_in_CD45+_cells	D1	TranscriptsD1
Metabolites	1	Chronotype	inCD45_Effector_NK_cells_in_CD45+_cells	Chronotype - inCD45_Effector_NK_cells_in_CD45+_cells	D1	MetabolitesD1
Transcripts	8	Chronotype	inCD45_Effector_NK_cells_in_CD45+_cells	Chronotype - inCD45_Effector_NK_cells_in_CD45+_cells	D1	TranscriptsD1
Lipids	1	Chronotype	inParent_Non-Classical_monocytes_in_Monocytes	Chronotype - inParent_Non-Classical_monocytes_in_Monocytes	D1	LipidsD1
Transcripts	2	Chronotype	inParent_Non-Classical_monocytes_in_Monocytes	Chronotype - inParent_Non-Classical_monocytes_in_Monocytes	D1	TranscriptsD1
Metabolites	1	Chronotype	inCD45_CD56_dim_NK_cells_in_CD45+_cells	Chronotype - inCD45_CD56_dim_NK_cells_in_CD45+_cells	D1	MetabolitesD1
Transcripts	8	Chronotype	inCD45_CD56_dim_NK_cells_in_CD45+_cells	Chronotype - inCD45_CD56_dim_NK_cells_in_CD45+_cells	D1	TranscriptsD1
Metabolites	1	Chronotype	inParent_CD56_bright_NK_cells_in_NK_cells	Chronotype - inParent_CD56_bright_NK_cells_in_NK_cells	D1	MetabolitesD1
Transcripts	26	Chronotype	inParent_CD56_bright_NK_cells_in_NK_cells	Chronotype - inParent_CD56_bright_NK_cells_in_NK_cells	D1	TranscriptsD1
Transcripts	23	Chronotype	CD56_bright/CD56_dim	Chronotype - CD56_bright/CD56_dim	D1	TranscriptsD1
Lipids	1	Chronotype	inParent_NK_cells_in_Lymphocytes	Chronotype - inParent_NK_cells_in_Lymphocytes	D1	LipidsD1
Metabolites	11	Chronotype	inParent_NK_cells_in_Lymphocytes	Chronotype - inParent_NK_cells_in_Lymphocytes	D1	MetabolitesD1
Transcripts	16	Chronotype	inParent_NK_cells_in_Lymphocytes	Chronotype - inParent_NK_cells_in_Lymphocytes	D1	TranscriptsD1
Lipids	3	Chronotype	inParent_NKp46+_NK_cells_in_Lymphocytes	Chronotype - inParent_NKp46+_NK_cells_in_Lymphocytes	D1	LipidsD1
Metabolites	17	Chronotype	inParent_NKp46+_NK_cells_in_Lymphocytes	Chronotype - inParent_NKp46+_NK_cells_in_Lymphocytes	D1	MetabolitesD1
Transcripts	20	Chronotype	inParent_NKp46+_NK_cells_in_Lymphocytes	Chronotype - inParent_NKp46+_NK_cells_in_Lymphocytes	D1	TranscriptsD1
Metabolites	2	Chronotype	CD85j_in_Lymphocytes	Chronotype - CD85j_in_Lymphocytes	D1	MetabolitesD1
Transcripts	11	Chronotype	CD85j_in_Lymphocytes	Chronotype - CD85j_in_Lymphocytes	D1	TranscriptsD1
Transcripts	8	Chronotype	inParent_CD56_dim_NK_cells_in_NK_cells	Chronotype - inParent_CD56_dim_NK_cells_in_NK_cells	D1	TranscriptsD1
Metabolites	2	Chronotype	inCD45_NKp46+_NK_cells_in_CD45+_cells	Chronotype - inCD45_NKp46+_NK_cells_in_CD45+_cells	D1	MetabolitesD1
Transcripts	9	Chronotype	inCD45_NKp46+_NK_cells_in_CD45+_cells	Chronotype - inCD45_NKp46+_NK_cells_in_CD45+_cells	D1	TranscriptsD1
Lipids	1	Chronotype	inParent_Classical_monocytes_in_Monocytes	Chronotype - inParent_Classical_monocytes_in_Monocytes	D1	LipidsD1
Transcripts	2	Chronotype	inParent_Classical_monocytes_in_Monocytes	Chronotype - inParent_Classical_monocytes_in_Monocytes	D1	TranscriptsD1
Transcripts	2	Chronotype	inParent_CD16+_mDCs_in_mDCs	Chronotype - inParent_CD16+_mDCs_in_mDCs	D1	TranscriptsD1
Transcripts	1	Chronotype	inParent_CD16-_mDCs_in_mDCs	Chronotype - inParent_CD16-_mDCs_in_mDCs	D1	TranscriptsD1
Transcripts	1	Chronotype	CD16+/CD16-_mDCs	Chronotype - CD16+/CD16-_mDCs	D1	TranscriptsD1
Lipids	5	Chronotype	inCD45_CD56_dim_NK_cells_in_CD45+_cells	Chronotype - inCD45_CD56_dim_NK_cells_in_CD45+_cells	D2	LipidsD2
Metabolites	20	Chronotype	inCD45_CD56_dim_NK_cells_in_CD45+_cells	Chronotype - inCD45_CD56_dim_NK_cells_in_CD45+_cells	D2	MetabolitesD2
Transcripts	36	Chronotype	inCD45_CD56_dim_NK_cells_in_CD45+_cells	Chronotype - inCD45_CD56_dim_NK_cells_in_CD45+_cells	D2	TranscriptsD2
Lipids	5	Chronotype	inParent_CD56_dim_NK_cells_in_NK_cells	Chronotype - inParent_CD56_dim_NK_cells_in_NK_cells	D2	LipidsD2
Metabolites	8	Chronotype	inParent_CD56_dim_NK_cells_in_NK_cells	Chronotype - inParent_CD56_dim_NK_cells_in_NK_cells	D2	MetabolitesD2
Transcripts	36	Chronotype	inParent_CD56_dim_NK_cells_in_NK_cells	Chronotype - inParent_CD56_dim_NK_cells_in_NK_cells	D2	TranscriptsD2
Lipids	6	Chronotype	inCD45_NK_cells_in_CD45+_cells	Chronotype - inCD45_NK_cells_in_CD45+_cells	D2	LipidsD2
Metabolites	19	Chronotype	inCD45_NK_cells_in_CD45+_cells	Chronotype - inCD45_NK_cells_in_CD45+_cells	D2	MetabolitesD2
Transcripts	35	Chronotype	inCD45_NK_cells_in_CD45+_cells	Chronotype - inCD45_NK_cells_in_CD45+_cells	D2	TranscriptsD2
Lipids	7	Chronotype	inCD45_NKp46+_NK_cells_in_CD45+_cells	Chronotype - inCD45_NKp46+_NK_cells_in_CD45+_cells	D2	LipidsD2
Metabolites	35	Chronotype	inCD45_NKp46+_NK_cells_in_CD45+_cells	Chronotype - inCD45_NKp46+_NK_cells_in_CD45+_cells	D2	MetabolitesD2
Transcripts	33	Chronotype	inCD45_NKp46+_NK_cells_in_CD45+_cells	Chronotype - inCD45_NKp46+_NK_cells_in_CD45+_cells	D2	TranscriptsD2
Lipids	7	Chronotype	inCD45_Effector_NK_cells_in_CD45+_cells	Chronotype - inCD45_Effector_NK_cells_in_CD45+_cells	D2	LipidsD2
Metabolites	36	Chronotype	inCD45_Effector_NK_cells_in_CD45+_cells	Chronotype - inCD45_Effector_NK_cells_in_CD45+_cells	D2	MetabolitesD2
Transcripts	35	Chronotype	inCD45_Effector_NK_cells_in_CD45+_cells	Chronotype - inCD45_Effector_NK_cells_in_CD45+_cells	D2	TranscriptsD2
Lipids	13	Chronotype	inParent_Non-Classical_monocytes_in_Monocytes	Chronotype - inParent_Non-Classical_monocytes_in_Monocytes	D2	LipidsD2
Metabolites	14	Chronotype	inParent_Non-Classical_monocytes_in_Monocytes	Chronotype - inParent_Non-Classical_monocytes_in_Monocytes	D2	MetabolitesD2
Transcripts	22	Chronotype	inParent_Non-Classical_monocytes_in_Monocytes	Chronotype - inParent_Non-Classical_monocytes_in_Monocytes	D2	TranscriptsD2
Lipids	9	Chronotype	inParent_Classical_monocytes_in_Monocytes	Chronotype - inParent_Classical_monocytes_in_Monocytes	D2	LipidsD2
Metabolites	10	Chronotype	inParent_Classical_monocytes_in_Monocytes	Chronotype - inParent_Classical_monocytes_in_Monocytes	D2	MetabolitesD2
Transcripts	12	Chronotype	inParent_Classical_monocytes_in_Monocytes	Chronotype - inParent_Classical_monocytes_in_Monocytes	D2	TranscriptsD2
Lipids	50	Chronotype	inParent_NK_cells_in_Lymphocytes	Chronotype - inParent_NK_cells_in_Lymphocytes	D2	LipidsD2
Metabolites	54	Chronotype	inParent_NK_cells_in_Lymphocytes	Chronotype - inParent_NK_cells_in_Lymphocytes	D2	MetabolitesD2
Transcripts	26	Chronotype	inParent_NK_cells_in_Lymphocytes	Chronotype - inParent_NK_cells_in_Lymphocytes	D2	TranscriptsD2
Lipids	32	Chronotype	inParent_NKp46+_NK_cells_in_Lymphocytes	Chronotype - inParent_NKp46+_NK_cells_in_Lymphocytes	D2	LipidsD2
Metabolites	69	Chronotype	inParent_NKp46+_NK_cells_in_Lymphocytes	Chronotype - inParent_NKp46+_NK_cells_in_Lymphocytes	D2	MetabolitesD2
Transcripts	20	Chronotype	inParent_NKp46+_NK_cells_in_Lymphocytes	Chronotype - inParent_NKp46+_NK_cells_in_Lymphocytes	D2	TranscriptsD2
Lipids	2	Chronotype	CD85j_in_Lymphocytes	Chronotype - CD85j_in_Lymphocytes	D2	LipidsD2
Metabolites	2	Chronotype	CD85j_in_Lymphocytes	Chronotype - CD85j_in_Lymphocytes	D2	MetabolitesD2
Transcripts	16	Chronotype	CD85j_in_Lymphocytes	Chronotype - CD85j_in_Lymphocytes	D2	TranscriptsD2
Lipids	8	Chronotype	inParent_CD16+_mDCs_in_mDCs	Chronotype - inParent_CD16+_mDCs_in_mDCs	D2	LipidsD2
Metabolites	12	Chronotype	inParent_CD16+_mDCs_in_mDCs	Chronotype - inParent_CD16+_mDCs_in_mDCs	D2	MetabolitesD2
Transcripts	3	Chronotype	inParent_CD16+_mDCs_in_mDCs	Chronotype - inParent_CD16+_mDCs_in_mDCs	D2	TranscriptsD2
Lipids	8	Chronotype	inParent_CD16-_mDCs_in_mDCs	Chronotype - inParent_CD16-_mDCs_in_mDCs	D2	LipidsD2
Metabolites	7	Chronotype	inParent_CD16-_mDCs_in_mDCs	Chronotype - inParent_CD16-_mDCs_in_mDCs	D2	MetabolitesD2
Transcripts	6	Chronotype	inParent_CD16-_mDCs_in_mDCs	Chronotype - inParent_CD16-_mDCs_in_mDCs	D2	TranscriptsD2
Lipids	6	Chronotype	inParent_CD56_bright_NK_cells_in_NK_cells	Chronotype - inParent_CD56_bright_NK_cells_in_NK_cells	D2	LipidsD2
Metabolites	1	Chronotype	inParent_CD56_bright_NK_cells_in_NK_cells	Chronotype - inParent_CD56_bright_NK_cells_in_NK_cells	D2	MetabolitesD2
Transcripts	13	Chronotype	inParent_CD56_bright_NK_cells_in_NK_cells	Chronotype - inParent_CD56_bright_NK_cells_in_NK_cells	D2	TranscriptsD2
Lipids	7	Chronotype	CD16+/CD16-_mDCs	Chronotype - CD16+/CD16-_mDCs	D2	LipidsD2
Metabolites	9	Chronotype	CD16+/CD16-_mDCs	Chronotype - CD16+/CD16-_mDCs	D2	MetabolitesD2
Transcripts	3	Chronotype	CD16+/CD16-_mDCs	Chronotype - CD16+/CD16-_mDCs	D2	TranscriptsD2
Lipids	6	Chronotype	CD56_bright/CD56_dim	Chronotype - CD56_bright/CD56_dim	D2	LipidsD2
Metabolites	2	Chronotype	CD56_bright/CD56_dim	Chronotype - CD56_bright/CD56_dim	D2	MetabolitesD2
Transcripts	15	Chronotype	CD56_bright/CD56_dim	Chronotype - CD56_bright/CD56_dim	D2	TranscriptsD2
Lipids	5	Composite-Chrononutrition	inParent_Non-Classical_monocytes_in_Monocytes	Composite-Chrononutrition - inParent_Non-Classical_monocytes_in_Monocytes	D1	LipidsD1
Metabolites	2	Composite-Chrononutrition	inParent_Non-Classical_monocytes_in_Monocytes	Composite-Chrononutrition - inParent_Non-Classical_monocytes_in_Monocytes	D1	MetabolitesD1
Transcripts	1	Composite-Chrononutrition	inParent_Non-Classical_monocytes_in_Monocytes	Composite-Chrononutrition - inParent_Non-Classical_monocytes_in_Monocytes	D1	TranscriptsD1
Lipids	30	Composite-Chrononutrition	CD16_in_Lymphocytes	Composite-Chrononutrition - CD16_in_Lymphocytes	D1	LipidsD1
Metabolites	40	Composite-Chrononutrition	CD16_in_Lymphocytes	Composite-Chrononutrition - CD16_in_Lymphocytes	D1	MetabolitesD1
Transcripts	1	Composite-Chrononutrition	CD16_in_Lymphocytes	Composite-Chrononutrition - CD16_in_Lymphocytes	D1	TranscriptsD1
Metabolites	3	Composite-Chrononutrition	IFN-g	Composite-Chrononutrition - IFN-g	D1	MetabolitesD1
Transcripts	1	Composite-Chrononutrition	IFN-g	Composite-Chrononutrition - IFN-g	D1	TranscriptsD1
Lipids	65	Composite-Chrononutrition	IL-6	Composite-Chrononutrition - IL-6	D1	LipidsD1
Metabolites	51	Composite-Chrononutrition	IL-6	Composite-Chrononutrition - IL-6	D1	MetabolitesD1
Lipids	1	Composite-Chrononutrition	CD85j_in_CD57+_CD8+_T_cells	Composite-Chrononutrition - CD85j_in_CD57+_CD8+_T_cells	D1	LipidsD1
Metabolites	3	Composite-Chrononutrition	CD85j_in_CD57+_CD8+_T_cells	Composite-Chrononutrition - CD85j_in_CD57+_CD8+_T_cells	D1	MetabolitesD1
Lipids	5	Composite-Chrononutrition	inParent_Non-Classical_monocytes_in_Monocytes	Composite-Chrononutrition - inParent_Non-Classical_monocytes_in_Monocytes	D2	LipidsD2
Metabolites	14	Composite-Chrononutrition	inParent_Non-Classical_monocytes_in_Monocytes	Composite-Chrononutrition - inParent_Non-Classical_monocytes_in_Monocytes	D2	MetabolitesD2
Lipids	38	Composite-Chrononutrition	CD16_in_Lymphocytes	Composite-Chrononutrition - CD16_in_Lymphocytes	D2	LipidsD2
Metabolites	23	Composite-Chrononutrition	CD16_in_Lymphocytes	Composite-Chrononutrition - CD16_in_Lymphocytes	D2	MetabolitesD2
Lipids	47	Composite-Chrononutrition	IL-6	Composite-Chrononutrition - IL-6	D2	LipidsD2
Metabolites	13	Composite-Chrononutrition	IL-6	Composite-Chrononutrition - IL-6	D2	MetabolitesD2
Lipids	1	Composite-Chrononutrition	CD85j_in_CD57+_CD8+_T_cells	Composite-Chrononutrition - CD85j_in_CD57+_CD8+_T_cells	D2	LipidsD2
Metabolites	7	Composite-Chrononutrition	CD85j_in_CD57+_CD8+_T_cells	Composite-Chrononutrition - CD85j_in_CD57+_CD8+_T_cells	D2	MetabolitesD2
Lipids	3	Composite-Chrononutrition	IFN-g	Composite-Chrononutrition - IFN-g	D2	LipidsD2
Metabolites	8	Composite-Chrononutrition	IFN-g	Composite-Chrononutrition - IFN-g	D2	MetabolitesD2
Lipids	2	Composite-Coffee Intake	CCR7_in_Lymphocytes	Composite-CoffeeIntake - CCR7_in_Lymphocytes	D1	LipidsD1
Metabolites	2	Composite-Coffee Intake	CCR7_in_Lymphocytes	Composite-CoffeeIntake - CCR7_in_Lymphocytes	D1	MetabolitesD1
Lipids	14	Composite-Coffee Intake	CCR7_in_Lymphocytes	Composite-CoffeeIntake - CCR7_in_Lymphocytes	D2	LipidsD2
Metabolites	27	Composite-Coffee Intake	CCR7_in_Lymphocytes	Composite-CoffeeIntake - CCR7_in_Lymphocytes	D2	MetabolitesD2
Transcripts	26	Nocturnal sleep restriction	inCD45_NK_cells_in_CD45+_cells	Nocturnal sleep restriction - inCD45_NK_cells_in_CD45+_cells	D1	TranscriptsD1
Transcripts	25	Nocturnal sleep restriction	inCD45_Effector_NK_cells_in_CD45+_cells	Nocturnal sleep restriction - inCD45_Effector_NK_cells_in_CD45+_cells	D1	TranscriptsD1
Transcripts	19	Nocturnal sleep restriction	inCD45_Classical_monocytes_in_CD45+_cells	Nocturnal sleep restriction - inCD45_Classical_monocytes_in_CD45+_cells	D1	TranscriptsD1
Transcripts	17	Nocturnal sleep restriction	IL-1 b_LPS+ATP	Nocturnal sleep restriction - IL-1 b_LPS+ATP	D1	TranscriptsD1
Transcripts	21	Nocturnal sleep restriction	inCD45_CD56_dim_NK_cells_in_CD45+_cells	Nocturnal sleep restriction - inCD45_CD56_dim_NK_cells_in_CD45+_cells	D1	TranscriptsD1
Transcripts	7	Nocturnal sleep restriction	inParent_CD56_dim_NK_cells_in_NK_cells	Nocturnal sleep restriction - inParent_CD56_dim_NK_cells_in_NK_cells	D1	TranscriptsD1
Lipids	1	Nocturnal sleep restriction	inCD45_CD56_dim_NK_cells_in_CD45+_cells	Nocturnal sleep restriction - inCD45_CD56_dim_NK_cells_in_CD45+_cells	D2	LipidsD2
Metabolites	6	Nocturnal sleep restriction	inCD45_CD56_dim_NK_cells_in_CD45+_cells	Nocturnal sleep restriction - inCD45_CD56_dim_NK_cells_in_CD45+_cells	D2	MetabolitesD2
Transcripts	31	Nocturnal sleep restriction	inCD45_CD56_dim_NK_cells_in_CD45+_cells	Nocturnal sleep restriction - inCD45_CD56_dim_NK_cells_in_CD45+_cells	D2	TranscriptsD2
Lipids	1	Nocturnal sleep restriction	inParent_CD56_dim_NK_cells_in_NK_cells	Nocturnal sleep restriction - inParent_CD56_dim_NK_cells_in_NK_cells	D2	LipidsD2
Metabolites	2	Nocturnal sleep restriction	inParent_CD56_dim_NK_cells_in_NK_cells	Nocturnal sleep restriction - inParent_CD56_dim_NK_cells_in_NK_cells	D2	MetabolitesD2
Transcripts	36	Nocturnal sleep restriction	inParent_CD56_dim_NK_cells_in_NK_cells	Nocturnal sleep restriction - inParent_CD56_dim_NK_cells_in_NK_cells	D2	TranscriptsD2
Transcripts	51	Nocturnal sleep restriction	inCD45_Classical_monocytes_in_CD45+_cells	Nocturnal sleep restriction - inCD45_Classical_monocytes_in_CD45+_cells	D2	TranscriptsD2
Lipids	1	Nocturnal sleep restriction	inCD45_NK_cells_in_CD45+_cells	Nocturnal sleep restriction - inCD45_NK_cells_in_CD45+_cells	D2	LipidsD2
Metabolites	7	Nocturnal sleep restriction	inCD45_NK_cells_in_CD45+_cells	Nocturnal sleep restriction - inCD45_NK_cells_in_CD45+_cells	D2	MetabolitesD2
Transcripts	24	Nocturnal sleep restriction	inCD45_NK_cells_in_CD45+_cells	Nocturnal sleep restriction - inCD45_NK_cells_in_CD45+_cells	D2	TranscriptsD2
Lipids	1	Nocturnal sleep restriction	inCD45_Effector_NK_cells_in_CD45+_cells	Nocturnal sleep restriction - inCD45_Effector_NK_cells_in_CD45+_cells	D2	LipidsD2
Metabolites	6	Nocturnal sleep restriction	inCD45_Effector_NK_cells_in_CD45+_cells	Nocturnal sleep restriction - inCD45_Effector_NK_cells_in_CD45+_cells	D2	MetabolitesD2
Transcripts	25	Nocturnal sleep restriction	inCD45_Effector_NK_cells_in_CD45+_cells	Nocturnal sleep restriction - inCD45_Effector_NK_cells_in_CD45+_cells	D2	TranscriptsD2
Lipids	1	Nocturnal sleep restriction	inParent_Non-Classical_monocytes_in_Monocytes	Nocturnal sleep restriction - inParent_Non-Classical_monocytes_in_Monocytes	D2	LipidsD2
Metabolites	2	Nocturnal sleep restriction	inParent_Non-Classical_monocytes_in_Monocytes	Nocturnal sleep restriction - inParent_Non-Classical_monocytes_in_Monocytes	D2	MetabolitesD2
Transcripts	14	Nocturnal sleep restriction	inParent_Non-Classical_monocytes_in_Monocytes	Nocturnal sleep restriction - inParent_Non-Classical_monocytes_in_Monocytes	D2	TranscriptsD2
Transcripts	18	Nocturnal sleep restriction	IL-1 b_LPS+ATP	Nocturnal sleep restriction - IL-1 b_LPS+ATP	D2	TranscriptsD2
Lipids	1	Nocturnal sleep restriction	inParent_Classical_monocytes_in_Monocytes	Nocturnal sleep restriction - inParent_Classical_monocytes_in_Monocytes	D2	LipidsD2
Metabolites	1	Nocturnal sleep restriction	inParent_Classical_monocytes_in_Monocytes	Nocturnal sleep restriction - inParent_Classical_monocytes_in_Monocytes	D2	MetabolitesD2
Transcripts	7	Nocturnal sleep restriction	inParent_Classical_monocytes_in_Monocytes	Nocturnal sleep restriction - inParent_Classical_monocytes_in_Monocytes	D2	TranscriptsD2
Metabolites	1	uPDI	CD64_in_Lymphocytes	uPDI - CD64_in_Lymphocytes	D1	MetabolitesD1
Metabolites	5	uPDI	CD85j_in_HLADR-_CD38+_CD4+_T_cells	uPDI - CD85j_in_HLADR-_CD38+_CD4+_T_cells	D1	MetabolitesD1
Metabolites	5	uPDI	CD85j_in_CD28+_CD3+_T_cells	uPDI - CD85j_in_CD28+_CD3+_T_cells	D1	MetabolitesD1
Metabolites	1	uPDI	CD85j_in_CD28+_CD8+_T_cells	uPDI - CD85j_in_CD28+_CD8+_T_cells	D1	MetabolitesD1
Lipids	21	uPDI	CD85j_in_CD28+_CD8+_T_cells	uPDI - CD85j_in_CD28+_CD8+_T_cells	D2	LipidsD2
Metabolites	53	uPDI	CD85j_in_CD28+_CD8+_T_cells	uPDI - CD85j_in_CD28+_CD8+_T_cells	D2	MetabolitesD2
Lipids	11	uPDI	CD85j_in_HLADR-_CD38+_CD4+_T_cells	uPDI - CD85j_in_HLADR-_CD38+_CD4+_T_cells	D2	LipidsD2
Metabolites	26	uPDI	CD85j_in_HLADR-_CD38+_CD4+_T_cells	uPDI - CD85j_in_HLADR-_CD38+_CD4+_T_cells	D2	MetabolitesD2
Lipids	16	uPDI	CD85j_in_CD28+_CD3+_T_cells	uPDI - CD85j_in_CD28+_CD3+_T_cells	D2	LipidsD2
Metabolites	32	uPDI	CD85j_in_CD28+_CD3+_T_cells	uPDI - CD85j_in_CD28+_CD3+_T_cells	D2	MetabolitesD2
Lipids	4	uPDI	CD64_in_Lymphocytes	uPDI - CD64_in_Lymphocytes	D2	LipidsD2
Metabolites	7	uPDI	CD64_in_Lymphocytes	uPDI - CD64_in_Lymphocytes	D2	MetabolitesD2

## Sheet: c
ONTOLOGY	ID	Description	GeneRatio	BgRatio	pvalue	p.adjust	qvalue	geneID	Count
BP	GO:0002443	leukocyte mediated immunity	7/26	469/18888	2.43142304999445e-06	0.00117338527755182	0.00085253936522461	TBX21/IL2RB/GZMB/NKG7/SPON2/NCR1/SH2D1B	7
BP	GO:0002228	natural killer cell mediated immunity	4/26	79/18888	3.95079218030917e-06	0.00117338527755182	0.00085253936522461	GZMB/NKG7/NCR1/SH2D1B	4
BP	GO:0002449	lymphocyte mediated immunity	6/26	372/18888	9.24618196110674e-06	0.00183074402829914	0.00133015249265044	TBX21/IL2RB/GZMB/NKG7/NCR1/SH2D1B	6
BP	GO:0006968	cellular defense response	3/26	52/18888	4.89316489252262e-05	0.00726634986539608	0.00527946738403756	GNLY/NCR1/KIR3DL2	3
BP	GO:0002695	negative regulation of leukocyte activation	4/26	192/18888	0.000129844102420087	0.0129219299796495	0.00938860764071648	RUNX3/TBX21/CST7/DLG5	4
BP	GO:0071679	commissural neuron axon guidance	2/26	13/18888	0.000140802839350859	0.0129219299796495	0.00938860764071648	NCAM1/NELL2	2
BP	GO:0042267	natural killer cell mediated cytotoxicity	3/26	76/18888	0.000152278636123816	0.0129219299796495	0.00938860764071648	GZMB/NKG7/NCR1	3
BP	GO:0050866	negative regulation of cell activation	4/26	215/18888	0.000200501963857519	0.0135673080065369	0.00985751600687599	RUNX3/TBX21/CST7/DLG5	4
BP	GO:0001906	cell killing	4/26	226/18888	0.000242625570111694	0.0135673080065369	0.00985751600687599	GZMB/NKG7/GNLY/NCR1	4
BP	GO:0031640	killing of cells of another organism	3/26	90/18888	0.000251246444565498	0.0135673080065369	0.00985751600687599	GZMB/NKG7/GNLY	3
BP	GO:0141061	disruption of cell in another organism	3/26	90/18888	0.000251246444565498	0.0135673080065369	0.00985751600687599	GZMB/NKG7/GNLY	3
BP	GO:0141060	disruption of anatomical structure in another organism	3/26	93/18888	0.000276763188612077	0.0136997778362978	0.00995376380096066	GZMB/NKG7/GNLY	3
BP	GO:0043371	negative regulation of CD4-positive, alpha-beta T cell differentiation	2/26	21/18888	0.000376525388404429	0.0172043139009408	0.012500033137313	RUNX3/TBX21	2
BP	GO:0046639	negative regulation of alpha-beta T cell differentiation	2/26	26/18888	0.000580257125431529	0.0231423617326608	0.0168144042360286	RUNX3/TBX21	2
BP	GO:0035710	CD4-positive, alpha-beta T cell activation	3/26	120/18888	0.000584403074057092	0.0231423617326608	0.0168144042360286	RUNX3/TBX21/NKG7	3
BP	GO:0050868	negative regulation of T cell activation	3/26	129/18888	0.000721343964891524	0.0267798946965978	0.0194573043161529	RUNX3/TBX21/DLG5	3
BP	GO:2000515	negative regulation of CD4-positive, alpha-beta T cell activation	2/26	33/18888	0.000937128385592193	0.032050653032361	0.0232868469666277	RUNX3/TBX21	2
BP	GO:0001909	leukocyte mediated cytotoxicity	3/26	144/18888	0.000992175759727483	0.032050653032361	0.0232868469666277	GZMB/NKG7/NCR1	3
BP	GO:1903038	negative regulation of leukocyte cell-cell adhesion	3/26	148/18888	0.00107386750292802	0.032050653032361	0.0232868469666277	RUNX3/TBX21/DLG5	3
BP	GO:0060485	mesenchyme development	4/26	336/18888	0.00107914656674616	0.032050653032361	0.0232868469666277	TGFBR3/NCAM1/DLG5/BNC2	4
BP	GO:0051250	negative regulation of lymphocyte activation	3/26	165/18888	0.00146827778376062	0.0415312858835148	0.030175132398088	RUNX3/TBX21/DLG5	3
BP	GO:0046636	negative regulation of alpha-beta T cell activation	2/26	45/18888	0.00173937865141837	0.0459997149929734	0.0334217316092843	RUNX3/TBX21	2
BP	GO:0002697	regulation of immune effector process	4/26	385/18888	0.00178113374551917	0.0459997149929734	0.0334217316092843	TBX21/SPON2/NCR1/SH2D1B	4
BP	GO:0046631	alpha-beta T cell activation	3/26	181/18888	0.0019132377675323	0.0461893003414666	0.0335594774765219	RUNX3/TBX21/NKG7	3
BP	GO:0045581	negative regulation of T cell differentiation	2/26	49/18888	0.00205919899048566	0.0461893003414666	0.0335594774765219	RUNX3/TBX21	2
BP	GO:0002706	regulation of lymphocyte mediated immunity	3/26	186/18888	0.00206771319287305	0.0461893003414666	0.0335594774765219	TBX21/NCR1/SH2D1B	3
BP	GO:0001837	epithelial to mesenchymal transition	3/26	187/18888	0.00209951365188485	0.0461893003414666	0.0335594774765219	TGFBR3/NCAM1/DLG5	3
CC	GO:0044194	cytolytic granule	3/27	14/19894	8.03439283015167e-07	4.09754034337735e-05	3.72119246870183e-05	GZMB/NKG7/GNLY	3

## Sheet: d
ONTOLOGY	ID	Description	GeneRatio	BgRatio	pvalue	p.adjust	qvalue	geneID	Count
CC	GO:0031252	cell leading edge	7/47	426/19894	5.89926566147424e-05	0.00946451788914359	0.00720191595876494	RUFY3/ARHGAP31/CAPG/ERBB2/INSR/CTNND1/CYFIP1	7
CC	GO:0030027	lamellipodium	5/47	203/19894	0.000114030336013778	0.00946451788914359	0.00720191595876494	RUFY3/ARHGAP31/CAPG/CTNND1/CYFIP1	5
CC	GO:0005769	early endosome	6/47	428/19894	0.000487335462849354	0.0202611299429412	0.0154174736407923	OCRL/SORT1/RAB11FIP5/ERBB2/PLEKHF1/AP1S2	6
CC	GO:0044194	cytolytic granule	2/47	14/19894	0.00048821999862509	0.0202611299429412	0.0154174736407923	GZMB/NKG7	2
CC	GO:0005905	clathrin-coated pit	3/47	77/19894	0.000799760375181219	0.0265520444560165	0.0202044726361571	OCRL/SORT1/AP1S2	3
CC	GO:0005798	Golgi-associated vesicle	3/47	94/19894	0.0014249759186258	0.0394243337486471	0.0299994930237011	OCRL/SORT1/AP1S2	3
MF	GO:0019838	growth factor binding	5/45	135/18522	1.84600707413441e-05	0.0030089915308391	0.00217634518213742	TGFBR3/SORT1/FGFBP2/ERBB2/INSR	5

## Sheet: e-g
Exposure	Metabolites	Tag	Frequency
uPDI	(±)-Octopamine	Amino acid metabolism	1
uPDI	ACar	Lipid metabolism	7
uPDI	Area of L-Glutamic acid	Amino acid metabolism	3
uPDI	Area of L-Glutamine	Amino acid metabolism	4
uPDI	B	Other	1
uPDI	Ca	Other	4
uPDI	Carnitine	Lipid metabolism	3
uPDI	Cs	Other	1
uPDI	DAG	Lipid metabolism	4
uPDI	FFA	Lipid metabolism	18
uPDI	HDL	Lipid transport	14
uPDI	L-Histidine	Amino acid metabolism	1
uPDI	L-Isoleucine	Amino acid metabolism	2
uPDI	L-Methionine	Amino acid metabolism	4
uPDI	LDL	Lipid transport	47
uPDI	Li	Other	1
uPDI	MAG	Lipid metabolism	1
uPDI	NAG2	Other	4
uPDI	PC	Lipid metabolism	7
uPDI	PE	Lipid metabolism	1
uPDI	Si	Other	1
uPDI	SM	Lipid metabolism	12
uPDI	Sterol	Other	2
uPDI	TAG	Lipid metabolism	2
uPDI	TMAO	Other	6
uPDI	VLDL	Lipid transport	23
LV10 (Chrononutrition)	ACar	Lipid metabolism	4
LV10 (Chrononutrition)	Carnitine	Lipid metabolism	8
LV10 (Chrononutrition)	CE	Lipid metabolism	2
LV10 (Chrononutrition)	Citrate	Other	2
LV10 (Chrononutrition)	DAG	Lipid metabolism	5
LV10 (Chrononutrition)	FFA	Lipid metabolism	5
LV10 (Chrononutrition)	Glycine	Amino acid metabolism	1
LV10 (Chrononutrition)	HDL	Lipid transport	14
LV10 (Chrononutrition)	IDL	Lipid transport	3
LV10 (Chrononutrition)	L-Isoleucine	Amino acid metabolism	2
LV10 (Chrononutrition)	L-Valine	Amino acid metabolism	1
LV10 (Chrononutrition)	LDL	Lipid transport	17
LV10 (Chrononutrition)	PC	Lipid metabolism	6
LV10 (Chrononutrition)	PE	Lipid metabolism	6
LV10 (Chrononutrition)	PG	Lipid metabolism	3
LV10 (Chrononutrition)	PI	Lipid metabolism	2
LV10 (Chrononutrition)	PS	Lipid metabolism	6
LV10 (Chrononutrition)	Rb	Other	4
LV10 (Chrononutrition)	SM	Lipid metabolism	1
LV10 (Chrononutrition)	TAG	Lipid metabolism	56
LV10 (Chrononutrition)	VLDL	Lipid transport	19
LV10 (Chrononutrition)	VLDL+IDL	Lipid transport	1
LV8 (Coffee Intake)	ACar	Lipid metabolism	6
LV8 (Coffee Intake)	Carnitine	Lipid metabolism	15
LV8 (Coffee Intake)	FFA	Lipid metabolism	2
LV8 (Coffee Intake)	HDL	Lipid transport	4
LV8 (Coffee Intake)	LDL	Lipid transport	2
LV8 (Coffee Intake)	LPC	Lipid metabolism	5
LV8 (Coffee Intake)	S	Other	1
LV8 (Coffee Intake)	SM	Lipid metabolism	2
LV8 (Coffee Intake)	Sterol	Other	1
LV8 (Coffee Intake)	VLDL	Lipid transport	4
