# Supplementary material for: The Influence of Sleep and Diet on Human Peripheral Immunity and Chronic Health Conditions
Source: Research (Wash D C). 2026 Feb 19;9:1081. doi: 10.34133/research.1081 (PMC12943795; doi:10.34133/research.1081)
Supplement: Supplementary 1 — Figs. S1 to S14 Tables S1 to S18 Data S1 to S5 [file research.1081.f1.zip › Data S4.xlsx]

## Sheet: a
ACME	Mediating proportion	Exposure	Transcripts	Immunophenotypes	Mediation direction
0.109557644506739	0.800733144888661	Chronotype	GZMB	inCD45_CD56_dim_NK_cells_in_CD45+_cells	D1
0.0601373885983796	0.782806163181632	Chronotype	ERBB2	inCD45_CD56_dim_NK_cells_in_CD45+_cells	D2
0.0527378773074438	0.734269513898394	Chronotype	MLC1	inCD45_CD56_dim_NK_cells_in_CD45+_cells	D2
0.0998462987963718	0.713218110573587	Chronotype	SH2D1B	inCD45_CD56_dim_NK_cells_in_CD45+_cells	D1
0.0556761677106824	0.71234183064702	Chronotype	SPON2	inCD45_CD56_dim_NK_cells_in_CD45+_cells	D2
0.0587836928551361	0.702317121250418	Chronotype	NCAM1	inCD45_CD56_dim_NK_cells_in_CD45+_cells	D2
0.0947177333525257	0.694721278166339	Chronotype	NCR1	inCD45_CD56_dim_NK_cells_in_CD45+_cells	D1
0.105002324961502	0.694329966095552	Chronotype	BNC2	inCD45_CD56_dim_NK_cells_in_CD45+_cells	D1
0.0288282743937204	0.665099702272822	Chronotype	ARL4C	inCD45_CD56_dim_NK_cells_in_CD45+_cells	D2
0.058121462214484	0.657557359667364	Chronotype	GNLY	inCD45_CD56_dim_NK_cells_in_CD45+_cells	D2

## Sheet: b
ACME	Mediating proportion	Exposure	Transcripts	Immunophenotypes	Mediation direction
0.0637752452430968	0.509625116167167	Chronotype	GZMB	CD85j_in_Lymphocytes	D1
0.0524204336565776	0.445675893303833	Chronotype	CST7	CD85j_in_Lymphocytes	D1
0.0517842695433666	0.423050439212591	Chronotype	C1orf21	CD85j_in_Lymphocytes	D1
0.0517745989727843	0.401916628789301	Chronotype	FGFBP2	CD85j_in_Lymphocytes	D1
0.02907424108635	0.379419990818338	Chronotype	NKG7	CD85j_in_Lymphocytes	D2
0.0420915261240802	0.362768874804223	Chronotype	PDGFRB	CD85j_in_Lymphocytes	D2
0.0498296644914685	0.356700695757309	Chronotype	KIR3DX1	CD85j_in_Lymphocytes	D2
0.0279429958602639	0.333795492443019	Chronotype	ERBB2	CD85j_in_Lymphocytes	D2
0.0137372957118072	0.306108939797028	Chronotype	BHLHE40	CD85j_in_Lymphocytes	D2
0.0360791456230163	0.299970585578424	Chronotype	GPR153	CD85j_in_Lymphocytes	D1

## Sheet: c
ACME	Mediating proportion	Exposure	Transcripts	Immunophenotypes	Mediation direction
0.0226463457623473	0.229398460040983	Chronotype	PDGFRB	inParent_Non-Classical_monocytes_in_Monocytes	D2
0.0162328637850766	0.221883871098427	Chronotype	MLC1	inParent_Non-Classical_monocytes_in_Monocytes	D2
0.0256374687442454	0.198290849494346	Chronotype	SH2D1B	inParent_Non-Classical_monocytes_in_Monocytes	D1
0.015482801600406	0.193225665714377	Chronotype	ERBB2	inParent_Non-Classical_monocytes_in_Monocytes	D2
0.018559795591709	0.177464025585137	Chronotype	GPR153	inParent_Non-Classical_monocytes_in_Monocytes	D2
-0.0110165	0.162924128625848	Chronotype	STAB1	inParent_Non-Classical_monocytes_in_Monocytes	D2
-0.0120366	0.161861834650198	Chronotype	FAM198B	inParent_Non-Classical_monocytes_in_Monocytes	D2
0.0118917976280935	0.159530143270297	Chronotype	NKG7	inParent_Non-Classical_monocytes_in_Monocytes	D2
0.00689887032596058	0.153831841499091	Chronotype	ARL4C	inParent_Non-Classical_monocytes_in_Monocytes	D2
0.0118404336216094	0.150457943647066	Chronotype	TTC38	inParent_Non-Classical_monocytes_in_Monocytes	D2

## Sheet: d
ACME	Mediating proportion	Exposure	Transcripts	Immunophenotypes	Mediation direction
0.0317591383487965	0.374816933016501	Nocturnal sleep restriction	MTMR11	inCD45_Classical_monocytes_in_CD45+_cells	D1
0.0322466325490686	0.335156528425856	Nocturnal sleep restriction	VCAN	inCD45_Classical_monocytes_in_CD45+_cells	D1
0.0141776368469519	0.322106827698711	Nocturnal sleep restriction	FCN1	inCD45_Classical_monocytes_in_CD45+_cells	D2
0.0155060888941302	0.316294923350994	Nocturnal sleep restriction	ADAP2	inCD45_Classical_monocytes_in_CD45+_cells	D2
0.0301151989421997	0.310287222240654	Nocturnal sleep restriction	FAM198B	inCD45_Classical_monocytes_in_CD45+_cells	D1
0.0108475762219806	0.297560917885805	Nocturnal sleep restriction	ADA2	inCD45_Classical_monocytes_in_CD45+_cells	D2
0.024515730732316	0.292297095603356	Nocturnal sleep restriction	TNS3	inCD45_Classical_monocytes_in_CD45+_cells	D1
0.0265045495217269	0.290119689382267	Nocturnal sleep restriction	CYFIP1	inCD45_Classical_monocytes_in_CD45+_cells	D1
0.02773148800682	0.287057184423992	Nocturnal sleep restriction	CD33	inCD45_Classical_monocytes_in_CD45+_cells	D1
0.0195935058197954	0.275159212332728	Nocturnal sleep restriction	TFEC	inCD45_Classical_monocytes_in_CD45+_cells	D2

## Sheet: e
ACME	Mediating proportion	Exposure	Transcripts	Immunophenotypes	Mediation direction
-0.0676102	0.894925561665736	Nocturnal sleep restriction	GZMB	inCD45_CD56_dim_NK_cells_in_CD45+_cells	D1
-0.0554587	0.789663930044461	Nocturnal sleep restriction	ERBB2	inCD45_CD56_dim_NK_cells_in_CD45+_cells	D1
-0.0601415	0.789209325838911	Nocturnal sleep restriction	FGFBP2	inCD45_CD56_dim_NK_cells_in_CD45+_cells	D1
-0.0509664	0.715074448460906	Nocturnal sleep restriction	CST7	inCD45_CD56_dim_NK_cells_in_CD45+_cells	D1
-0.0648423	0.71405081649302	Nocturnal sleep restriction	BNC2	inCD45_CD56_dim_NK_cells_in_CD45+_cells	D1
-0.0372506	0.678682203497101	Nocturnal sleep restriction	NCR1	inCD45_CD56_dim_NK_cells_in_CD45+_cells	D2
-0.0485338	0.655681611894634	Nocturnal sleep restriction	TTC38	inCD45_CD56_dim_NK_cells_in_CD45+_cells	D1
-0.025646	0.644098630903957	Nocturnal sleep restriction	IL2RB	inCD45_CD56_dim_NK_cells_in_CD45+_cells	D2
-0.0449866	0.628500114277217	Nocturnal sleep restriction	C1orf21	inCD45_CD56_dim_NK_cells_in_CD45+_cells	D1
-0.0302527	0.622372783448336	Nocturnal sleep restriction	SPON2	inCD45_CD56_dim_NK_cells_in_CD45+_cells	D2

## Sheet: f
ACME	Mediating proportion	Exposure	Transcripts	Immunophenotypes	Mediation direction
0.0206310881653733	0.269921152635674	Nocturnal sleep restriction	CYFIP1	IL-1 b_LPS+ATP	D1
0.0182138849722176	0.251495556790152	Nocturnal sleep restriction	SORT1	IL-1 b_LPS+ATP	D1
0.017922215439104	0.247549019868768	Nocturnal sleep restriction	FAM198B	IL-1 b_LPS+ATP	D1
0.0170574790017837	0.236413517681012	Nocturnal sleep restriction	VCAN	IL-1 b_LPS+ATP	D1
0.0112704400722299	0.229721496648063	Nocturnal sleep restriction	STAB1	IL-1 b_LPS+ATP	D2
0.00776291027212378	0.223258729606239	Nocturnal sleep restriction	NAGA	IL-1 b_LPS+ATP	D2
0.0110518033781835	0.215629567155781	Nocturnal sleep restriction	MYOF	IL-1 b_LPS+ATP	D2
0.0156756972027509	0.213191143621563	Nocturnal sleep restriction	MTMR11	IL-1 b_LPS+ATP	D1
0.00945779641189168	0.210173784399727	Nocturnal sleep restriction	FCN1	IL-1 b_LPS+ATP	D2
0.010042362473649	0.206373183509523	Nocturnal sleep restriction	ALDH2	IL-1 b_LPS+ATP	D2

## Sheet: h
Gender	Age	IHM	Nocturnal sleep restriction T-index	Chronotype T-index
1	24	-0.211	-18.2626	23.1302129048603
1	39	-0.04	-5.15099	-43.6385
0	35	-0.133	7.24105939625774	-14.7491
0	28	-0.088	49.2300380806719	-138.587
0	31	0.117	39.5314160268497	-69.4447
1	37	0.23	-163.949	295.576301640526
1	24	-0.01	113.739034658739	-206.448
1	25	0.445	-24.0896	2.18825406132569
0	24	0.548	-25.2155	86.4917404252208
0	22	0.439	-49.2921	64.202977654424
0	28	-0.173	-55.792	170.861668983421
1	46	0.559	60.1395352691898	-97.6388
0	20	0.487	-1.65693	-14.9891
1	49	-0.324	-131.28	223.606185368058
1	30	0.205	81.1859622291154	-103.584
0	25	0.695	55.9503881787218	-109.43
0	22	-0.749	49.6756903365835	-112.81
1	25	0.107	50.7022943047514	-43.0932
0	24	0.434	-111.939	209.827897589399
0	30	-0.092	-24.5802	31.8993655165805
0	25	0.783	98.7850227801649	-178.304
0	26	-0.082	71.284519838412	-133.201
0	27	0.313	-27.2366	22.7412874422095
0	30	0.143	34.5034412976545	-63.8816
1	57	-0.051	93.5041761026596	-129.812
0	58	0.171	-20.5193	0.614224525759704
0	39	-0.158	-28.4588	22.7522701576955
1	25	-0.944	17.4305286877493	10.9129843056985
1	38	0.062	-12.5971	20.5741546144356
0	31	-0.35	76.8582253255725	-140.448
0	34	0.079	-94.8519	133.880180355729
0	44	-0.54	9.14392428734979	3.03218524898461
1	23	0.046	-128.556	255.513569874899
1	38	-0.094	1.57662669539473	8.41742714793932
0	24	-0.62	94.5713024881825	-137.465
1	42	0.5	-67.3895	135.926672571294
0	43	-0.686	-60.123	124.03693662704
0	31	-0.953	-3.67192	-15.8582
0	26	0.033	17.7133705756446	-28.6612
0	38	0.641	35.3045979682782	-43.9589
1	25	0.004	-58.4233	82.3841805918564
0	31	-0.042	-33.0978	41.0818863760097
1	32	-0.53	37.8398671022306	-59.1429
1	33	0.305	-51.7406	96.8295409667289
0	26	0.319	7.61711234967172	34.3691149602305
1	23	0.563	10.5623232233431	-1.43093
1	24	0.131	-148.539	291.005779781246
0	24	-0.511	-86.2011	196.10361102627
0	53	-0.204	42.7486676944605	-55.0196
0	29	0.314	24.2991733498634	-70.6507
1	32	0.303	67.3516776350938	-125.26
1	57	-0.144	80.8274830396451	-163.444
0	31	0.069	1.77488670365417	-21.9524
0	23	0.338	45.2688611717438	-72.94
1	31	0.153	90.4445536425753	-140.454
0	43	0.107	-162.207	276.350212739444
0	31	-0.055	-91.1841	199.97893199727
0	38	-0.408	-17.9545	-16.3886
1	29	-0.046	53.3955579461163	-104.736
1	27	0.21	9.80065110020937	-13.4536
0	23	-0.504	58.0321736005221	-57.3348
0	23	-0.208	18.3305821552206	-10.5042
0	26	0.364	106.449271780093	-153.675
0	26	0.319	33.9756710582034	-19.1776
0	30	-0.911	136.024680673673	-186.17
1	35	-0.335	-42.1239	57.0989491777773
1	25	0.919	-32.8289	91.9583591870856
0	22	0.713	5.35841912837335	5.93822203140409
0	22	0.327	65.5644411860391	-58.149
0	23	0.018	63.2780205125861	-98.7446
1	25	0.324	10.6057017941006	-35.1038
0	23	0.092	109.318307069078	-143.042
1	27	-0.366	34.9666710934841	-40.5544
0	22	-0.454	42.7124995377367	-48.6631
0	23	0.676	40.3698324707068	-66.8926
0	24	-0.185	67.1047253501842	-105.97
0	42	0.355	39.2747268225562	-20.9319
0	42	-0.978	118.473445952571	-157.764
1	40	0.345	15.2924141433455	-26.1298
0	26	0.169	0.320538137551351	-19.9991
0	24	0.056	-25.3225	66.9953477884182
1	45	-0.405	-29.656	23.6460455236572
0	29	0.063	31.4529883613542	-20.3381
0	43	0.025	107.076189068847	-141.383
1	38	-0.574	-46.0897	65.2630472291464
0	35	0.454	-71.1616	84.6567124382308
1	57	-0.592	-85.9076	149.091632325118
1	42	-0.089	-19.0289	23.9628872017367
0	32	0.302	42.0726763765416	-75.0705
1	25	0.548	14.3168179599628	14.0153912602801
1	24	-0.418	94.0451829285071	-113.05
1	26	0.59	-58.1851	104.731900827093
1	28	0.028	-92.5576	154.956124609529
1	26	0.225	-63.5998	138.238983580745
0	21	-0.471	79.0041956542848	-110.854
1	27	0.554	-25.71	26.9399932960806
0	22	-0.041	134.106435688244	-182.64
1	32	-0.391	-84.4346	143.252489422821
0	25	0.196	14.9402855492449	-33.7763
1	26	-0.105	37.3076924140111	-54.1474
0	24	0.101	61.8915058365957	-114.684
0	28	-0.204	-36.5276	15.6487261146723
0	26	0.222	10.0281564880775	30.3519393838123
0	23	0.093	-4.98397	5.25427646932834
0	23	-0.31	7.72722397680589	-8.73426
0	22	0.086	54.8135570876801	-104.341
1	39	0.261	-71.3238	166.932967285186
1	50	-0.377	-61.6188	97.9937761953239
0	57	-0.207	112.04452833096	-188.838
0	50	-1.135	-11.074	-23.3301
0	25	0.299	21.4584306001495	-64.9225
0	22	0.258	18.8125918846972	-13.4654
1	26	-0.493	10.0656074604026	15.980482365795
0	33	0.924	11.2407678733824	-16.0364
1	32	0.009	-106.815	172.774904784822
0	36	-0.64	28.4379569347408	-34.6853
0	23	0.773	-1.4506	-19.222
0	23	0.88	-80.4273	164.36433170617
0	27	-0.179	0.694450747335188	64.2838822931485
0	25	0.14	-38.1172	78.0626259708702
0	21	0.517	84.8685485416702	-110.273
0	22	-0.165	68.6897318470694	-111.973
0	23	-0.018	32.0279237058882	-45.0396
0	22	0.213	20.8739428766173	-21.0692
0	40	-0.281	64.9387029986312	-116.822
0	31	0.099	23.5727164400813	-119.253
0	22	0.449	-4.27114	11.3747594953322
0	24	0.61	-117.42	175.032225906902
0	25	-0.496	42.3621969576432	-128.408
0	23	-0.024	-58.1764	141.462035407409
1	31	0.281	-43.6116	89.5681836291069
0	31	-0.188	-21.5436	61.7038260158797
1	30	0.032	21.177007331776	-12.3316
1	23	0.528	-22.7297	45.273968572552
1	25	0.287	-168.528	248.662998715721
0	25	0.015	83.4818594784326	-132.137
1	25	0.37	-62.1149	122.158270592063
1	23	-0.313	-95.4187	161.033988819647
1	39	-0.292	-37.0199	38.4748128148093
0	24	0.34	25.3793817825096	-41.7934
0	24	0.111	72.2793160569441	-122.947
0	25	0.478	-42.8598	35.9631538276195
0	26	-0.149	91.4569130213977	-168.755
1	57	-0.503	25.0067597271943	-37.8198
1	26	0.714	-82.2764	101.884887516174
0	27	-0.24	-134.687	236.347818109642
0	25	0.498	95.0636145446935	-118.487
0	34	-0.211	-13.7818	14.519331342389
0	43	0.137	-11.2024	16.254710065683
0	60	-0.695	8.28480574118126	-40.5631
1	31	0.113	-104.476	165.846
0	27	0.391	40.6874161592522	-37.9774
1	37	-0.422	-43.1494	71.1384077821492
0	23	-0.112	77.6986380446772	-150.508
0	25	-0.384	2.7009266235698	-33.9958
1	37	-0.657	23.9004000514421	-50.9233
1	28	0.169	-68.8892	151.662434899968
1	24	-0.449	-48.9054	76.990690466881
1	32	-0.144	-62.7376	77.654833918642
1	31	-0.072	-58.3512	64.9388217816299
1	46	-0.786	-54.4349	44.9795915335297
0	27	0.065	29.5529715863294	-33.8483
0	22	-0.443	-19.1932	-33.0589
0	23	-0.111	65.3215108237793	-104.377
0	53	0.399	12.7806570008685	-7.96416
1	25	-0.17	4.63879705076477	24.3969900878395
0	27	-0.637	13.0128566559202	9.72738495951476
0	50	-0.708	-1.66212	-5.76219
1	33	-0.07	-9.67029	-0.62706
0	25	0.218	90.3033431768382	-118.787
0	33	-0.558	15.9559811743074	9.31900161541929
0	31	-0.249	30.5412544159374	-23.3931
1	24	-0.131	51.517998541542	-73.1956
0	25	-1.024	38.5841824764996	-54.4076
1	39	-0.203	-68.7448	134.172278129711
0	22	0.043	29.7924733759438	-75.4396
0	24	-0.44	-42.2297	111.836014793843
0	27	-0.419	61.7021854728305	-116.158
0	23	0.33	-31.8683	29.8151586537436
1	40	0.067	-74.6449	70.4370150863147
0	31	0.172	59.8756353538928	-70.6694
1	24	-0.029	49.3463056535907	-100.619
0	27	0.166	-35.146	63.4168196181702
0	23	-0.26	-5.18838	23.4188518972129
1	47	-0.486	-6.06336	6.46929872287197
0	27	0.24	-5.08987	34.2212471015027
0	31	0.074	77.6645797791254	-138.858
0	42	-0.258	23.3925380475117	-43.4083
1	43	-0.114	-53.6188	55.4425447952386
0	24	0.108	-85.5478	110.084174958882
1	36	0.443	26.1555719332073	-79.041
1	29	-0.011	-35.4007	71.747469036509
1	30	-0.089	-38.3397	83.7900200746337
0	21	-0.105	24.6361433507467	-31.4058
0	26	0.05	-76.3018	109.36112721421
0	33	-0.247	40.4747965915139	-73.2607
1	25	-0.109	6.16980300776464	13.8894761101177
0	42	-0.108	60.7261785026008	-96.8183
0	25	0.072	16.8770246230148	24.4540431358523
0	22	0.053	149.221740238616	-203.981
1	23	-0.456	13.8616367448335	-7.50194
0	23	0.418	16.5301970543182	-80.4939
0	28	-0.399	70.1537159449819	-118.449
1	29	-0.104	-54.712	106.868703163414
0	31	0.639	-27.4747	18.636430623543
0	28	0.01	70.1759865983034	-67.7722
0	27	-0.452	87.6305062257901	-161.116
1	25	-0.451	77.0561677859683	-165.455
1	34	-0.313	-68.6049	165.393787962958
1	47	-0.007	-31.4751	29.1935457495252
0	25	0.404	66.4826781925407	-102.557
0	40	-0.333	31.8925453572728	-34.4488
1	31	-0.215	-11.4059	0.527725794452619
0	23	-0.225	-142.891	258.545465971064
0	23	-0.246	56.308548457155	-94.4556
1	24	0.139	-38.8924	44.6603472402875
1	26	0.225	-43.6261	86.9819563178836
0	51	-0.45	77.2565049928478	-154.95
1	23	-0.159	-73.6879	173.636932026541
0	26	-0.096	-3.88399	-51.8732
0	25	-0.732	-21.6524	87.0533882258122
0	25	0.557	-23.6172	58.1570429797072
0	39	-1.07	-44.1937	81.9834635471079
0	21	-0.63	120.884926229082	-159.091
1	37	0.354	-21.6486	16.289616974966
0	54	0.16	-45.3172	63.5329036981013
0	29	-0.114	-19.7966	64.4903029849223
1	39	-0.22	-83.605	132.560901244865
1	58	-0.46	-98.5604	127.570101520262
0	38	-0.61	-7.66356	22.421383734644
1	27	0.131	-24.8164	22.4484227128043
0	57	0.523	-14.999	-10.7059
0	38	-0.037	22.4646498614482	-32.9944
1	57	-0.283	-84.8676	101.069222370662
0	50	-1.263	71.492054664594	-155.329
1	48	-0.766	-36.2892	46.2662130422721
1	55	-0.394	-97.0153	179.346481351646
1	54	-1.069	-115.131	195.966235617947
0	40	-0.293	-10.0983	36.6677571293036
1	35	-0.373	-82.0968	136.873535085289
0	37	0.24	74.3947412539606	-147.485
1	56	0.079	-14.0712	56.7474250091845
0	53	0.306	-64.5859	81.6015061861001
0	53	-0.086	-129.124	197.29683586067
0	49	-0.355	59.4620581640483	-121.572
1	37	-0.073	-47.3374	74.8549844174913
1	52	-0.008	-80.3532	157.178378039215
0	51	-0.808	22.551988619276	-87.0626
1	24	0.085	4.50043169055284	40.0993836491016
1	37	-0.238	-39.7234	9.55579767957042
0	56	-0.848	9.28844562464039	-66.2873
0	57	0.183	23.7207583222095	-9.07177
1	43	-0.159	-16.2501	-12.4606
0	29	0.228	49.7755697208298	-74.0985
1	31	0.727	-113.911	157.954659119914
1	51	-0.163	29.6870566458045	-64.205
1	25	-0.216	29.8399522944207	-29.3653
0	24	0.278	-127.864	251.163121624344
0	25	-0.675	112.193739290298	-125.078
0	23	-0.789	49.390904305773	-78.8924
1	58	-1.401	6.05091923996867	-20.6112
0	49	-0.608	-16.5182	-34.6947
1	29	-0.039	-35.5179	93.9737211463233
1	50	-0.102	24.4676380922245	-77.6526
0	26	-0.179	-17.071	62.1950225234935
1	53	-1.056	-9.85255	5.14048201348903
0	58	-0.178	-32.8691	78.1467814541385
0	54	-0.156	-29.5994	41.0110034038664
0	50	-0.615	22.3675584109929	-82.1958
1	25	-0.196	-62.1435	119.579470199983
0	26	0.244	14.5625607960832	-30.3679
0	23	-0.195	-7.72028	-5.75419
0	23	-0.144	91.6477189022546	-153.901
0	22	0.357	40.349424290492	-129.692
0	22	0.209	76.5522159242464	-179.667
0	24	0.334	65.8440332531901	-68.0154
0	23	0.381	166.645626195161	-260.592
0	23	-0.177	62.1404935695932	-139.632
0	23	-0.047	98.7911060887122	-158.481
1	33	-0.115	-122.572	170.420252139873
0	22	0.426	24.723152711558	-0.421263
0	23	-0.023	-42.3793	71.3411487817896
1	23	-0.146	-25.1733	-19.4363
1	28	-0.485	41.2860871293725	-103.345
0	44	-0.364	37.9556237897505	-99.2353
1	30	0.392	-70.64	114.950659570704
1	30	0.219	-35.3984	79.9303892241626
0	24	-0.813	44.5686586803591	-119.383
1	47	0.219	-19.1501	1.69700602050188
1	43	-0.302	-12.0044	-10.239
1	25	-0.18	18.0112451885241	-8.26161
1	25	0.171	23.6725116554104	-34.5082
1	25	0.268	-180.8	293.515809133321
1	42	0.351	-29.151	15.2562836346254
0	28	0.542	27.8339628407499	-4.51205
1	30	0.068	-23.1955	28.5443281841535
1	30	0.068	-10.7565	54.636519823812
0	35	0.291	82.1781926391721	-90.9498
1	37	-0.14	-52.7557	108.368515548354
0	47	-0.649	82.0611690256737	-179.585
1	42	0.59	-100.726	151.153451258252
0	22	-0.586	-3.52134	26.3921277106124
0	28	0.143	26.0696587368879	-29.0906
0	47	-0.375	18.1059194407818	-82.525
0	45	-0.058	28.0743889060325	-86.0309
0	34	0.013	-44.0436	46.9179686146754
0	25	0.128	125.603060463037	-206.788
0	25	-0.559	-55.0247	58.8476742602541
1	33	-0.531	6.61898992876258	-4.1374
0	54	-0.453	-9.14656	-12.189
0	29	-0.882	-10.7758	19.6953342285429
0	37	-0.322	31.2375087073623	-67.9414
0	52	-0.541	41.3461920480458	-22.597
0	59	0.417	39.183186462111	-76.894
0	26	1.074	-75.4956	87.8747854569164
0	36	-0.676	-46.0753	46.6786022923602
0	33	0.563	10.2588368009116	14.2981282044884
1	33	-0.303	-77.1541	145.182618218905
0	29	0.147	-27.8842	79.9557727683416
1	30	-0.72	42.7203899243669	-24.634
1	60	-0.179	60.2450740522156	-159.889
1	23	-0.249	-70.5845	120.729314850731
1	23	-0.016	-64.4685	99.0050351234289
1	22	0.231	-41.3121	75.271962111152
1	23	0.774	-155.579	284.948781410877
1	23	1.169	45.0802475186735	0.576506849001998
1	41	-0.929	21.6858307819073	-54.047
1	31	-0.411	-15.5241	45.6172957564309
0	29	-0.103	-42.9557	92.2747997578577
1	21	0.573	-7.63681	26.9625107622108
0	60	0.795	47.6289666045164	-79.6458
0	57	0.496	-11.7693	25.3709969383958
1	33	0.093	-58.2396	85.0340601724904
0	30	-0.113	68.243819517699	-125.376
0	26	-0.048	41.7266668494331	-80.772
0	30	-0.937	39.3621510569281	-89.7949
0	26	0.35	-1.98609	-24.8443
0	45	-1.097	94.2542952371887	-182.414
0	25	0.313	-11.8489	8.39379697515608
0	46	-0.972	101.575000121099	-136.822
1	32	-0.281	-52.5208	130.952373805667
1	44	0.038	-60.0638	127.373289222807
1	27	-0.039	17.5900487910127	-31.7842
0	25	0.439	76.5426440250438	-112.32
0	24	0.017	92.8732354580865	-120.094
1	28	-0.021	-21.9023	51.4394791561943
0	24	0.099	53.7236278418246	-92.5633
0	23	0.671	-16.5403	32.6397
0	24	0.069	25.148428378978	4.7584563468747
0	26	0.568	98.9311945027813	-140.272
0	24	0.78	65.1739810786148	-83.8166
1	36	-0.144	69.5324841973695	-127.672
1	31	-0.059	-44.4717	55.4327649241201
1	58	0.46	-101.961	178.092768599292
1	27	0.381	-65.4348	114.795275996736
0	23	0.565	9.12243411493912	-54.4387
0	22	0.146	-27.0978	72.781488149742
1	23	-0.107	-15.008	67.8004069511877
0	22	0.338	24.1007507331801	-37.4319
0	27	0.445	55.6571992654917	-76.3394
0	21	-0.517	76.8374244535183	-150.37
1	23	0.514	69.7823870395423	-64.5966
0	25	0.531	5.65722272983929	1.78974927414432
0	26	-0.2	37.5605339454942	-7.94765
0	23	0.073	119.750816864774	-148.562
1	48	0.143	-47.9614	72.2303
1	24	0.065	3.56297260547018	42.7179268891384
1	35	0.125	60.6951553797159	-106.315
0	23	0.113	83.0445154386597	-113.825
0	22	0.122	90.9783829980294	-193.617
1	34	0.076	-62.2309	87.9273304821993
0	29	-0.359	60.292476233043	-87.6645
1	54	0.175	97.2229340824356	-129.524
0	21	0.234	146.482185731729	-236.343
1	30	0.06	-83.3507	172.564173994263
0	22	0.477	98.8295053938066	-118.217
1	23	0.484	7.6075685269925	23.9866005179075
0	21	-1.422	77.1366936068662	-60.1517
0	24	0.109	24.6545256620197	-36.2973
0	25	0.426	34.5863001707781	-34.3893
0	31	-0.396	-38.2944	29.5643766447482
1	28	0.194	-24.3932	35.8733846070409
0	52	-0.57	2.06111183825653	36.5904375312215
0	46	-1.239	12.5631113485669	40.3055120620124
0	27	0.55	24.4333949230343	-89.3166
0	24	0.012	89.158647318097	-91.8919
0	24	0.764	90.9327136265702	-145.552
0	23	0.348	36.8774382646912	-98.2976
1	26	0.298	4.38281408209315	-52.0723
0	24	0.888	96.5380387160826	-150.471
0	31	-0.306	-101.565	140.879945294267
0	43	0.539	4.3265036754499	9.86868393702981
0	26	0.376	27.0960387934561	-25.1427
0	27	-0.126	79.2664196094853	-131.598
0	24	0.427	-68.9242	94.4997706127119
0	23	-0.146	71.6944837173316	-152.657
1	24	0.234	-35.5129	102.014539400765
1	24	0.025	14.1222190296884	-17.7049
0	24	0.298	72.0807839061376	-78.0675
1	41	0.215	-42.4058	45.2486846453378
0	25	0.628	66.2852729028451	-122.602
1	47	0.342	-15.0709	-6.45396
0	35	0.382	-27.6809	4.98130063793408
0	26	0.147	54.8120318478061	-65.614
1	26	-0.071	-13.6887	20.6380694691485
1	30	0.985	-58.5346	86.631399628147
1	25	0.115	-48.1307	94.710808424006
1	48	0.04	-70.5741	143.666875562502
1	50	0.064	-120.203	177.174399893665
0	48	0.181	-72.5444	94.9367076765612
1	47	0.148	-154.291	258.265857454281
0	39	-0.137	-29.3539	65.4002581314871
0	24	0.511	-7.86242	-27.6557
1	42	0.29	-20.8186	28.8646180508348
0	27	0.006	67.3200293339661	-144.157
0	27	0.223	32.3131386617393	-28.0232
0	26	0.521	-81.7338	160.586978390601
1	57	-0.349	-44.4355	57.4640474148123
0	25	0.198	57.7073419829161	-150.123
0	42	0.499	-37.19	67.5022960598674
1	44	-0.222	-96.9541	169.887620672081
0	38	0.46	-26.1099	15.0989954411971
0	27	0.06	9.02295286460345	-22.3154
0	32	0.565	16.5294968882326	14.7079176100459
1	44	0.365	-130.53	202.572990232092
0	51	-0.218	3.36529486898574	9.95221941394675
0	27	0.585	-126.615	202.793097510681
0	25	0.839	-99.9837	171.220429016201
1	44	0.583	-22.2669	17.5093925370337
0	44	0.063	-58.7456	118.816173269693
0	42	0.637	-12.5499	6.88428866361199
0	56	0.758	-29.4878	-12.0126
0	56	0.024	13.7521383702449	-96.6021
0	51	-0.574	86.3247610671126	-254.071
0	31	0.278	26.2326392588785	-54.6174
1	34	0.479	-29.8549	-6.07372
1	21	0.526	102.693129733693	-156.126
1	47	-0.114	-13.4261	15.7628827851294
0	23	0.894	28.7405159928083	-9.77646
1	39	-0.016	-107.848	175.758965501924
1	34	0.196	9.8692772483104	-47.8248
1	42	-0.588	-23.6859	36.4367669466591
1	52	0.284	-44.8836	46.0531753814588
1	45	-0.051	-108.59	117.059286955151
0	24	-0.026	-105.438	209.819319437041
1	22	1.144	-42.4437	33.7695665124844
0	43	0.202	-10.5256	-29.5148
1	45	0.094	-60.5369	127.931269080809
0	38	-0.42	-69.4215	77.4605146351277
1	42	-0.263	-96.2014	114.595089592397
0	60	0.456	27.3524864208368	-57.8306
1	48	0.511	41.5395748395623	-118.233
0	47	0.097	60.6606061903305	-95.2701
0	44	-0.013	63.5876874653181	-96.878
1	33	0.401	-17.518	15.8467953868057
1	44	0.378	27.3164405451699	-43.2306
0	42	-0.474	116.513194609969	-176.424
1	30	0.067	4.27363958867149	-25.2146
1	27	0.72	6.56874029994985	-54.1201
0	40	-0.395	38.2711629549052	-114.968
0	31	0.766	-75.3843	101.17501551467
1	40	0.109	-44.7324	88.2578284959792
1	25	0.241	-71.8017	118.531623742784
0	43	0.519	-62.5472	124.309262247057
1	48	0.292	-83.9515	160.041591403904
1	46	0.511	-43.7047	108.756555711866
0	31	0.051	150.849416205603	-217.719
1	47	0.264	33.1853025778079	-100.536
0	23	-0.69	47.7739971641464	-67.3664
1	22	0.863	68.6168919873855	-69.6266
0	22	0.324	118.380429577887	-197.011
1	32	0.574	-167.777	209.516918769423
1	26	-0.015	166.923543655647	-251.199
1	31	0.453	-70.5551	86.3678240763021
0	51	0.744	58.7981287982844	-106.117
1	41	0.269	-45.1618	15.2972806122688
1	22	1.044	16.9742198904748	-69.1056
1	24	0.546	86.7544057370144	-146.022
0	24	0.486	-46.1392	128.24334688181
1	30	-0.812	130.812628617287	-269.678
0	53	-0.228	32.1311488303504	-46.5412
1	56	-0.326	-14.4849	12.7350084746307
1	30	0.582	-123.882	249.325903504818
0	38	-0.478	98.3153925045829	-150.808
1	27	0.396	38.228625659657	-84.7609
1	23	0.822	-61.1661	107.108059805716
1	26	0.776	27.3857066243307	-5.91268
1	60	-0.353	-131.034	232.650158909071
0	53	-0.302	59.1683279556295	-128.955
0	54	0.205	9.13707503441521	-66.7669
0	27	0.441	-16.3537	32.8359788169301
0	22	0.084	-82.5064	124.984022974925
0	23	-0.95	75.0562667358687	-95.6014
1	26	0.09	-30.4319	57.0934646985878
0	28	0.386	59.6045287949462	-64.9819
0	25	0.562	-3.50861	47.3029323226922
1	23	-0.252	-32.4011	81.8832378520171
0	36	0.394	-17.2124	42.4845992672856
0	42	-0.029	83.1573763756978	-107.702
0	28	-0.513	-21.6062	-29.7529
1	23	-0.271	-9.99392	62.096643449906
1	23	-0.457	13.2461030210225	6.63164288172057
0	52	-0.182	-36.287	62.5261500259457
0	37	-0.219	85.997438789132	-168.998
1	35	-0.09	-91.7894	155.180595458944
0	28	0.731	121.815515700934	-178.866
0	26	-0.151	21.1274477802528	-22.3647
1	52	0.252	-32.0398	50.8650748771419
1	24	0.121	25.9726542055234	-43.6338
0	22	0.069	-15.4601	52.0760897252998
1	52	0.335	-12.9134	29.5142605178038
0	53	-0.494	-17.9374	30.0296327773851
0	25	-0.244	-20.4313	109.695236772323
1	24	0.212	-5.02054	9.91045460446687
1	22	-0.257	6.71481255857732	36.9961611114708
1	24	0.51	47.7931273992753	-79.4854
1	22	0.646	-25.7936	45.5200902840364
1	22	0.492	17.8347943127091	15.6066821038163
1	20	-0.384	-0.166742	37.1385580972477
0	47	-1.017	-12.3949	11.8007789748211
1	21	-0.045	-154.399	286.321112580169
1	31	0.115	43.3582837557185	-64.892
1	21	0.417	-66.6424	97.2093523130763
0	56	-0.574	41.3777925663685	-57.5094
0	29	0.21	-75.5876	85.0296594024547
1	25	0.258	-70.3624	124.637464784214
0	35	-0.213	107.939025191171	-198.617
1	28	0.765	-68.7037	96.4205561476855
1	23	-0.113	-121.864	130.578842132021
0	44	0.132	27.5093331180396	-37.0627
1	33	0.162	-46.8621	89.4192544798106
0	24	0.623	82.2334373087833	-118.282
0	26	0.149	36.9156365418413	-51.2837
1	48	0.413	-113.113	195.922478979073
0	21	-0.091	81.1622392775695	-50.9135
1	23	0.331	47.3921532180181	-121.688
1	43	-0.02	-78.9	37.4947360746692
0	21	0.126	-88.5297	141.971149282692
1	25	0.92	-20.8491	58.0524239908448
0	23	-0.357	-13.6604	44.1164097396106
0	24	-0.313	113.825855686898	-171.096
1	39	-0.279	105.638140096266	-235.002
1	25	-0.135	-67.8602	71.3647049950344
0	29	-0.109	-42.8846	94.3574805292658
0	26	0.394	37.432612516886	-77.1751
0	27	-0.924	40.0959061509825	-51.1265
0	21	0.24	-118.689	167.315224719599
0	23	0.127	-55.7493	118.093788681314
0	21	0.549	62.8318348273385	-26.9625
1	25	0.189	18.9200752848321	-8.37329
0	29	0.381	-28.3242	-2.86086
0	27	-0.124	-6.7441	6.4654517009361
1	30	0.042	91.5872374830853	-142.176
1	27	0.035	-7.30584	40.7477421933685
0	26	0.87	94.5884912935668	-183.003
0	25	-0.095	128.957844570698	-182.346
0	24	0.453	48.2917116228446	-60.8389
0	25	-0.173	16.3253183741208	-17.5736
1	26	-0.159	-39.6962	79.7498805158344
1	26	0.162	-25.5647	26.5690038397655
0	32	-0.248	31.9547142326024	-109.067
1	24	0.744	-103.981	158.153962872398
1	27	-0.303	113.975535433388	-200.132
0	53	-0.149	-34.6151	8.6131175093946
0	23	0.366	29.568151312276	-55.4268
0	58	-0.702	-30.3166	55.0452692830583
1	25	-0.159	-16.1976	17.8332489036543
0	27	-0.328	1.66062991377503	-27.7738
1	25	0.384	-22.6337	57.3308795184024
0	55	-1.011	41.7471383830403	-61.5038
0	27	-0.176	-1.34325	-26.7248
1	27	-1.074	15.4754432895925	30.4831092283181
1	52	-0.459	42.4543012566393	-73.5363
0	59	-0.57	-80.8309	119.110865555156
0	37	0.014	-46.9711	19.6356991760651
1	32	0.203	46.982531949986	-72.0115
1	31	-0.352	-77.8225	109.230093582514
1	26	0.236	-44.6933	26.6327381704893
1	30	-0.344	-6.69704	-2.47956
0	30	1.061	-5.34209	0.70556749427457
0	36	0.572	-46.6434	86.9870610535448
0	53	0.024	-75.6129	135.741969475537
0	37	-0.353	-56.5315	62.6241181514514
0	29	-0.571	12.9711065646181	-43.9108
0	29	0.724	16.1164525118109	-24.4346
0	24	0.044	56.2242170943504	-29.8085
1	55	0.119	-73.5946	169.302821165986
1	48	-0.091	48.6670025386095	-53.8215
0	42	-0.513	65.1522255048106	-63.4296
0	30	0.404	-15.4865	41.2917244444412
1	24	0.243	-26.1387	36.3597031877514
1	25	0.665	-40.5958	83.6914171657548
0	39	0.901	16.0569903247401	-0.428383
1	23	-0.352	54.190396740258	-66.9513
0	35	-0.703	-33.5772	45.3684659277934
1	28	0.355	-92.202	151.985602284892
1	26	0.035	-52.0337	92.493182118351
1	27	0.192	-62.0125	35.0450249198603
0	21	-0.297	154.341665033877	-224.303
0	25	-0.522	-6.31299	19.9764941824037
1	29	-0.396	5.5257964780012	35.8841646568507
0	39	0.34	63.7433307954164	-125.756
1	38	0.188	-148.859	193.583124372063
1	36	-0.499	-94.7103	179.344564465805
0	42	-0.396	-56.5397	86.6231420918031
0	54	-0.601	84.6859993923291	-111.362
1	33	0.268	-62.0644	94.7678891471262
1	54	-0.219	14.9947726376686	-66.0587
1	32	-0.186	-45.3699	137.445958846272
0	30	0.661	-46.3057	74.3500399811112
1	28	-0.149	-5.17952	-27.886
0	33	0.187	57.5779635020121	-67.6651
1	31	-0.311	-38.003	75.9237442665179
0	37	-0.167	148.13423940536	-204.642
0	46	-0.273	-25.4085	18.263
0	35	-0.234	31.8816158752635	-91.3924
0	32	-0.663	64.2910941304807	-116.309
0	27	-0.112	61.4103320003307	-119.719
1	40	0.317	39.7386284131087	-57.0021
0	51	-0.949	20.2251199413232	-2.57131
0	35	-0.104	29.6428232537465	-9.58987
1	35	0.616	-11.4829	-6.87717
0	34	0.104	-16.0329	32.6158305981119
0	38	-0.853	-10.9185	37.0125500897427
0	29	0.291	64.117650627914	-65.6591
1	29	-0.139	-2.8262	11.1497618984966
1	26	-0.033	-38.9269	78.2845251818785
1	28	-0.063	-151.245	270.836749037582
0	37	0.301	-10.6657	2.84346584077456
1	41	-0.048	-61.7595	75.8685022436143
0	32	-0.918	144.983736129304	-208.264
0	45	-0.076	-57.8248	77.8407545492148
1	46	-0.891	-4.35401	-9.37275
0	49	-0.07	-33.1417	72.9433402999592
0	31	0.301	-44.2345	80.0540359540718
1	40	-0.098	-2.13556	-0.429271
0	32	-0.314	93.5440793980362	-135.618
0	44	-0.127	-6.14791	53.6747487318607
0	32	0.912	28.0112863323886	-39.5039
1	30	-0.079	140.110804093827	-208.943
0	31	-1.16	119.518001244432	-173.978
0	31	-0.127	-13.752	22.2127515994053
1	34	-0.71	-72.9759	89.4183100544048
1	31	-0.051	-52.9525	88.392467322764
0	24	-0.124	111.447780137902	-136.277
0	31	0.079	32.7347020508232	-51.5783
1	37	0.06	-60.7699	133.866380333618
0	38	0.925	-32.4671	40.3507771014416
0	32	-0.48	89.7804233471202	-93.1658
1	23	0.059	-40.7859	68.7720705805396
1	25	0.277	-1.89862	-28.9342
0	40	-0.123	53.0316589123255	-97.5144
0	33	-0.397	33.8515121100839	-77.4052
0	38	0.113	2.33826840881697	-57.6276
0	36	0.046	-89.0741	174.195759645462
1	43	-0.081	-47.2947	58.7425940897108
1	37	-0.153	-39.5026	77.9791415670884
0	31	0.055	-91.0042	138.048922986694
1	36	-0.76	-6.12375	-4.26936
1	31	0.107	-27.5997	56.2127324520492
1	34	-0.121	22.4006225196953	12.2892783413936
0	33	0.481	-34.6683	50.4547552435572
0	37	0.22	39.0691588443084	-55.8397
0	35	-0.209	-12.7614	53.5977221890712
0	34	0.322	60.6210399193458	-92.7843
1	34	0.48	-63.0012	118.070987161892
0	29	0.202	-94.1645	155.323473312596
1	29	0.695	-76.5435	50.1670953785786
0	53	-0.193	-112.187	171.652320061342
0	44	-0.069	-113.51	149.160486993709
0	34	0.638	8.87989953593135	-29.8119
1	38	-0.203	-37.8033	20.8336435712988
0	55	-0.004	-12.6347	60.9402372227012
1	44	-0.518	-44.3689	19.1806173383984
0	57	0.35	-34.2448	54.6514101750107
0	36	-0.11	-69.5742	115.494893012138
0	58	0.408	115.810414742514	-168.114
1	35	-0.55	-15.8484	-43.415
0	55	0.475	19.2317969084424	-42.2533
0	51	-0.375	128.448388671167	-183.517
0	40	0.354	27.5507825443487	-47.069
0	42	0.377	38.0161280242432	-90.2806
0	51	-0.222	-80.0894	108.190358493948
1	45	0.178	-72.5436	55.2824984067196
1	38	-0.132	-26.1161	59.0565143734024
0	34	-0.614	92.4733882196269	-85.1795
1	42	1.031	-118.915	169.86120466278
0	47	-0.922	106.651688194793	-217.517
0	43	0.011	-177.39	268.809151448272
1	35	0.237	6.05422375160548	-0.151564
1	57	0.002	28.7604359276634	2.2227181196592
1	32	0.2	7.85796056992941	-3.33784
0	51	-0.102	-43.2031	104.604110144688
1	50	-0.692	-98.0172	86.1961130958264
1	33	-0.016	23.4958843649282	-61.2676
1	53	-0.814	85.4143784908941	-152.107
1	51	-1.113	26.967775563828	-20.5051
0	42	-0.27	79.1532538877702	-116.613
0	34	0.024	77.2592813841594	-134.572
0	58	-0.021	-94.3646	124.280941469988
1	40	-0.346	2.84060816740205	-12.7937
1	33	-0.5	-36.3937	53.1388165449055
1	35	0.058	-110.449	161.16350033643
1	35	-0.494	114.859708231997	-201.721
0	39	0.284	-61.7618	121.817235013151
1	37	0.163	13.103997308651	-49.8083
0	42	-0.225	-18.0712	63.9617
1	39	-0.596	47.1707549255402	-41.9017
0	52	0.076	-15.5911	30.8226396556248
1	33	-0.066	43.8578	-122.245
0	42	0.111	42.5010287468695	-88.1665
1	46	-0.537	26.5699289402602	-47.9582
1	41	-0.321	-52.0387	41.6033753230738
0	40	0.233	-18.4893	59.4824181151992
1	44	-0.896	-123.135	188.247920012212
0	32	0.18	18.1337474187943	-22.9024
1	41	-0.373	-10.2438	-30.9596
0	45	0.004	97.3486281796839	-173.757
0	48	-0.64	56.9655	-116.112
0	45	0.041	-53.1082	89.8683602022696
1	25	0.509	-13.6454	16.4278139778544
1	27	0.152	-8.78693	12.2196568772725
0	48	-0.071	-57.4017	64.7386708391043
1	32	-0.188	-20.0318	38.2888928156899
0	34	0.36	130.854641621949	-181.381
0	44	-0.087	7.50622294129375	18.0647777894969
0	39	-0.262	59.1408136219728	-77.2213
1	31	0.108	13.8535031106074	-11.697
1	56	0.013	19.2053662034363	-36.4687
1	58	0.289	-74.826	140.897678457444
0	53	0.135	4.63385929109218	-46.8471
0	50	0.595	26.4983588723315	-52.1084
1	33	-1.128	-8.98532	-14.8923
1	39	0.001	-17.7395	47.2079978578729
0	31	0.113	100.012701113179	-147.892
0	51	0.139	-26.0244	35.3927171416575
1	25	0.302	17.3689261455543	-57.4161
0	35	-0.029	5.73049204394236	-20.5776
1	43	-0.193	-85.9936	138.787434858464
0	43	-0.549	92.3396077460091	-228.057
1	25	0.409	29.5873645902425	-28.4378
1	24	-0.495	98.7362442413198	-150.47
1	24	0.659	-35.2949	98.7439985171504
1	40	-0.319	-15.7509	-7.11705
0	34	0.046	55.6733305796184	-60.1911
0	33	-0.213	70.9660482770872	-135.959
1	47	0.008	-7.52254	21.7628099179144
0	44	0.809	-7.84324	-0.0302969
0	31	0.917	-102.935	96.8330419785586
1	42	0.051	29.289486506496	-79.3038
1	41	0.402	-83.6954	80.3887591073897
1	33	-0.833	112.369068632223	-180.824
0	34	-0.844	-79.7547	159.433198752143
1	33	0.135	-120.958	169.832740179276
0	44	0.12	-111.389	167.428821595752
1	50	-0.053	-57.1475	109.718755894869
1	32	-1.541	21.1195959955439	-4.33939
1	33	0.2	5.3559814975818	-13.0646
1	33	0.254	-71.6844	150.105696195152
0	52	0.167	13.3042659011436	-45.2613
1	36	-0.003	83.9545328008431	-105.16
0	39	-0.371	89.1218460737599	-111.08
0	45	-0.482	107.084246004226	-132.283
1	37	0.021	-104.985	152.599816008646
1	40	0.295	53.1688572438476	-41.5482
0	33	0.327	107.869683148833	-156.778
0	56	-0.555	-4.11215	-6.48228
0	46	-1.189	5.49184569611073	39.6981789461919
0	53	-1.037	74.3659922937257	-75.9746
0	53	0.04	-23.4762	-22.5381
1	32	0.03	13.2342959422202	-19.3064
0	49	-0.054	78.9002073979163	-153.141
0	37	-0.352	41.8705292921367	-97.5995
0	42	-0.396	-46.2613	105.748656507064
1	28	0.539	51.8757607416363	-63.666
0	50	-0.874	23.2214278430586	19.1342211417245
0	24	-0.071	69.112675864651	-74.6827
0	28	-0.15	-10.4397	4.49992279295426
0	25	0.871	72.1361758023335	-116.658
1	22	-0.1	-55.7266	82.4908258392588
1	25	-0.013	-72.8817	124.803653780784
1	21	-0.195	12.735208566837	-11.2742
1	23	-0.482	-52.136	103.508297304381
1	23	-0.711	75.5947439016663	-154.426
0	29	-0.102	-56.2366	97.1359713061537
0	21	0.091	59.7440736579086	-108.363
0	29	-0.007	142.33348480339	-154.116
0	27	0.474	67.3766107613743	-148.314
0	22	0.184	129.166180191224	-221.259
0	27	0.722	-2.163	0.334881373579441
0	25	0.288	-113.798	213.339819263294
0	26	0.533	-72.1903	124.299623410373
0	22	-0.491	15.2834661963823	-22.5633
1	24	0.327	-107.49	198.108623404639
0	29	0.27	-11.1115	36.9102686226522
0	26	0.225	50.5832443003645	-68.9614
1	23	0.102	-51.5331	119.116159394069
0	21	-0.73	108.844668714687	-160.181
0	24	-0.422	-31.876	95.3171268531861
0	23	0.437	13.6515322725004	19.6442225932762
0	23	0.008	-1.34598	-21.5256
0	24	0.144	102.908339624801	-207.563
0	24	0.849	-32.8369	68.3175
1	23	-1.333	144.507094940276	-210.892
0	25	0.125	64.5500858123916	-98.2823
1	50	-0.037	7.27223098223847	-44.4896
1	50	0.243	3.59862115085195	-21.5796
0	53	-0.987	-25.1998	25.7409119892472
0	26	0.028	77.6045399196292	-94.2863
0	28	0.797	-4.28987	-50.4719
0	56	0.685	-19.881	2.35175216518263
0	35	-0.903	99.5855629109873	-156.417
0	23	-0.654	92.4960163910551	-153.337
0	45	-0.267	30.2187786468558	-94.8464
1	39	-0.603	-9.61172	17.4116397380649
0	47	-0.275	34.007069644142	-86.8136
0	48	0.016	56.0487307288585	-104.933
1	33	-0.167	-18.5368	51.5224979897614
0	24	0.422	-46.6406	85.3171602101592
0	44	0.028	-47.4219	33.3340124606516
0	26	0.426	-16.4345	53.2117629197626
0	30	0.802	28.4681487554439	-79.8639
1	40	0.075	-32.68	73.4099693214499
1	39	-0.009	-32.3169	70.3589211573688
1	24	-0.538	-52.8284	120.004828132852
0	41	0.599	-93.7378	158.480794660707
1	21	-0.095	-37.8945	61.4274405593737
0	53	0.187	-123.851	171.811810401961
0	34	-0.261	74.4793059736541	-80.0378
1	54	-0.143	-53.5642	69.5383836873557
0	44	0.241	-31.901	45.1080054181937
0	23	-0.629	14.0859652042336	-53.9533
0	22	0.427	1.13599	-51.5155
0	22	0.473	63.043924601859	-149.04
1	39	-0.56	14.9630038732773	-33.0652
1	24	0.489	35.643986000552	-75.3025
0	44	-0.388	-4.1948	28.555225383784
0	40	-0.405	28.5845730839842	-20.9816
0	37	-0.116	65.744966096935	-136.821
0	53	-0.685	50.0711321582992	-58.5219
1	50	-0.114	-80.2668	66.4532920397343
0	57	-0.604	14.7393111467927	-11.3467
1	39	0.616	-70.4033	103.571826085003
1	55	0.022	112.806894219723	-187.504
0	40	0.164	-39.3989	0.4796885361762
1	49	0.205	-5.86638	8.67963933066315
0	55	0.116	27.7389702600165	-39.7446
0	24	0.221	-69.6466	94.5145184324588
0	26	0.134	-9.59644	-9.18401
1	44	-0.632	7.89663912174716	-82.8622
1	24	0.028	-79.4655	108.881401367658
0	27	-0.744	57.8024959757905	-25.839
0	23	0.448	42.2727230338099	-38.1469
0	27	0.167	28.2280418027817	-59.8216
0	33	-0.462	-25.9038	-10.4962
1	60	0.038	-106.664	145.841434426488
0	57	-0.456	-45.0531	83.0566775205782
0	52	-0.919	99.6336334213521	-169.804
0	37	-1.365	28.945755490981	-4.16014
0	25	-0.182	49.1048402075109	-93.9364
0	24	-0.009	40.9008209531094	-35.3843
1	28	-0.243	-9.20674	22.6225040241641
0	24	-0.2	134.804662380212	-176.373
0	27	-1.149	53.1129549238015	-52.3999
0	50	-0.23	-20.1017	-2.45918
0	50	-0.007	47.2161770188676	-85.3815
0	49	0.01	-15.6995	70.0685046448899
0	26	-0.165	125.693702549322	-200.226
0	36	-0.717	85.3165533509221	-110.636
0	30	-0.093	-87.2874	143.877782475152
0	38	-0.31	-29.3961	46.5069287758187
0	54	-0.262	6.2620934167055	-53.7463
1	42	0.293	-39.0488	67.624756114904
0	48	-0.03	-30.184	40.9227995629704
0	60	-0.379	-75.1517	59.8440972723654
1	27	0.207	16.1639355764024	-51.681
1	52	-0.44	-96.4236	121.219069188649
0	24	-0.297	93.166948119448	-151.685
1	58	-0.623	-51.2882	83.9438271032445
0	27	-0.053	-19.1294	34.6311782160575
1	24	0.141	-123.525	202.458491663819
1	25	-0.364	8.38887651399292	-0.533896
0	49	-1.089	27.7358694298864	-76.522
0	53	0.211	-17.9149	36.9283145483786
0	31	0.297	-49.1212	81.1388801342703
0	25	0.546	-11.107	-0.431806
0	22	-0.856	86.9035335269633	-141.246
0	23	-0.312	-5.96875	19.5689520662224
0	27	0.876	-70.1087	124.111759503137
1	24	0.125	-26.669	5.71225635695425
1	24	0.025	0.611647349541589	-34.866
0	22	0.161	-33.3945	76.4510894258032
0	24	0.012	-32.7737	11.9151945170136
1	23	0.351	-4.32107	23.8917366008212
0	24	0.299	-46.7645	81.0149002249247
0	30	-0.249	-27.1938	97.9522390630665
0	23	-0.684	-45.33	125.952986952111
1	30	0.231	-123.98	193.354906449571
0	28	-0.292	58.4642766223099	-53.1331
0	27	-0.2	73.9372317080028	-85.8443
1	31	0.274	-34.9989	55.469957299404
1	23	0.04	-23.8772	31.9160330684357
0	29	0.044	58.6411984992989	-97.1342
0	22	0.33	28.5985071082464	-123.223
0	27	0.486	-17.6395	-26.7636
1	32	0.397	-114.082	165.315155657043
1	22	-0.28	20.1230819446893	-27.7564
1	26	0.571	-70.3347	137.021497051762
0	24	0.436	-35.3078	96.4341792963697
0	25	0.392	54.4254244339879	-138.885
1	26	-0.118	55.7424792247653	-61.5805
0	26	0.478	79.6479510358882	-104.781
0	27	-0.281	-11.9236	18.9420626068362
0	27	0.195	-14.245	-18.7141
1	32	0.424	-110.556	143.494629156307
1	23	0.316	35.362323310971	-50.7304
1	25	0.795	-98.3357	162.957749913317
0	24	-0.13	-18.3173	12.328534513164
1	28	-0.115	-65.6491	152.09557849304
0	25	-1.049	26.9622431917928	-4.33969
0	46	0.033	4.28555518372379	-46.2127
0	24	-0.604	-80.6266	167.734976595547
0	25	0.024	45.8189944178055	-44.9998
1	29	0.004	-71.4481	90.4738952951511
1	44	-0.162	-85.5608	95.8536497374352
0	25	0.163	-4.39699	40.7544029999315
0	25	0.02	8.17599390063093	-10.8913
1	24	-0.921	63.3900917965792	-69.4233
0	25	-0.194	-43.234	98.282958383062
0	23	-0.356	75.2619430357997	-89.3412
0	25	0.185	-38.6708	36.9641989461516
1	31	-0.03	-111.026	150.57673134538
0	30	-0.266	20.5198446182352	-20.0902
1	24	0.005	-59.364	96.8463399656913
1	24	0.191	62.4931454540159	-138.169
0	27	-0.36	-49.4151	81.1143020619329
1	31	0.923	-5.59907	-27.1357
0	24	-0.037	83.642990261964	-160.255
1	24	-0.178	-18.4528	-8.31327
0	23	0.026	27.7051708247407	-15.7053
0	26	0.383	-47.5623	67.8765304359121
0	30	-0.757	150.775231094446	-215.183
0	24	0.67	32.5204271861721	-44.8895
0	25	0.419	25.9010608431253	-60.3381
0	25	0.913	-11.9902	-16.0299
0	26	-0.181	-44.2169	93.7105810971946
1	25	0.361	-22.6198	5.19330262394301
0	25	-0.117	25.3300938699143	-13.6029
0	23	-0.197	-28.6442	54.4928324228684
0	26	-0.076	24.6579799112477	-71.8156
0	24	0.568	-22.6048	47.7368744856322
0	24	0.091	-14.0071	-9.65352
0	24	0.566	-45.9637	88.2343324260141
0	28	-0.29	92.3649118718796	-159.564
0	27	0.576	23.3779210775227	-82.1616
0	25	-0.562	122.173201833386	-195.829
1	26	0.387	-60.1554	103.205658327662
0	23	-0.096	36.2651908529212	-95.7046
1	24	0.206	57.9810757504725	-77.2654
0	25	-0.075	71.1179134619518	-95.5109
1	28	0.231	91.9273154541728	-164.319
0	25	0.129	-80.456	114.047981179343
1	27	0.687	-51.5774	127.708058674192
1	24	0.282	-78.6023	116.551529673997
1	21	0.226	22.1642799787498	-5.79702
0	26	0.367	-43.2243	56.2818359439819
0	24	0.001	-34.5822	37.4512779555594
0	23	0.747	-37.8852	99.971211448468
1	21	0.488	13.9932829903993	-40.5997
1	21	0.64	87.5905805806769	-136.984
1	35	0.588	-131.916	213.146419634162
1	31	-0.081	13.9115268513848	-2.37523
0	24	0.842	47.2667844728263	-24.0538
0	23	0.136	-24.6176	47.8243203195023
0	25	-0.154	-37.5848	70.9339631720337
0	24	0.529	-15.3185	34.7090277913294
1	23	0.42	4.88409975250533	-14.6042
0	57	0.637	-49.6185	75.4427889731723
1	25	0.504	-24.5644	51.3202955392229
0	25	-0.254	68.9015126127702	-88.66
1	25	0.584	18.1221468270821	-41.662
0	29	0.622	-20.2342	34.0666030060556
1	24	0.771	-150.782	262.097441377306
0	26	0.066	99.0745275728344	-138.213
0	27	0.8	67.4165970120458	-109.074

## Sheet: i-j
Group	Chronotype T-index	Nocturnal sleep restriction T-index	Gender	Age	Race
Healthy	628.986614226111	-296.04	F	9	AA
Healthy	622.380529673858	-276.523	F	17	C
Healthy	640.10864618696	-290.451	F	13	H
Healthy	603.991869052284	-273.07	F	13	H
Healthy	564.883368226987	-253.208	F	20	AA
Healthy	602.017391875277	-270.793	F	8	H
Healthy	539.543186024187	-232.729	F	17	H
Healthy	565.985530246245	-260.354	F	14	AA
Healthy	533.43316454786	-243.409	F	10	C
Healthy	598.805044380436	-266.688	F	12	C
Healthy	571.222422229935	-260.674	F	11	C
Healthy	622.397251978627	-286.54	F	10	C
Healthy	607.033954535838	-272.905	F	14	C
Healthy	638.921686670892	-304.616	F	12	AA
Healthy	590.104757541843	-270.905	F	18	H
Healthy	539.451787463849	-233.292	F	8	H
Healthy	630.557100302814	-287.673	F	15	H
Healthy	583.958362114964	-251.755	M	14	H
Healthy	582.927205935105	-273.145	M	8	H
Healthy	563.512212163693	-255.988	M	9	AS
Healthy	601.621084367427	-275.238	M	13	AS
Healthy	531.485289134895	-232.468	M	12	C
Healthy	597.885312639622	-273.712	M	18	H
Healthy	681.457202553721	-331.592	F	10	H
Healthy	628.273401598495	-286.187	F	10	H
Healthy	630.677337693595	-287.231	F	17	H
Healthy	567.12972975496	-247.794	F	8	H
Healthy	608.158537928077	-274.834	F	12	H
Healthy	608.920930275555	-279.887	F	12	C
Healthy	641.34187841039	-304.655	F	9	AS
Healthy	630.186119705392	-292.361	M	16	AA
Healthy	541.978366444612	-240.722	M	11	AA
Healthy	637.398428929556	-288.8	F	9	AA
Healthy	539.409017085825	-230.655	F	13	H
Healthy	582.51508304559	-269.508	F	21	AA
Healthy	503.13002039932	-221.477	M	13	AA
Healthy	587.910722685408	-264.837	F	10	C
Healthy	590.370267050652	-267.872	F	18	H
Healthy	596.817265831419	-266.637	F	9	H
Healthy	575.949018332777	-270.493	F	6	H
Healthy	560.975285363805	-241.692	M	17	C
Healthy	631.498287200898	-288.431	F	11	H
Healthy	582.371132684758	-255.585	F	10	AA
Healthy	536.414729064978	-236.704	F	11	AA
Healthy	641.087259105929	-289.539	F	15	AA
Healthy	605.970685937201	-275.611	F	11	AA
SLE	564.517729381234	-253.654	F	17.25	H
SLE	523.596287897445	-228.103	F	16.77	AA
SLE	567.709990608678	-252.042	F	18.45	AA
SLE	491.258998964593	-207.263	F	18.18	H
SLE	584.145778894258	-257.899	M	13.02	H
SLE	572.743484857311	-259.238	F	16.02	H
SLE	555.77732974797	-243.861	F	16.31	AA
SLE	559.185	-245.196	F	17.18	H
SLE	557.754682689527	-253.638	F	15	AA
SLE	545.192783279829	-239.192	F	15.01	AA
SLE	525.896809795327	-226.812	F	16.75	H
SLE	517.287013284731	-219.905	F	17.66	C
SLE	567.987582871247	-250.973	F	17.72	H
SLE	572.605790790805	-258.088	M	13.67	H
SLE	570.488370643374	-249.138	F	18.2	C
SLE	600.851559262434	-272.772	F	16.33	H
SLE	523.332667615529	-228.398	F	15.68	C
SLE	510.110864124778	-208.716	F	17.92	H
SLE	574.215959319106	-251.808	F	17.88	H
SLE	515.211442394476	-224.323	F	13.75	AA
SLE	579.540975619383	-269.409	M	13.5	H
SLE	549.514920460444	-237.043	F	12.98	C
SLE	552.604527792464	-252.599	F	16.95	AA
SLE	563.163891391722	-259.634	F	17.73	H
SLE	568.237553907492	-245.998	F	18.25	C
SLE	530.927361134774	-225.682	M	18.04	AA
SLE	537.427373505187	-235.204	F	12.51	C
SLE	610.24492280982	-288.434	M	10.56	H
SLE	554.905957733021	-238.376	F	16.93	H
SLE	590.841001528269	-275.552	F	16.96	H
SLE	547.394941147688	-241.117	F	17.28	H
SLE	560.789917262993	-253.519	F	13.7	H
SLE	569.427660495688	-252.904	F	14.08	H
SLE	557.743250313471	-250.773	F	15.9	C
SLE	571.947132549552	-254.719	F	15.7	C
SLE	576.985003520095	-263.197	F	17.65	AA
SLE	574.475511936913	-261.036	F	18.05	H
SLE	552.432605599859	-244.876	F	13.67	H
SLE	535.021861820825	-239.622	F	18.36	AA
SLE	585.043489420778	-263.584	F	15.45	H
SLE	565.189380620091	-262.194	F	13.72	H
SLE	573.708776586445	-256.297	M	17.08	H
SLE	546.057513907523	-231.028	F	11.54	H
SLE	548.259928114905	-240.9	F	6.72	AA
SLE	550.688754539556	-243.811	F	13.15	H
SLE	553.450669394834	-243.124	F	12.26	H
SLE	525.131707220745	-223.976	F	17.87	AA
SLE	562.658638547478	-253.565	M	17.84	AA
SLE	591.186611112385	-268.594	F	11.17	C
SLE	609.951357714662	-268.047	F	17.32	AA
SLE	524.819575679015	-217.791	M	17.02	H
SLE	561.443708468126	-245.531	F	11.3	C
SLE	598.714287087792	-272.112	F	7.7	C
SLE	595.315879608894	-268.713	F	13.85	H
SLE	588.208435300708	-258.634	F	16.13	AA
SLE	588.894973106309	-262.82	M	11.02	H
SLE	544.018375035865	-242.966	F	14.74	H
SLE	540.954659182327	-242.117	F	13.64	H
SLE	551.159775281837	-242.25	F	14.61	H
SLE	531.780422646338	-222.7	F	18.19	AA
SLE	589.690405724176	-267.772	F	17.91	AA
SLE	553.63252915864	-244.949	F	15.47	H
SLE	572.570567670667	-243.355	F	8.41	C
SLE	627.352	-290.626	F	14.04	H
SLE	573.660017466933	-255.21	F	14.37	AA
SLE	550.061302782485	-234.99	F	12.26	C
SLE	554.489027873837	-242.887	F	16.34	H
SLE	630.986045193082	-293.165	M	12.32	C
SLE	559.945869883202	-245.79	F	17.19	H
SLE	560.866009912922	-246.217	F	16.19	H
SLE	492.104406002041	-212.196	F	14.66	H
SLE	610.729294226961	-279.054	F	10.36	H
SLE	602.941408397467	-270.256	F	16.36	H
SLE	553.309502423428	-240.985	F	17.19	AA
SLE	591.285683677468	-258.882	F	17.47	AA
SLE	563.692037095911	-255.726	F	17.08	AA
SLE	626.660879378535	-278.222	F	11.71	C
SLE	552.275468468697	-238.432	F	14.42	AA
SLE	541.412402333983	-237.779	F	12.05	H
SLE	595.870535899121	-282.425	F	13.22	AA
SLE	573.229267485521	-259.323	F	10.6	H
SLE	564.393242039442	-247.906	F	8.93	H
SLE	546.603362572828	-227.284	F	14.38	H
SLE	594.524227885286	-257.936	M	8.18	AA
SLE	574.463034634132	-264.97	F	14.48	AA
SLE	586.554104152542	-269.64	M	12.97	H
SLE	582.037637989356	-266.28	F	12.25	H
SLE	527.174682690123	-226.654	F	14.8	AA
SLE	573.014613599334	-260.556	F	11.76	AA
SLE	541.389874251338	-248.398	F	15.93	H
SLE	500.091523274051	-204.014	F	18.02	C
SLE	538.990660563159	-226.139	F	10.74	AA
SLE	622.30735846544	-289.295	M	7.33	AA
SLE	561.057818630155	-241.973	M	15.83	H
SLE	582.991157509919	-261.694	F	13.33	H
SLE	622.235375746888	-300.025	F	16.28	H
SLE	576.349453934638	-250.974	F	16.66	H
SLE	538.954795084457	-238.7	F	18.05	AA
SLE	525.001551749196	-227.709	F	17.71	H
SLE	494.641225726028	-205.01	F	13.87	H
SLE	535.876912424597	-228.767	F	17.77	C
SLE	566.307047812032	-252.426	F	11	H
SLE	620.59589949429	-290.177	F	14	C
SLE	513.609214366591	-219.031	F	14	C
SLE	634.685194042954	-300.884	F	7	H
SLE	517.704621218851	-227.321	F	14.38	H
SLE	535.704382943674	-237.02	M	13	AA
SLE	604.951350623277	-278.276	F	15	C
SLE	555.72137649715	-237.704	F	14	AA
SLE	541.693552765842	-235.641	F	14	C
SLE	492.734112632275	-209.645	F	17	C
SLE	619.511781481731	-270.128	F	10	C
SLE	583.368073930562	-249.003	F	10	C
SLE	573.762957777729	-244.056	F	9	AA
SLE	526.888786225326	-225.972	F	14	AA
SLE	546.087986960883	-241.837	M	13	AA
SLE	535.599451353007	-237.896	F	14	C
SLE	506.761045865529	-212.273	M	17	H
SLE	586.646786486714	-245.54	F	15	AA
SLE	530.664381399486	-248.69	F	17	H
SLE	606.720263532437	-302.618	F	14	AA
SLE	527.461724605595	-230.035	F	15	C
SLE	579.354141304146	-256.761	F	13	H
SLE	569.272745939579	-253.973	F	17	AA
SLE	483.883015120145	-211.42	F	16	C
SLE	458.350360373103	-186.585	F	17	H
SLE	495.829824899043	-209.379	F	16	H
SLE	597.648540335138	-279.291	F	12	H
SLE	534.097111538233	-228.357	F	14	H
SLE	550.058276571631	-244.825	M	15	H
SLE	589.966095415772	-267.679	F	16.3	H
SLE	612.993723018898	-276.805	F	13	C
SLE	550.398066012871	-243.397	F	9	AA
SLE	490.978702136496	-223.483	M	15	C
SLE	522.312924259616	-232.716	F	15	AA
SLE	559.220896768805	-237.868	F	14	C
SLE	542.170480547739	-241.242	F	17	H
SLE	525.346438110112	-227.61	F	9	H
SLE	552.473268207143	-248.722	F	13	H
SLE	567.980721847879	-243.557	F	13	H
SLE	598.860965748619	-263.825	F	11	AA
SLE	604.632300434166	-282.35	F	16	AA
SLE	499.643811402377	-217.835	F	17	C
SLE	535.415256017382	-239.205	F	15.41	AA
SLE	541.986979444511	-233.177	F	16.07	AA
SLE	537.119914043283	-245.3	M	18.08	AA
SLE	540.548087235812	-237.484	F	16.37	H
SLE	579.56824091403	-259.326	F	15.8	H
SLE	644.756969216465	-291.061	M	15.22	C
SLE	567.765191693504	-247.757	F	11.22	H
SLE	540.201784855637	-230.534	F	17.61	H
SLE	576.788957000601	-256.72	F	17.23	AA
SLE	572.782592113663	-258.885	F	14.87	AA
SLE	569.180267266421	-251.27	F	17.61	C
SLE	529.950129693423	-248.163	F	17.19	AA
SLE	587.524474937685	-255.065	F	16.2	H
SLE	581.313579502333	-270.088	F	18.04	AA
SLE	509.436654487374	-214.796	F	17.94	H

## Sheet: k-l
Chronotype T-index	Nocturnal sleep restriction T-index	DAS28	CRP	Age	Gender	BMI	ETHNICITY	IM.STEROIDS.3MONTHS
883.285798914974	-402.316	3.14	5	71	Female	18.5224	White British	no
907.504088891907	-419.788	4.35	16	76	Male	28.3333	White British	no
807.998725982557	-362.388	5.31	63	53	Female	30.2072	White British	yes
823.374049991624	-363.648	4.72	25	73	Male	27.3356	White British	yes
877.501940610432	-413.58	4.48	3	74	Female	19.2277	White British	no
792.29090498734	-363.167	4.65	11	20	Female	19.8438	White British	yes
875.620661883861	-394.132	4.56	10	46	Female	26.2155	White British	no
827.503330828535	-379.433	5.36	41.3	32	Female	39.0947	Black or Black British - African	yes
759.308580501443	-344.267	5.93	18	57	Female	20.9766	White British	no
849.849097208661	-380.598	3.42	14	68	Male	38.4243	White British	no
855.926964554507	-396.191	8.25	24	60	Female	36.5714	Black or Black British - Caribbean	yes
831.639017709966	-373.953	4.34	7	43	Male	19.8734	White British	no
828.137659947809	-373.773	4.66	10	66	Female	20.8117	White British	no
800.006456120626	-352.8	5.06	21	69	Female	31.6242	White British	no
820.498364685229	-366.396	3.12	4.3	59	Female	34.1328	White British	yes
808.495622629772	-361.38	NA	4	70	Female	32.7397	White British	yes
834.04569160924	-375.569	4.68	5	70	Male	28.7347	White British	no
804.353749454716	-372.525	6.72	96	50	Female	26.0631	Black or Black British - African	yes
768.298724348471	-348.768	3.52	1	35	Female	19.169	Asian or Asian British - Iian	yes
860.168288430269	-402.056	5.51	8.1	56	Female	30.7809	White British	no
817.176677033378	-370.331	3.82	16	69	Female	33.5538	White British	no
822.428841877369	-379.314	2.94	1	54	Female	20.2941	White British	yes
839.751465638423	-388.038	3.69	5	42	Female	18.4757	Other ethnic groups - Chinese	no
839.383555985608	-390.347	5.51	NA	36	Male	33.6593	Asian or Asian British - Any other Asian backgrou	yes
780.55093231998	-342.649	2.7	13	42	Male	29.0859	White British	yes
799.88526592921	-367.197	3.12	5	22	Male	28.2653	White British	no
825.571521396445	-380.59	7.58	28	37	Male	22.5896	Asian or Asian British - Bangladeshi	yes
755.915964627099	-333.326	5.14	1	46	Female	19.5312	White British	yes
826.440292591414	-384.407	5.56	4.3	43	Female	26.8571	White British	yes
790.532491858614	-360.378	5.28	19.1	56	Female	48.9796	White British	yes
896.073706564059	-415.248	5.49	7	57	Female	28.3039	Black or Black British - Caribbean	no
846.697049865122	-383.803	3.67	1	43	Female	20.3997	White British	no
854.241179126481	-391.53	6.74	6.1	31	Female	22.1951	Other ethnic groups - Chinese	yes
791.046030117956	-358.141	7.58	20	51	Female	26.7578	White - any other White backgrou	yes
834.532413129559	-390.75	5.38	3	47	Female	51.5234	White British	yes
825.268893730753	-374.436	6.42	3	48	Female	26.9666	White British	no
775.503635524019	-359.236	2.9	3.2	55	Female	25.3946	White British	no
761.601166508222	-345.809	4.14	15	50	Female	32.9879	White British	yes
816.669380293448	-380.863	6.08	3	36	Female	32.9412	White British	yes
757.294738218861	-333.053	5.25	16	38	Female	35.0162	White British	no
744.763176689439	-328.233	6.03	39	28	Female	34.3359	White British	yes
811.360561577785	-358.269	7.52	1.9	43	Female	23.6095	Asian or Asian British - Iian	yes
896.331058427053	-423.293	4.86	29	68	Male	33.5539	White British	no
784.17598691527	-350.181	6.27	4	53	Female	39.6281	Black or Black British - Caribbean	yes
820.333943643739	-370.583	4.78	41	84	Male	22.963	White British	yes
827.975291508029	-379.147	4.41	5	80	Female	24.9577	White British	no
798.067675106914	-349.382	5.83	5	68	Female	29.7888	White British	no
832.712321970928	-383.416	5.62	6.1	76	Female	29.7608	White British	no
850.912695965427	-393.625	4.46	5	57	Female	29.9948	White British	yes
809.22766818443	-364.655	8.68	136	46	Female	27.0135	Black or Black British - Caribbean	no
753.314406181395	-322.704	4.09	2	33	Male	25.7339	White British	no
790.527751086812	-355.426	4.77	13	69	Male	30.4913	White British	no
837.932452653694	-374.857	4.09	6	82	Female	19.8347	White British	yes
835.914452662979	-385.418	4.49	1.1	53	Female	23.5345	White British	yes
861.760992586078	-395.337	6.15	14	69	Female	35.3618	White British	yes
763.757013575915	-344.101	5.2	13	55	Female	27.5873	White British	yes
857.225560270799	-392.119	6.36	10	71	Male	27.2509	White British	yes
799.914442077126	-360.078	4.86	27	33	Female	36.1988	White British	no
767.238760022023	-341.794	6.72	6	22	Female	24.6832	White British	yes
769.289122599692	-343.466	6.08	4.8	68	Female	25.4762	White British	yes
823.569348545789	-370.32	7.87	30	69	Female	23.486	White British	no
842.983365674806	-385.484	6.28	16	42	Female	51.3577	White British	no
827.502041604419	-383.601	6.32	10	67	Female	22.7824	White Irish	no
820.405	-367.129	7.72	46	NA	Female	34.503	Unknown	no
772.419478767272	-339.53	6.16	5.1	67	Female	29.7211	White British	yes
760.428786612845	-328.369	5.82	31	50	Male	22.7204	White British	no
837.873691010484	-387.123	5.11	5	64	Female	35.3008	White British	no
834.003593346271	-382.113	4.45	5	33	Male	27.7008	Asian or Asian British - Bangladeshi	no
800.895096843915	-376.796	4.43	3	44	Female	28.0175	White British	no
843.23439238416	-372.525	3.9	14.4	51	Female	27.3646	White British	yes
745.698115664964	-323.058	6.84	65	37	Female	20.7967	White British	yes
807.401113110184	-362.151	6.08	6.1	84	Female	19.6984	White - any other White backgrou	no
811.217609352748	-370.81	5.33	10	63	Female	30.1838	Mixed - White a Black African	no
796.270109991657	-357.757	8.14	52	61	Male	27.8086	White British	no
824.905630837393	-371.487	6.47	5	69	Male	27.4506	White British	yes
800.546280269331	-358.414	5.08	22	61	Male	20.7721	White British	no
748.548565204855	-330.692	4.71	31	61	Male	21.0667	White British	yes
821.371425681954	-374.151	7.28	34	39	Female	30.8532	Other ethnic groups - Any other ethnic group	no
861.208743849948	-385.412	3.24	5	50	Female	33.0275	Mixed - White a Black Caribbean	no
844.134798529003	-388.736	5.63	5	68	Male	28.5879	White Irish	yes
842.597412524589	-380.789	6.14	3	37	Female	24.0074	White British	yes
813.727376786783	-367.48	6.35	7	52	Female	27.3909	White British	yes
710.474789574437	-307.012	7.04	9	77	Female	25.5937	White - any other White backgrou	no
821.081669520744	-377.566	5.35	7	50	Female	34.5226	White British	yes
788.932645991118	-346.041	6.14	22	67	Female	25.8166	White British	yes
814.97973793732	-371.943	6.8	37	27	Female	28.6851	Mixed - Any other mixed backgrou	no
790.998015254854	-354.634	5.17	2	53	Female	28.5636	White British	yes
844.624235899306	-387.291	4.73	9	59	Female	35.9691	Asian or Asian British - Any other Asian backgrou	yes
867.312893554156	-409.867	4.19	3	53	Male	31.3801	Asian or Asian British - Iian	no
902.82985565779	-427.036	3.14	6.7	47	Male	23.7654	White British	no
799.847	-364.182	6.8	7	40	Female	22.8928	Asian or Asian British - Iian	yes
796.275082213666	-353.583	5.53	5	67	Female	20.6452	White British	yes
809.261869054508	-371.189	5.59	7	43	Female	21.4696	Other ethnic groups - Any other ethnic group	yes
792.460488019094	-349.677	7.42	35	79	Female	19.9863	White British	no
816.928015526499	-373.062	2.23	8.3	42	Male	24.6559	White British	no
798.747415099287	-349.546	4.35	39	52	Male	24.6417	White British	yes
818.135970818079	-364.158	5.83	8	68	Male	27.5318	White British	no
772.009431953461	-351.268	2.83	5	25	Female	26.6815	White British	yes
819.609741452046	-361.444	5.1	5	49	Male	19.4183	White British	no
830.753618457466	-382.457	7.32	80	24	Female	27.6006	White British	yes
846.17958357921	-383.997	6.92	40	70	Female	23.5077	White British	yes
782.81048525221	-350.331	5.89	5	48	Female	32.3884	White British	yes
830.796535478888	-370.165	6.46	5	55	Female	24.2215	White British	no
834.601494482377	-377.858	5.09	1	56	Female	21.9289	White - any other White backgrou	no
808.037408652027	-365.378	6.64	57	61	Female	31.0827	White British	yes
833.148929567026	-382.157	4.56	4	62	Female	37.5781	Black or Black British - Caribbean	no
809.684955861408	-362.711	4.64	11.8	29	Female	32.3232	White British	yes
830.12629404697	-385.206	5.05	10	61	Female	29.5761	White British	yes
844.986323354768	-382.897	4.71	20	74	Male	21.3789	White British	yes
869.057085290504	-410.831	6.23	6	59	Female	24.999	Asian or Asian British - Iian	yes
794.469587746834	-364.338	4.3	4	41	Female	29.9609	Black or Black British - Caribbean	no
818.902322239935	-366.293	6.91	61	48	Female	22.0316	White British	yes
772.837314185796	-350.982	2.77	1	56	Female	22.2069	White British	no
847.49991579623	-379.416	7.51	30	75	Male	24.3046	Black or Black British - Caribbean	yes
880.896295256425	-412.012	2.73	3	50	Male	29.1421	Asian or Asian British - Iian	no
793.093829224445	-356.481	6.08	57	60	Female	18.9908	Other ethnic groups - Chinese	yes
826.363600125444	-370.193	5.73	2	62	Female	23.003	White - any other White backgrou	no
873.696912800679	-411.822	3.8	2	52	Female	28.2566	White British	yes
860.281219901738	-401.202	4.81	2.2	32	Female	19.8177	White British	no
784.733379987721	-352.772	5.92	11	69	Female	24.5312	White British	no
768.194257671693	-355.614	5.87	42	64	Male	28.7037	White British	no
815.545390315945	-366.868	5.31	2	40	Female	15.7943	White British	yes
793.017001880988	-366.267	6.88	13	47	Female	29.2609	White British	yes
865.684110272656	-407.567	5.31	54	63	Female	17.5056	White British	no
803.035996879739	-363.491	7.37	41	65	Female	25.5588	Black or Black British - Caribbean	yes
758.634722604682	-339.044	4.78	9.5	20	Female	21.8724	White British	no
872.566685446334	-401.183	2.23	4	60	Male	25.919	White British	no
771.039055652556	-355.392	4.3	1	45	Female	19.8413	White - any other White backgrou	yes
781.148522108725	-353.591	7.95	17	82	Female	25.7632	White British	yes
770.421334872382	-345.358	2.99	2	NA	Female	25.5556	Unknown	no
828.475475927292	-378.931	5.96	3	59	Female	22.9544	White British	no
832.714142126869	-378.338	5.1	22	73	Male	32.0702	White British	no
825.415974097483	-376.821	4.2	9	67	Female	31.7696	White British	no
794.696670980615	-355.048	6.44	8	67	Male	27.7686	White British	yes
815.188178843408	-363.676	5.26	65	66	Male	30.1046	White British	yes
770.884	-349.197	4.5	7.9	31	Female	22.3821	White British	no
861.589272583083	-395.834	6.19	51	60	Male	29.445	White British	yes
849.22866127515	-391.898	5.71	25	56	Male	28.8612	White British	yes
834.871332552935	-400.774	6.09	5	51	Female	28.3581	Asian or Asian British - Any other Asian backgrou	no
827.899000235529	-379.361	6.37	5	60	Female	27.024	White British	yes
778.351554953567	-345.378	6.16	30	68	Female	22.9936	White British	no
874.899365845955	-394.547	5.84	13	27	Male	22.7516	White British	no
869.787756590904	-409.148	6.12	5	39	Female	27.5556	Asian or Asian British - Pakistani	yes
772.715318536684	-345.461	4.18	7	58	Female	33.7564	White British	yes
772.785234516493	-342.596	5.68	7	39	Male	18.5829	White British	yes
836.486757582656	-386.15	4.88	6.3	60	Female	25.2092	White British	no
784.98196151409	-355.913	2.64	5	48	Female	31.8405	White British	yes
830.720370503157	-375.679	4.1	5	68	Female	26.6815	White British	yes
802.427081915198	-358.372	3.63	9	67	Male	34.6431	White British	no
823.665495953325	-370.898	6.46	40	51	Female	31.5821	White British	yes
828.892178989964	-375.517	5.73	21	49	Female	31.763	White British	yes
723.784374128261	-307.997	5.85	5	20	Female	29.3064	White British	yes
812.703181829533	-368.582	6.56	14	26	Female	22.1297	White - any other White backgrou	yes
803.561550340113	-366.737	5.48	27	45	Male	24.1625	White British	no
788.009533093589	-362.987	5.97	125	81	Male	36.5388	White British	no
833.693624817303	-379.254	2.43	5	30	Male	25.7122	White British	yes
876.022764800011	-396.152	5.75	9	64	Male	29.8338	White British	yes
819.532343213503	-370.65	4.19	5	81	Male	26.2584	White British	no
843.059889089098	-374.338	2.88	3	48	Female	32.7073	White British	no
829.496426392433	-391.996	4.35	2	69	Female	32.05	White British	no
861.013898218687	-400.635	4.52	23.8	64	Female	26.4352	Black or Black British - African	yes
882.174194489692	-400.983	2.07	4	35	Female	28.7274	White British	no
851.259356469005	-384.779	NA	85	53	Male	17.8748	White British	no
765.668637789778	-337.44	3.78	15	44	Female	28.8503	White British	no
817.656417350515	-378.965	5.36	10	52	Female	32.0461	Asian or Asian British - Any other Asian backgrou	yes
796.777938230916	-361.214	2.76	1.2	38	Female	24.7676	White British	yes
771.102489038312	-345.434	6.88	66	54	Female	29.2101	White British	yes
829.100181375655	-382.967	5.03	5	68	Female	28.793	White - any other White backgrou	no
770.776357696019	-339.993	2.44	5	43	Female	21.8549	Other ethnic groups - Any other ethnic group	no
871.988686781798	-399.082	5.06	8	69	Male	31.821	Mixed - White a Black African	yes
848.000591322839	-389.561	6.43	5	26	Female	16.9644	Asian or Asian British - Iian	no
867.403059872609	-386.558	5.8	5	56	Male	31.9193	Black or Black British - African	no
762.097549618414	-331.96	6.41	49	24	Male	24.5779	White British	yes
889.070271955024	-418.945	5.14	17	53	Male	25.0593	Asian or Asian British - Pakistani	yes
857.157147736567	-391.389	5.19	19	70	Male	29.0688	White British	no
802.755524821782	-373.39	5	1	26	Female	25.4417	White British	yes
798.87852223253	-353.409	5.07	8	62	Female	30.478	White British	yes
849.208628596693	-397.381	4.31	5	61	Male	28.5008	White British	no
777.458598903107	-344.266	6.19	21	63	Male	29.6084	White British	yes
818.631806769792	-364.762	3.14	12	73	Female	25.0657	White British	no
817.931921843151	-364.828	3.13	25	69	Male	20.6207	White British	no
780.878119203282	-357.139	7.15	16	46	Female	28.1454	Black or Black British - Caribbean	no
829.11694565681	-382.641	3.09	6	40	Female	36.5326	White British	yes
815.55822384566	-362.901	4.51	3	49	Female	31.6165	White - any other White backgrou	yes
881.788424536611	-413.349	3.53	2	49	Female	32.1181	White British	no
734.898518470856	-316.9	5.68	81	49	Male	25.9924	White British	yes
806.97168712732	-370.02	7.35	8	60	Female	36.2732	White British	no
779.909016655208	-357.171	4.65	4	58	Female	22.4813	White British	no
858.293876961088	-400.608	3.03	5	63	Male	30.5909	White British	yes
811.677835306851	-374.22	6.15	40	57	Female	23.4591	Other ethnic groups - Any other ethnic group	yes

## Sheet: m-n
Chronotype T-index	Nocturnal sleep restriction T-index	Age group	Response of vaccination
872.684702154806	-393.236	Old	Non-responder
1031.22204402702	-497.69	Old	Responder
952.210449878333	-446.401	Old	Non-responder
971.370553241232	-460.422	Old	Non-responder
996.640209782055	-486.536	Old	Non-responder
976.444102786793	-469.34	Old	Responder
957.315566855265	-459.011	Old	Non-responder
999.333657808813	-479.277	Old	Responder
973.927188450621	-467.707	Old	Non-responder
965.351467838816	-462.195	Old	Non-responder
979.807817088525	-464.005	Old	Responder
979.04232155796	-467.806	Old	Non-responder
987.480907628463	-465.667	Old	Non-responder
977.363073112111	-466.02	Old	Responder
988.885024852191	-470.073	Old	Non-responder
914.897763169138	-424.193	Old	Non-responder
973.327669364566	-468.352	Old	Non-responder
1000.59163027552	-488.553	Old	Non-responder
941.113540872568	-441.684	Old	Non-responder
984.937266513894	-468.341	Old	Non-responder
979.06191767497	-472.363	Old	Responder
960.340729596708	-457.355	Old	Non-responder
956.152615039328	-456.38	Old	Non-responder

[truncated: 1 more sheets: o-r]
