# Supplementary material for: The Influence of Sleep and Diet on Human Peripheral Immunity and Chronic Health Conditions
Source: Research (Wash D C). 2026 Feb 19;9:1081. doi: 10.34133/research.1081 (PMC12943795; doi:10.34133/research.1081)
Supplement: Supplementary 1 — Figs. S1 to S14 Tables S1 to S18 Data S1 to S5 [file research.1081.f1.zip › Data S5.xlsx]

## Sheet: a
ACME	Mediating proportion	Exposure	Metabolites or lipids	Immunophenotypes	Mediation direction
0.00836273522823793	0.265422325138284	Chronotye	C14:2-iso5	inParent_NKp46+_NK_cells_in_Lymphocytes	D2
0.0032042356805616	0.265146521506551	Chronotye	V2PLp	inParent_NKp46+_NK_cells_in_Lymphocytes	D2
0.00821436451747068	0.244606406282041	Chronotye	C8-iso3	inParent_NKp46+_NK_cells_in_Lymphocytes	D2
0.00702718552274982	0.231430990648362	Chronotye	FFA_(20:4)	inParent_NKp46+_NK_cells_in_Lymphocytes	D2
0.00593418063226111	0.231424476719105	Chronotye	FFA_(20:2)	inParent_NKp46+_NK_cells_in_Lymphocytes	D2
0.00828985819422432	0.214953843764139	Chronotye	C12:1-iso3	inParent_NKp46+_NK_cells_in_Lymphocytes	D2
0.0243864946548126	0.204334626307681	Chronotye	FFA_(18:3)	inParent_NKp46+_NK_cells_in_Lymphocytes	D1
0.00685727848284504	0.201956437780113	Chronotye	FAHFA_(18:1/18:2)	inParent_NKp46+_NK_cells_in_Lymphocytes	D2
-0.00726966	0.201947661289894	Chronotye	L1TGp	inParent_NKp46+_NK_cells_in_Lymphocytes	D2
0.00651641299635875	0.198966308813558	Chronotye	C14:1-OH-iso7	inParent_NKp46+_NK_cells_in_Lymphocytes	D2

## Sheet: b
ACME	Mediating proportion	Exposure	Metabolites or lipids	Immunophenotypes	Mediation direction
0.00135194119603534	0.414184105959115	Chronotye	Citrate	inParent_Non-Classical_monocytes_in_Monocytes	D2
0.00791305473343868	0.282039115016043	Chronotye	FFA_(20:3)	inParent_Non-Classical_monocytes_in_Monocytes	D2
0.00857984247483239	0.271107758645354	Chronotye	FFA_(20:4)	inParent_Non-Classical_monocytes_in_Monocytes	D2
0.00014263497059823	0.251429741270604	Chronotye	ACar_(12:1-OH)-iso2	inParent_Non-Classical_monocytes_in_Monocytes	D2
-0.00671355	0.246629058663332	Chronotye	V0CEp	inParent_Non-Classical_monocytes_in_Monocytes	D2
0.00861100558910939	0.24301294688928	Chronotye	FFA_(22:6)	inParent_Non-Classical_monocytes_in_Monocytes	D2
0.00530139496930638	0.234084847356306	Chronotye	C8:1-OH-iso12	inParent_Non-Classical_monocytes_in_Monocytes	D2
-0.00115474	0.228688681998255	Chronotye	L5CEp	inParent_Non-Classical_monocytes_in_Monocytes	D2
0.0016001006650049	0.203570962979111	Chronotye	L2FCp	inParent_Non-Classical_monocytes_in_Monocytes	D2
-0.00395758	0.193289869977785	Chronotye	L-Tryptophan	inParent_Non-Classical_monocytes_in_Monocytes	D2

## Sheet: c
ACME	Mediating proportion	Exposure	Metabolites or lipids	Immunophenotypes	Mediation direction
0.0212958906471942	0.332673172765767	Composite-Chrononutrition	V1CH	IL-6	D1
0.0216273089368812	0.310262034761034	Composite-Chrononutrition	V1FC	IL-6	D1
0.0176639258638208	0.24786237031305	Composite-Chrononutrition	IDTG	IL-6	D1
0.0218927159561486	0.247545991863412	Composite-Chrononutrition	V1PL	IL-6	D1
0.018783290667561	0.224196452989781	Composite-Chrononutrition	V2LP	IL-6	D1
0.0192880016833368	0.224161377415717	Composite-Chrononutrition	V2TG	IL-6	D1
0.0158803273266944	0.220236184249393	Composite-Chrononutrition	VILTG	IL-6	D1
0.0182819324598902	0.218441431348878	Composite-Chrononutrition	L5FCp	IL-6	D1
0.018796925465121	0.217102005358084	Composite-Chrononutrition	V2PL	IL-6	D1
0.0202815980878475	0.21479837941347	Composite-Chrononutrition	NAG1	IL-6	D1

## Sheet: d
ACME	Mediating proportion	Exposure	Metabolites or lipids	Immunophenotypes	Mediation direction
0.00266067498168465	0.300336182858497	Composite-Chrononutrition	V5CHp	CD16_in_Lymphocytes	D2
0.00262993907185761	0.27134698071422	Composite-Chrononutrition	V5CHTGR	CD16_in_Lymphocytes	D2
-0.00106023	0.267739940479977	Composite-Chrononutrition	Citrate	CD16_in_Lymphocytes	D2
-0.0265155	0.254368094388542	Composite-Chrononutrition	ACar_(12:2)	CD16_in_Lymphocytes	D1
-0.00176598	0.250368424833964	Composite-Chrononutrition	L2FCp	CD16_in_Lymphocytes	D2
-0.025121	0.238398629677324	Composite-Chrononutrition	ACar_(12:1-OH)-iso2	CD16_in_Lymphocytes	D1
-0.0245479	0.232106726237364	Composite-Chrononutrition	ACar_(14:2-OH)-iso1	CD16_in_Lymphocytes	D1
-0.00235371	0.220605071064776	Composite-Chrononutrition	L3FCp	CD16_in_Lymphocytes	D2
0.00200561219897056	0.212219142926536	Composite-Chrononutrition	PE_(20:3/18:0)	CD16_in_Lymphocytes	D2
-0.0224286	0.208972517931881	Composite-Chrononutrition	H4FCp	CD16_in_Lymphocytes	D1

## Sheet: e
ACME	Mediating proportion	Exposure	Metabolites or lipids	Immunophenotypes	Mediation direction
0.00283467203896901	0.311015695631182	uPDI	GluA	CD85j_in_CD28+_CD8+_T_cells	D2
0.00138707219788678	0.284769005535489	uPDI	L6CEp	CD85j_in_CD28+_CD8+_T_cells	D2
0.00604333207619457	0.284709106487286	uPDI	DAG_(16:0/18:0)	CD85j_in_CD28+_CD8+_T_cells	D2
-0.0150277	0.266207617792998	uPDI	H1A1	CD85j_in_CD28+_CD8+_T_cells	D2
0.00226438150540912	0.264209545378889	uPDI	TMAO	CD85j_in_CD28+_CD8+_T_cells	D2
-0.00896083	0.256969100401767	uPDI	L3TG	CD85j_in_CD28+_CD8+_T_cells	D2
-0.0110332	0.253336806312553	uPDI	L3TGp	CD85j_in_CD28+_CD8+_T_cells	D2
0.00326122223262467	0.250873538926351	uPDI	GlnA	CD85j_in_CD28+_CD8+_T_cells	D2
0.0207699200979435	0.248609128885594	uPDI	V0CE	CD85j_in_CD28+_CD8+_T_cells	D2
-0.00477886	0.243962557118742	uPDI	H4FCp	CD85j_in_CD28+_CD8+_T_cells	D2

## Sheet: f
ACME	Mediating proportion	Exposure	Metabolites or lipids	Immunophenotypes	Mediation direction
-0.0102414	0.203993251127223	uPDI	FFA_(12:0)	CD64_in_Lymphocytes	D2
0.000508145864664296	0.179712925008752	uPDI	Ca	CD64_in_Lymphocytes	D2
-0.0319985	0.177399837013056	uPDI	11_B	CD64_in_Lymphocytes	D1
0.00121008020256821	0.158693261911747	uPDI	TMAO	CD64_in_Lymphocytes	D2
-0.00749575	0.158211414872127	uPDI	FFA_(20:0)	CD64_in_Lymphocytes	D2
0.00177605859713375	0.13537361141925	uPDI	L1CEp	CD64_in_Lymphocytes	D2
-0.00953004	0.133934342554087	uPDI	FFA_(18:0)	CD64_in_Lymphocytes	D2
0.00164761357228369	0.129561244592951	uPDI	NAG2	CD64_in_Lymphocytes	D2
-0.00160445	0.123417129265993	uPDI	FFA_(23:0)	CD64_in_Lymphocytes	D2
0.00484063449608878	0.122465339092557	uPDI	V2FCp	CD64_in_Lymphocytes	D2

## Sheet: h
Health-related indicators	M-index	p	coef
Biochemical:Active_GLP-1（pM）	uPDI M-index	3.83680375898096e-23	0.0238320071602732
Biochemical:Human_GIP-active（pg/mL）	uPDI M-index	0.388430972299447	0.00205616607456146
Biochemical:C-peptide（pg/mL）	uPDI M-index	3.98384300901251e-46	0.0313624569840085
Biochemical:FGF-21（pg/mL）	uPDI M-index	1.46147552744614e-10	0.0148511088181425
Biochemical:FGF-23（pg/mL）	uPDI M-index	1.13507440350938e-26	0.0246146277222004
Biochemical:Glucagon（pM）	uPDI M-index	2.1622463016704e-16	-0.0191048
Biochemical:Insulin（µIU/mL）	uPDI M-index	5.9627884502865e-21	0.021733272589017
Biochemical:Leptin（pg/mL）	uPDI M-index	1.6108596365699e-06	0.00974704516529104
Obesity:VAT_mass	uPDI M-index	7.55450137096174e-05	0.00736931278506968
Obesity:VAT_volume	uPDI M-index	7.55450137096174e-05	0.00736931278506968
Energy metabolic:Basal metabolic rate	uPDI M-index	0.144641335353967	0.00226789623479678
Obesity:WC	uPDI M-index	0.0139857546247716	0.00470918100269597
Obesity:BMI	uPDI M-index	0.00501651545191526	0.00611023188650635
Energy metabolic:Energy expenditure（kJ/min）	uPDI M-index	3.30066262056548e-05	0.00738675858221721
Energy metabolic:Resting metabolic rate（Kcal/day）	uPDI M-index	3.49770601079607e-05	0.00736373378060063
Obesity:WHR	uPDI M-index	0.0197978283547703	0.00398065991928969
Cardiac:Systolic pressure（mmHg）	uPDI M-index	0.164423789556305	0.00271672325942103
Cardiac:Diastolic pressure（mmHg）	uPDI M-index	0.856400395601086	-0.000376766
Biochemical:Active_GLP-1（pM）	Chronotype M-index	1.48044272854271e-07	-0.00511261
Biochemical:Human_GIP-active（pg/mL）	Chronotype M-index	0.0168590518844253	-0.0022866
Biochemical:C-peptide（pg/mL）	Chronotype M-index	6.59027539220605e-29	-0.0101159
Biochemical:FGF-21（pg/mL）	Chronotype M-index	1.3095383096825e-08	-0.00533365
Biochemical:FGF-23（pg/mL）	Chronotype M-index	1.45088070922348e-07	-0.00500287
Biochemical:Glucagon（pM）	Chronotype M-index	0.482950108579159	0.000670936875278936
Biochemical:Insulin（µIU/mL）	Chronotype M-index	1.84163349531932e-25	-0.0096986
Biochemical:Leptin（pg/mL）	Chronotype M-index	6.15115902612035e-14	-0.00610725
Obesity:VAT_mass	Chronotype M-index	3.16921417780657e-20	-0.00677755
Obesity:VAT_volume	Chronotype M-index	3.16921417780657e-20	-0.00677755
Energy metabolic:Basal metabolic rate	Chronotype M-index	7.47447788912195e-09	-0.00359469
Obesity:WC	Chronotype M-index	7.43282729048347e-21	-0.00710171
Obesity:BMI	Chronotype M-index	1.19114786606144e-20	-0.00799549
Energy metabolic:Energy expenditure（kJ/min）	Chronotype M-index	0.000228675722176026	-0.00263765
Energy metabolic:Resting metabolic rate（Kcal/day）	Chronotype M-index	0.000238876015838688	-0.00262988
Obesity:WHR	Chronotype M-index	7.24646680571307e-16	-0.00548311
Cardiac:Systolic pressure（mmHg）	Chronotype M-index	0.246895858350718	0.000909542372025313
Cardiac:Diastolic pressure（mmHg）	Chronotype M-index	0.288084766450508	0.000888771460690934
Biochemical:Active_GLP-1（pM）	Chrononutrition M-index	3.8285799952947e-11	0.0113644371825353
Biochemical:Human_GIP-active（pg/mL）	Chrononutrition M-index	0.000493235372688148	0.00592902345151015
Biochemical:C-peptide（pg/mL）	Chrononutrition M-index	3.78671857904684e-50	0.0234255145458206
Biochemical:FGF-21（pg/mL）	Chrononutrition M-index	5.97676142212519e-21	0.0154445082339757
Biochemical:FGF-23（pg/mL）	Chrononutrition M-index	3.50130173810477e-10	0.0105851037035052
Biochemical:Glucagon（pM）	Chrononutrition M-index	0.227543959035153	-0.00205205
Biochemical:Insulin（µIU/mL）	Chrononutrition M-index	4.37535928429263e-43	0.0222985810806349
Biochemical:Leptin（pg/mL）	Chrononutrition M-index	4.22995076383703e-25	0.0147835711348388
Obesity:VAT_mass	Chrononutrition M-index	2.31606191656836e-44	0.0176867267350496
Obesity:VAT_volume	Chrononutrition M-index	2.31606191656836e-44	0.0176867267350496
Energy metabolic:Basal metabolic rate	Chrononutrition M-index	2.30738681037026e-06	0.00520651293916662
Obesity:WC	Chrononutrition M-index	3.47829002122697e-35	0.0163452462311034
Obesity:BMI	Chrononutrition M-index	6.37033131871147e-32	0.017636388596195
Energy metabolic:Energy expenditure（kJ/min）	Chrononutrition M-index	1.68068681065669e-11	0.00845681086696397
Energy metabolic:Resting metabolic rate（Kcal/day）	Chrononutrition M-index	1.86664319703137e-11	0.00843851966388394
Obesity:WHR	Chrononutrition M-index	2.87470409053518e-33	0.014178462008619
Cardiac:Systolic pressure（mmHg）	Chrononutrition M-index	0.0415758151459007	0.00283153878681542
Cardiac:Diastolic pressure（mmHg）	Chrononutrition M-index	0.00722254986707793	0.00397257489447817

## Sheet: i
uPDI M-index	Gender	Age	Group	BMI
99.5048812302262	Male	35.5619438740589	Urban-Wet season	32.2707877657858
98.7922486053803	Male	27.7700205338809	Urban-Wet season	25.3086419753086
99.8984041388687	Female	35.2306639288159	Urban-Wet season	26.6389177939646
100.257419270395	Female	28.5448323066393	Urban-Wet season	25.3333333333333
99.9273613524015	Male	24.0876112251882	Urban-Wet season	23.3376844270401
99.1397147277102	Male	26.4722792607803	Urban-Wet season	23.2434080170706
98.994884516316	Male	35.9561943874059	Urban-Wet season	20.1955782312925
99.3028333171168	Male	18.8309377138946	Urban-Wet season	23.2254318478734
97.5934268028863	Male	54.6173853524983	Urban-Wet season	25.0593070266297
98.5640887640809	Male	25.9383983572895	Urban-Wet season	21.2228082768952
99.4560214814396	Female	19.7316906228611	Urban-Wet season	20.5688066136624
99.9425983159571	Female	19.8466803559206	Urban-Wet season	22.5069252077562
99.3048249158712	Male	20.3997262149213	Urban-Wet season	23.4235574063058
98.7980523525062	Male	23.4004106776181	Urban-Wet season	19.1358024691358
98.2602605612988	Female	28.3504449007529	Rural	18.0785123966942
100.127982720573	Male	25.4893908281999	Urban-Wet season	19.9572844088092
98.829412934407	Female	20.4380561259411	Urban-Wet season	22.6562
99.3695429626701	Female	35.129363449692	Urban-Wet season	26.3778980980147
99.0639975842522	Male	24.6488706365503	Urban-Wet season	21.6712580348944
98.2495978070252	Female	26.466803559206	Urban-Wet season	24.4646016033724
100.034625974502	Female	54.6776180698152	Urban-Wet season	25.2595155709343
99.2233088284857	Male	22.031485284052	Urban-Wet season	23.5883292204964
98.5358640744142	Female	40.1505817932923	Urban-Wet season	25.2993759487266
99.9533301942623	Male	22.0889801505818	Urban-Wet season	22.5827091723437
98.9164691911133	Male	29.1526351813826	Urban-Wet season	26.8786781349027
97.7477739214516	Female	26.9213	Urban-Wet season	23.7332384003797
98.9134132129439	Female	46.9048596851472	Urban-Wet season	26.7759341149742
99.4535551692871	Male	39.605749486653	Urban-Wet season	24.2188
98.4043630177481	Male	22.9514031485284	Urban-Wet season	22.8571428571429
99.0664333935407	Male	21.4647501711157	Urban-Wet season	23.5078053259871
99.3283785473068	Male	40.3066392881588	Urban-Wet season	24.3827160493827
99.9411876554931	Female	30.2039698836413	Urban-Wet season	23.6340330075308
99.9871356716446	Female	20.5776865160849	Rural	23.0111768573307
100.818290084109	Female	21.5633127994524	Urban-Wet season	18.3391003460208
98.314734394433	Male	20.7556468172485	Rural	21.3039485766759
98.1042124250266	Female	29.5989048596851	Urban-Wet season	23.5970042064225
100.306376775563	Male	52.3559206023272	Rural	28.6851446806985
99.4075741020555	Female	50.8966461327858	Urban-Wet season	35.4366712391404
98.7170730986184	Male	52.4079397672827	Urban-Wet season	24.4897959183673
98.5958214475066	Female	26.9048596851472	Urban-Wet season	24.6229609110496
100.854612693647	Female	27.7207392197125	Urban-Wet season	25.711008267078
98.0103604935986	Female	37.6728268309377	Urban-Wet season	34.5776323616895
99.1704021376665	Female	39.7262149212868	Urban-Wet season	26.0261748958953
99.3411930645928	Female	29.2156057494867	Urban-Wet season	27.0051309748852
100.530588616778	Female	52.0355920602327	Urban-Wet season	25.3906
99.5330817047908	Male	36.0027378507871	Urban-Wet season	28.3446712018141
99.1566045357436	Female	59.5263518138261	Urban-Wet season	35.796
98.3515230361533	Male	26.9048596851472	Urban-Wet season	20.2448979591837
98.3513456419506	Female	51.1156741957563	Urban-Wet season	35.3795777033385
99.239899001095	Male	38.4585900068446	Urban-Wet season	28.719723183391
98.7482802906664	Female	50.3490759753593	Urban-Wet season	32.8731097961867
97.830576634693	Female	40.9664613278576	Urban-Wet season	35.4924578527063
100.214234332417	Female	46.5462012320328	Urban-Wet season	36.4937641723356
99.1575772136558	Female	26.798083504449	Urban-Wet season	26.8544055741036
98.4932077474779	Female	45.6563997262149	Urban-Wet season	28.8415318058003
99.6499304896122	Female	19.2525667351129	Urban-Wet season	25.0995015956112
98.9617688780687	Female	27.4688569472964	Rural	34.312524071286
98.2578555602325	Male	38.3107460643395	Urban-Wet season	23.3886865581877
100.567531171854	Female	42.2094455852156	Rural	35.4924578527063
98.9239559699008	Female	41.5003422313484	Rural	35.6718192627824
97.6415526405453	Female	57.0184804928131	Rural	21.8299521999323
99.134269779329	Female	29.9876796714579	Urban-Wet season	27.8293135435993
97.4992418865302	Male	38.6420260095825	Urban-Wet season	22.9481157445588
97.8372429147811	Male	25.1827515400411	Urban-Wet season	23.8086901719128
98.1692167126645	Male	26.362765229295	Urban-Wet season	26.8274207802045
97.9281350686352	Male	21.6071184120465	Urban-Wet season	25.0761930481077
98.5233632701443	Male	24.5968514715948	Urban-Wet season	22.5710475017954
98.6272105768066	Male	22.2094455852156	Urban-Wet season	20.1091640333238
99.1152049507903	Male	27.6906228610541	Urban-Wet season	21.6049382716049
98.8056163629468	Female	39.9917864476386	Urban-Wet season	35.1562
99.0552120298877	Female	24.0793976728268	Urban-Wet season	23.7386621315193
97.6401863544369	Female	23.5263518138261	Urban-Wet season	23.3354661447552
101.004870377562	Female	20.1259411362081	Urban-Wet season	31.5115016981198
99.3190745272349	Female	20.7638603696099	Urban-Wet season	39.8438
98.9003301452398	Male	21.5715263518138	Urban-Wet season	18.9387755102041
99.1736047097988	Male	21.3360711841205	Urban-Wet season	17.5556193941715
97.5098741788845	Male	21.5605749486653	Urban-Wet season	19.8351629561233
97.2700398043299	Male	20.1368925393566	Rural	18.8092062514962
97.8181865391314	Female	25.3004791238878	Urban-Wet season	24.3823729785937
99.060061214567	Female	49.2046543463381	Urban-Wet season	31.633714880333
98.4360114213168	Female	31.6906228610541	Rural	33.2031
98.3413965359041	Female	20.4243668720055	Urban-Wet season	20.0692041522491
97.976702906787	Male	23.9644079397673	Urban-Wet season	23.8054016620499
99.678562475249	Female	25.0376454483231	Urban-Wet season	24.9134948096886
98.2514411868618	Female	24.2381930184805	Urban-Wet season	25.711008267078
98.8246523730471	Female	25.2073921971253	Rural	23.3843537414966
98.0215724411664	Male	24.0520191649555	Urban-Wet season	27.968016063681
98.4628042218431	Male	22.8528405201916	Urban-Wet season	19.6071566121634
98.5419511908842	Male	24.2354551676934	Urban-Dry season	22.7583067819754
97.8786239392893	Male	25.2676249144422	Urban-Dry season	17.1467764060357
98.3842121968965	Male	22.2450376454483	Urban-Dry season	24.9134948096886
97.7103872312903	Female	23.6002737850787	Rural	24.9107674003569
98.8169483553887	Male	22.2094455852156	Urban-Dry season	19.4869614512472
101.182423392373	Female	21.3305954825462	Urban-Dry season	24.7675659198293
98.7324392568068	Female	30.9733059548255	Urban-Dry season	30.4772192430848
98.655304285291	Female	38.7296372347707	Urban-Dry season	27.1816300864132
97.740889407318	Female	28.5147159479808	Urban-Dry season	22.5215080401784
97.5134683571236	Male	24.0793976728268	Urban-Dry season	19.2893792677752
98.6427040872847	Female	45.8261464750171	Urban-Dry season	36.1069414580713
99.2095997118384	Male	26.798083504449	Urban-Dry season	21.7180660897457
98.9547947331846	Male	49.347022587269	Rural	21.3599145603418
98.717089731034	Male	21.6262833675565	Urban-Dry season	22.0521901834341
99.6883378778114	Female	46.7132101300479	Urban-Dry season	27.0051309748852
98.4110759143784	Male	19.7371663244353	Urban-Dry season	19.2973992368756
98.1252621472848	Male	21.3086926762491	Urban-Dry season	21.4691504822301
98.8749767100518	Male	23.6358658453114	Urban-Dry season	20.7031
98.0928261182677	Female	26.2313483915127	Urban-Dry season	17.9688
97.7134020770254	Female	21.4757015742642	Urban-Dry season	24.3046178773967
97.7171395425705	Female	20.5311430527036	Urban-Dry season	18.6666666666667
97.3860592071706	Male	22.2669404517454	Urban-Dry season	21.4532871972318
98.2572049277227	Female	19.9780971937029	Urban-Dry season	21.7784352399737
98.6149105045256	Female	41.7029431895962	Urban-Dry season	34.7208826819953
98.9959712907211	Male	58.4421629021218	Urban-Dry season	25.2363403300753
97.8637696991178	Female	17.7577002053388	Urban-Dry season	19.7055324211779
98.782056974785	Female	19.7754962354552	Urban-Dry season	21.4844
98.6443015584444	Female	48.3832991101985	Urban-Dry season	26.6389177939646
101.490770994008	Female	45.5441478439425	Urban-Dry season	29.2969
98.4603512273424	Female	45.5277207392197	Urban-Dry season	29.7283906130355
99.2313556939894	Female	18.3490759753593	Urban-Dry season	28.1336565096953
100.832850216187	Female	22.1327857631759	Urban-Dry season	25
101.431979868378	Female	37.7960301163587	Urban-Dry season	29.4321329639889
100.285035178079	Male	20.2026009582478	Urban-Dry season	21.7993079584775
97.9189130435315	Female	21.7056810403833	Urban-Dry season	22.2222222222222
98.8589019496244	Male	48.8733744010951	Urban-Dry season	23.6614386154678
98.3312184985968	Female	38.8281998631075	Urban-Dry season	36.4366448542534
98.6446105272415	Female	39.7837097878166	Urban-Dry season	30.0914316577293
97.5543793220594	Male	33.3853524982888	Urban-Dry season	24.4192790207869
99.0297691756899	Female	24.290212183436	Urban-Dry season	24.7675659198293
100.778113372254	Female	20.3449691991786	Urban-Dry season	22.9421304537004
99.8599526186305	Female	24.1232032854209	Urban-Dry season	24.8888888888889
100.409	Female	20.3997262149213	Urban-Dry season	20.5498866213152
99.3376183516845	Female	22.2970568104038	Urban-Dry season	17.0655567117586
99.705223428528	Female	29.4674880219028	Urban-Dry season	23.7953599048186
98.4284917774442	Female	25.9028062970568	Urban-Dry season	20.829995193078
99.2680962927685	Male	40.7008898015058	Urban-Dry season	24.4646016033724
101.147520639819	Female	43.3620807665982	Rural	34.5167652859961
98.1867286249604	Male	23.0171115674196	Urban-Dry season	17.8359096313912
99.8410386663325	Male	23.4770704996578	Urban-Dry season	24.2214532871972
98.7916871271857	Female	36.7255	Urban-Dry season	35.2043036272299
98.4159452071838	Female	21.7659137577002	Urban-Dry season	29.757785467128
98.5220228656078	Female	24.3258042436687	Urban-Dry season	20.4381655849977
98.4254918260383	Female	31.4086242299795	Rural	21.9671201814059
97.6393	Female	30.9514031485284	Urban-Dry season	24.5389649018441
99.0776699655131	Female	25.3990417522245	Urban-Dry season	29.2101099436083
98.2253329632208	Female	33.1471594798084	Urban-Dry season	37.5776274672679
99.261416328263	Male	26.8364134154689	Urban-Dry season	25
99.141	Female	34.7515400410678	Rural	25.7116620752984
99.3722588489423	Male	25.0212183436003	Urban-Dry season	20.5456936226167
97.4008645224525	Female	36.933607118412	Urban-Dry season	25.4766600920447
99.0599457662017	Female	23.5455167693361	Urban-Dry season	27.3438
98.3159715355712	Female	22.5297741273101	Urban-Dry season	23.1111111111111
100.602553628718	Male	24.5284052019165	Urban-Dry season	19.1511918197052
100.115797044431	Female	21.7741273100616	Urban-Dry season	21.4844
97.9236219393124	Female	29.6262833675565	Urban-Dry season	28.0664238698253
98.0336643448556	Female	23.0088980150582	Urban-Dry season	24.6094
98.2432548441872	Female	18.1273100616016	Urban-Dry season	25.0995015956112
100.369352197869	Male	34.2724161533196	Urban-Dry season	22.1002895900015
99.442849249453	Male	22.6365503080082	Urban-Dry season	19.5918367346939
98.418618970182	Female	20.1341546885695	Urban-Dry season	20.5693296602388
97.6723600374354	Male	20.766598220397	Urban-Dry season	22.8623685413809
97.7294986970074	Female	26.8665297741273	Urban-Dry season	34.2935528120713
98.9791796807077	Female	54.8117727583847	Urban-Dry season	26.4855397496689
99.2229520276135	Male	39.8083504449008	Urban-Dry season	21.1388558594266
98.9651589946821	Female	20.4435318275154	Urban-Dry season	24.2424242424242
99.8345044225943	Female	22.1163586584531	Urban-Dry season	26.5625
98.9946567377797	Female	23.6194387405886	Rural	24.6097337006428
99.9939374859432	Male	19.8603696098563	Urban-Dry season	27.2173029467267
99.0276030772112	Male	19.8083504449008	Urban-Dry season	21.3859363528999
100.120036282325	Male	19.7453798767967	Urban-Dry season	21.0616281554287
98.9820042712981	Male	25.2621492128679	Urban-Dry season	17.0433026133064
99.4073767662145	Female	27.0746064339494	Urban-Dry season	31.6032123735872
100.736670871535	Female	26.2450376454483	Urban-Dry season	24.3496091246956
99.1228598666762	Male	48.0164271047228	Rural	22.8571428571429
98.4744436201683	Male	47.668720054757	Rural	21.4619366241636
96.4412929163422	Female	29.6618754277892	Urban-Dry season	31.2394143550755
99.0457624728276	Female	47.6468	Rural	28.6851446806985
100.137234098024	Male	27.4058863791923	Urban-Dry season	25.469387755102
99.1116102135584	Male	32.5092402464066	Rural	23.4235574063058
99.5923285581026	Female	33.1553730321697	Urban-Dry season	24.4560634171024
100.474562123825	Female	23.3730321697468	Urban-Dry season	21.9288627691768
98.9165482914595	Male	30.0835044490075	Urban-Dry season	24.034609838167
98.8107448754954	Male	31.2772073921971	Urban-Dry season	27.681660899654
99.5539928731297	Female	29.0677618069815	Urban-Dry season	19.3821446936434
98.1406593315843	Female	23.6933607118412	Urban-Dry season	19.4869614512472
99.1951683143016	Male	42.2778918548939	Urban-Dry season	28.6851446806985
98.9289135322862	Male	46.7734428473648	Urban-Dry season	31.8877551020408
99.1933665439104	Female	37.4565366187543	Urban-Dry season	29.4321329639889
99.1652901879894	Female	30.1464750171116	Urban-Dry season	36.6498206087728
99.7535022012119	Female	24.5776865160849	Urban-Dry season	25.7777777777778
98.4082859786253	Male	34.9103353867214	Rural	20.0692041522491
97.621008392534	Male	20.0109514031485	Urban-Dry season	20.7612456747405
97.846577783328	Female	27.6139630390144	Urban-Dry season	22.038567493113
98.0015033722306	Female	33.3032169746749	Urban-Dry season	31.6242199359082
98.6993354143487	Female	22.861054072553	Urban-Dry season	16.4062
98.7517874272393	Female	61.0075290896646	Rural	19.2276878705336
97.8108139755608	Female	39.1266255989049	Urban-Dry season	19.1570881226054
98.6190914903611	Female	45.1581108829569	Urban-Dry season	31.6032123735872
99.1325798610392	Female	22.0752908966461	Urban-Dry season	18.0259573786252
98.2333870000124	Female	18.8336755646817	Urban-Dry season	23.1246703720232
98.0660358607601	Female	19.211498973306	Urban-Dry season	26.4489795918367
98.6163649374885	Male	21.8781656399726	Urban-Dry season	20.5688066136624
98.5658596360376	Female	22.2286105407255	Urban-Dry season	21.2183171945527
99.2131213947037	Male	29.8425735797399	Urban-Dry season	22.8571428571429
98.4415805831434	Male	36.0136892539357	Urban-Dry season	31.5115016981198
100.092778032624	Male	25.1909650924025	Urban-Dry season	34.792045708449
98.5709822391508	Male	25.9958932238193	Urban-Dry season	25.9515570934256
99.0807854875215	Male	25.4017796030116	Urban-Dry season	22.5981404958678
98.7737128914267	Male	29.3607118412047	Urban-Dry season	22.3081499107674
99.3617223162157	Female	24.788501026694	Urban-Dry season	21.7554685336814
98.410592413593	Male	25.0239561943874	Urban-Dry season	20.7475501931118
98.9966798296939	Male	42.1683778234086	Urban-Dry season	22.5827091723437
98.0906054284516	Female	20.8815879534565	Urban-Dry season	17.5781
100.063100669731	Male	34.2861054072553	Urban-Dry season	23.5294117647059
98.4340758203354	Female	23.2772073921971	Urban-Dry season	22.0603537981269
99.8084381106794	Female	19.419575633128	Urban-Dry season	26.7759341149742
99.1370921667126	Male	32.6488706365503	Urban-Dry season	21.7051294327939
98.9135481001808	Female	19.4688569472964	Rural	21.4532871972318
100.060228323427	Male	31.6550308008214	Urban-Dry season	28.719723183391
98.1389180823869	Male	60.1670088980151	Urban-Dry season	24.9107674003569
98.5066835804781	Female	20.2518822724162	Urban-Dry season	35.8177
97.7177734417105	Male	37.8590006844627	Urban-Dry season	22.2040816326531
97.3412975617296	Male	35.6002737850787	Urban-Dry season	19.5312
98.5407621708893	Male	19.6249144421629	Urban-Dry season	20.307412205455
97.6004683901553	Female	54.1766	Rural	20.5456936226167
98.1431571619035	Male	19.2142368240931	Urban-Dry season	25.7959183673469
97.4101273532364	Male	36.3422313483915	Urban-Dry season	19.5682363337962
98.2414969465366	Male	27.2005475701574	Urban-Dry season	28.6851446806985
99.4362391291672	Male	28.0739219712526	Urban-Dry season	26.2595847484332
98.8986952148974	Female	42.6967830253251	Urban-Dry season	29.7283906130355
98.1706154620301	Male	30.2861054072553	Urban-Dry season	23.1833910034602
98.5666424935881	Male	29.6591375770021	Urban-Dry season	18.8706633763972
98.8864944317695	Female	20.394250513347	Urban-Dry season	31.2487638938333
99.9586051312741	Male	27.9917864476386	Urban-Dry season	20.8209399167162
102.604935992684	Male	19.8384668035592	Rural	18.4672206832872
100.277334583609	Female	19.7782340862423	Urban-Dry season	18.7304890738814
98.714327019949	Male	23.2142368240931	Urban-Dry season	17.9591836734694
101.123319479416	Male	22.0506502395619	Urban-Dry season	17.0934953145508
98.6249940829862	Female	40.9171800136893	Urban-Dry season	34.674592287761
98.2735775607412	Female	20.5941136208077	Urban-Dry season	22.6562
99.5917059813883	Female	20.2464065708419	Urban-Dry season	25
98.1433634530878	Male	25.927446954141	Urban-Dry season	20.5498866213152
97.9961283403835	Male	27.8904859685147	Urban-Dry season	22.6562
99.5972046024344	Female	52.5366187542779	Urban-Dry season	31.6403681788297
99.1047421845839	Male	48.9609856262834	Urban-Dry season	28.4081632653061
98.5754992643301	Female	46.2395619438741	Urban-Dry season	32.0203695845068
98.4976886258832	Female	19.523613963039	Urban-Dry season	21.7554685336814
99.9727718148377	Female	46.8610540725531	Urban-Dry season	39.0011890606421
98.0641616901556	Male	52.8323066392882	Rural	27.1314117909924
99.8661039765745	Female	37.2511978097194	Urban-Dry season	41.914342325865
98.9086667897774	Male	39.8877481177276	Urban-Dry season	24.8163265306122
99.407397268136	Female	19.3237508555784	Urban-Dry season	20.7612456747405
98.6787517393393	Female	43.9069130732375	Urban-Dry season	33.7777777777778
99.4828800992032	Female	42.9650924024641	Urban-Dry season	27.3922571219869
96.6108365647135	Male	37.3388090349076	Urban-Dry season	17.921146953405
98.7224645419059	Female	54.9213	Rural	36.9822485207101
97.9245656352478	Male	30.2559890485968	Rural	20.3244382551093
97.5269452626689	Female	39.378507871321	Rural	28.3987180007303
97.3067851038454	Female	36.3559206023272	Rural	18.6851211072664
98.0770864777983	Female	36.8733744010951	Urban-Dry season	27.5802003193497
99.4100221679974	Female	47.9151266255989	Urban-Dry season	24.4444444444444
98.8033	Female	47.3538672142368	Urban-Dry season	30.8596073765616
97.8705879328106	Male	35.6741957563313	Rural	21.2183171945527
99.332417465047	Male	32.9281314168378	Urban-Dry season	21.3599145603418
99.1249040473485	Female	38.1656399726215	Urban-Dry season	29.1748849441157
96.899067572161	Male	51.2854209445585	Rural	21.4109449847583
98.449496690176	Female	40.1752224503765	Rural	22.9421304537004
98.6427231228666	Male	35.7453798767967	Urban-Dry season	25.3906
98.6287693679945	Female	53.6235455167693	Rural	28.7639710716634
98.1551383123255	Female	42.1054072553046	Rural	28.4409549751642
97.6205769476623	Female	53.2922655715264	Rural	26.0374939913475
97.0825347118536	Female	37.3744010951403	Rural	28.6726260752235
97.7687008626148	Female	49.5852156057495	Rural	39.0625
97.6009661363302	Male	32.104038329911	Urban-Dry season	23.0300453514739
98.4142966566746	Male	58.3928815879535	Urban-Dry season	27.3356401384083
98.5023501486716	Female	33.4428473648186	Urban-Dry season	33.1504343850023
97.889002697051	Male	40.1998631074606	Urban-Dry season	23.3066800530675
97.0971093649304	Male	61.9247091033539	Urban-Dry season	21.7993079584775
97.0782748297001	Male	40.6680355920602	Urban-Dry season	23.0300453514739
97.0084377193081	Female	59.0308008213552	Urban-Dry season	19.0249702734839
98.420208433526	Male	43.2224503764545	Urban-Dry season	28.9590001524158
98.3165593615165	Male	45.6974674880219	Urban-Dry season	20.0474456213038
98.7170582371482	Male	45.3963039014374	Rural	21.0480476121353
98.0780228747522	Female	39.6605065023956	Urban-Dry season	27.2173029467267
97.0652360130361	Female	32.2436687200548	Urban-Dry season	24.3232286833926
98.5439900567242	Female	40.3066392881588	Urban-Dry season	29.2421086364365
97.6558878524816	Male	50.3983572895277	Rural	24.9770431588613
98.0587004153715	Male	37.6728268309377	Urban-Dry season	22.4996371026274
97.8794790276819	Male	39.937029431896	Rural	24.7409372871024
98.8137424557464	Female	35.4140999315537	Urban-Dry season	26.8923231381548
97.8014794134116	Male	59.3593429158111	Rural	31.7082837891399
98.3143142039096	Male	37.9356605065024	Rural	21.8724228190326
98.2087559611782	Male	38.4120465434634	Rural	19.6071566121634
97.775391726558	Male	49.4017796030116	Rural	26.7697798929209
97.7002177903112	Male	33.8945927446954	Rural	20.2448979591837
97.8188723782061	Male	40.1587953456537	Rural	22.4913494809689
98.4062617717759	Male	32.9911019849418	Rural	24.7675659198293
99.2035066723179	Male	38.9048596851472	Urban-Dry season	21.0498179023689
100.203031124131	Male	33.1882272416153	Rural	23.4235574063058
98.1889205513933	Male	37.7385352498289	Rural	20.2448979591837
97.6271729277809	Male	41.5715263518138	Rural	25.9043101026809
97.9973507709596	Male	36.2765229295003	Rural	27.1177685950413
98.3401359285086	Male	46.9623545516769	Rural	31.2213039485767
98.0328278346065	Male	56.5667351129363	Rural	31.5886134067952
98.6225696123239	Male	35.3456536618754	Rural	22.8623685413809
97.7899626154611	Male	52.9774127310062	Rural	22.9853975121687
98.5620187302417	Female	53.9794661190965	Rural	23.3354661447552
98.3182747680911	Male	31.3730321697468	Rural	20.7967298935064
97.5141744097739	Male	42.9787816563997	Urban-Dry season	23.3886865581877
98.0425534830244	Male	66.4312114989733	Rural	25.0995015956112
99.3693653939802	Male	35.6714579055442	Rural	27.0416441319632
98.2558878557108	Male	31.9808350444901	Urban-Dry season	23.4509182190514
99.4947118724041	Male	37.6454483230664	Rural	21.8299521999323
98.1428837766451	Male	48.6023271731691	Rural	19.9572844088092
98.5994959312595	Male	30.3956194387406	Rural	24.0569347455645
100.746586193377	Male	32.0273785078713	Rural	22.038567493113
100.799361036652	Male	46.4284736481862	Rural	21.9075824577062
99.3799630888173	Male	37.0677618069815	Urban-Dry season	22.4913494809689
98.4589631030153	Male	36.9691991786448	Rural	26.7697798929209
98.2192012839841	Male	50.0287474332649	Rural	23.5970042064225
99.1111421998537	Female	36	Urban-Wet season	22.6
99.071069966524	Female	35	Urban-Wet season	21.63
100.549724750649	Male	40	Rural	19.53
98.6080641672343	Male	23	Rural	21.91

## Sheet: j
Chrononutrition M-index	Group	Gender	Age	BMI
-0.274996	IS	F	765	NA
-0.0161477	IS	M	693	21.8283
-0.239489	IR	M	494	18.8753
-0.0282029	IR	F	689	30.6365
-0.299851	IS	F	588	27.523
-0.120774	IS	M	696	26.7
0.0278455466198106	IR	F	734	28.8893
-0.0298452	IS	F	585	26.9374
-0.070332	IS	F	774	33.3106
0.410558589201182	IR	F	722	28.7997
0.203084482468865	IR	M	736	32.9442
0.191553997383576	IS	M	750	27.2034
0.197027003410987	IS	M	790	29.5337
-0.38326	IS	F	612	27.0534
0.171885950165103	IR	M	593	29.3427
0.455684889428929	IR	M	708	32.8396
-0.149254	IS	M	447	23.2579
0.276406553673493	IS	M	638	27.4704
0.0567039706537941	IR	F	714	29.2658
0.0743817930545576	IR	M	705	28.6686
0.0289385482850401	IR	M	527	26.7087
-0.29644	IS	F	633	31.2777
0.146001357533564	IS	M	691	25.1531
0.102882450495259	IR	F	583	32.7271
0.0554882632015579	IS	M	786	33.1847
-0.00739239	IS	F	790	29.6646
0.406338665585753	IS	F	702	33.0658
-0.127079	IR	F	519	29.203
0.112908754771608	IS	M	653	21.8283
-0.351969	IS	F	708	25.9088
-0.035797	IS	M	656	26.0593
-0.0532606	IS	F	622	24.3865
0.462065794119806	IR	M	822	25.9938
0.420106019708801	IR	F	582	37.3968
-0.0239635	IS	F	649	32.293
-0.299247	IR	M	670	27.403
-0.0410286	IS	F	778	29.3078
0.0143088599081556	IR	F	631	22.5956
0.0561830039666666	IR	F	495	40.8296
0.193464394643289	IR	M	621	25.3569
-0.0676578	IS	M	565	30.3334
0.332084025593876	IS	F	669	23.5813
-0.217494	IS	F	533	24.6082
0.758521039072699	IR	M	748	24.0656
0.0213217663087594	IS	F	570	27.9135
-0.350889	IS	F	481	23.1576
0.488056766337758	IR	M	544	33.2986
-0.0351764	IR	F	527	29.6527
0.733869346281141	IR	M	641	33.4602
0.301478088102356	IS	M	682	24.6633
0.0407969292684533	IR	M	685	28.9166
-0.0881871	IS	M	717	25.6485
0.235636503058756	IR	M	672	28.6442
-0.00419392	IR	F	558	27.49
-0.00262213	IS	F	612	25.717
0.349000554935656	IR	F	606	28.5869
-0.348158	IS	M	522	23.7173
-0.240091	IS	F	651	29.2493
-0.266464	IR	M	656	28.6259
0.076561024277946	IR	M	792	27.8081
0.0506886969271522	IR	F	741	30.0824
0.169633250133861	IR	F	745	33.9592
-0.27979	IR	F	745	31.3543
0.126514633107158	IR	F	712	26.6475
-0.0388572	IS	F	425	29.1
0.375919963750887	IS	F	710	33.2826
0.517236468633183	IR	F	846	36.3561
0.292209140694991	IR	M	745	27.3889
0.227855037674418	IR	F	599	32.5877

## Sheet: k,m,o
Chronotype M-index	Chrononutrition M-index	uPDI M-index	Age	Gender	BMI	Hypertension	Diabetes	HT	T2D
0.955598	9.24175	46.1054	70	F	21.4109	1	0	0	0
3.0493	8.31907	44.2121	78	F	18.8271	0	0	0	0
-3.58886	10.4907	46.4179	84	M	22.4059	1	0	0	0
-4.90319	7.72299	39.0265	78	F	14.0739	0	0	0	0
-5.57907	11.3233	46.4186	81	F	27.7053	1	0	0	0
0.884611	9.66429	45.3878	76	F	16.1843	1	0	0	0
-12.0634	15.5427	41.6823	77	F	22.006	1	0	0	0
3.90354	7.44412	44.0641	87	F	21.9261	1	0	0	0
-4.9217	12.5698	46.7466	76	F	23.03	1	1	0	0
-0.787951	10.4528	46.3353	78	M	22.1453	1	0	1	0
-2.01535	10.0521	45.8428	76	M	26.8726	1	0	1	0
-6.43639	13.8517	46.3822	74	F	25	0	1	0	0
-3.37761	9.25597	44.961	81	F	20.9275	1	0	0	0
1.81764	8.34538	44.8294	81	M	23.3887	0	0	0	0
3.08354	8.48398	45.1573	85	M	20.8611	1	1	0	0
-1.44654	9.38691	45.2771	76	M	21.7738	1	0	0	0
-3.96927	12.0554	46.9668	79	F	20.8117	0	0	0	0
6.28338	1.16496	40.6233	81	F	17.0088	0	0	0	0
-9.4627	12.725	47.3146	84	F	25.4375	1	0	1	0
-1.31887	8.2184	44.6528	87	F	21.4903	1	0	0	0
0.658786	6.76807	43.2059	78	F	24.3496	0	0	0	0
-2.24179	8.35672	44.3462	75	M	22.3757	1	0	0	0
-3.41906	9.37636	45.4822	85	F	21.3675	1	0	0	0
-0.452472	9.15331	45.9605	76	F	17.898	1	0	0	0
-7.99296	11.6736	46.9587	80	F	21.0077	1	0	0	0
-11.0355	14.666	45.734	78	M	31.9122	1	1	1	0
-1.84452	7.86924	45.4161	78	F	23.03	1	0	0	0
-2.71668	9.24976	45.2235	79	F	22.3575	0	0	0	0
-4.8138	11.3719	46.2989	82	F	20.5688	0	0	0	0
2.36914	6.51601	40.9271	84	F	17.5853	1	0	0	0
-3.15651	9.5585	45.9067	80	F	22.1003	1	0	0	0
-10.4112	15.0001	48.062	75	F	23.5304	1	0	0	0
-4.27566	10.5915	45.7388	77	F	19.4771	0	0	0	0
-9.34088	14.4475	47.1568	77	F	23.2335	1	0	0	0
-7.1325	11.3487	45.0176	84	M	NA	0	0	0	0
-9.72275	12.9296	46.524	80	F	18.9866	1	1	0	0
-3.98338	10.8206	46.3764	76	F	20.9644	0	0	0	0
-9.46694	14.4705	46.4197	79	M	25.9909	1	0	1	0
-2.30986	4.86608	43.0547	78	M	21.2031	1	0	0	0
-7.46052	12.4164	46.0951	79	F	16.5889	0	0	0	0
0.81993	4.09226	43.3646	74	M	21.9671	1	0	0	0
7.58367	5.44614	42.9304	79	F	19.9792	1	0	0	0
-6.409	11.1149	45.0878	71	M	NA	0	0	0	0
-5.46072	11.5156	46.8841	87	F	16.7969	1	0	1	0
-9.70303	13.9028	46.2991	71	F	25.3444	1	0	1	0
-7.22326	11.5369	45.8865	78	F	23.3091	0	0	0	0
-1.20002	8.74858	44.9042	77	M	25.9909	0	1	0	0
-9.71816	13.147	44.7561	73	M	23.939	0	1	0	0
-8.11257	14.1928	48.4144	78	F	20.6131	1	0	0	0
-9.95692	12.6969	45.2264	83	M	21.9076	0	0	0	0
-9.23201	8.69546	39.274	77	F	NA	0	0	0	0
-3.61816	10.41	45.8728	79	F	23.7332	0	0	0	0
-6.54187	11.916	46.4372	81	F	27.3438	1	0	0	0
-5.9792	13.4397	45.6214	82	M	22.719	1	0	0	0
-9.55639	14.2906	47.5244	80	F	21.2191	1	1	0	0
-3.91895	7.02766	39.9319	79	M	19.8177	0	0	0	0
-5.96093	10.574	46.039	76	F	20.1348	1	1	0	0
-4.63988	10.3538	46.1966	82	F	19.6311	1	0	1	0
-3.92933	9.56889	45.0786	76	M	22.5896	1	0	0	0
-10.9576	14.2896	45.881	77	F	23.3091	1	0	0	0
-0.964748	9.92273	46.2094	83	M	17.5771	0	1	0	1
-6.95146	12.4107	46.6452	77	F	22.8928	1	0	0	0
-7.61561	12.1459	46.0073	83	M	NA	1	0	1	0
-13.0932	15.4764	46.7653	85	F	21.9899	1	1	0	0
-20.6361	17.5662	37.9954	73	F	22.7583	1	0	0	0
3.36451	1.09588	39.7336	80	F	16.4062	1	0	0	0
-7.16902	12.6115	45.9168	80	F	26.8386	1	0	1	0
-5.54513	10.8695	46.2445	71	F	25.7117	0	1	0	0
-7.56503	11.6326	46.0104	78	F	19.3962	1	0	0	0
4.70195	4.16421	41.2042	75	M	27.2392	1	0	0	0
3.13121	6.07883	41.9694	73	M	18.9292	0	0	0	0
-3.71506	11.0466	45.9624	73	F	23.0469	1	0	1	0
-9.42015	13.4463	47.8032	81	F	24.1965	1	0	0	0
-4.18779	10.7554	45.834	76	F	22.006	1	0	0	0
9.65169	5.54416	42.6265	76	M	25.5937	1	0	0	0
4.40705	6.28076	43.5581	74	M	21.0828	1	0	0	0
3.55899	6.09884	42.0532	83	F	19.6311	1	0	0	0
4.72892	2.46321	41.1485	89	M	22.2041	1	0	1	0
1.9744	8.49177	44.4893	80	F	21.4903	1	0	0	0
-6.44678	12.1167	45.6999	80	M	26.7698	0	1	0	0
-9.50025	14.1475	47.0023	76	F	24.6711	0	0	0	0
-2.36552	8.75246	45.1441	75	F	24.064	0	0	0	0
-5.25706	9.70948	45.1605	78	F	22.2137	1	0	0	0
-10.1775	16.6028	47.0607	77	F	20.4491	1	0	0	0
-6.33542	12.7541	46.9887	74	F	21.2874	0	0	0	0
-1.62563	8.80432	44.3851	74	M	22.4059	1	0	0	0
-7.03094	11.3747	45.8638	80	F	24.0296	0	0	0	0
-4.08367	11.0479	46.3635	76	M	20.1459	1	0	0	0
-5.971	9.06126	44.3964	84	F	24.3948	1	0	0	0
3.88502	6.68798	43.8197	78	M	18.424	1	0	0	0
-16.0623	13.6046	41.7617	79	F	27.4077	0	0	0	0
-0.849546	7.11152	43.948	93	M	21.2585	0	0	0	0
-18.7254	18.2416	38.0172	79	F	27.993	1	1	0	0
-12.8909	15.5494	46.8853	86	F	20.1746	1	0	0	0
-1.80014	7.19618	43.9513	80	M	21.2245	0	0	0	0
0.775218	6.96949	44.4769	76	M	23.1834	1	0	0	0
-10.7499	14.4255	45.8581	79	F	31.5556	1	0	0	0
-3.29129	7.32132	44.4234	73	F	NA	0	0	0	0
-21.3255	18.0836	38.8323	86	F	22.8269	1	1	0	0
-9.13564	12.8703	46.5945	76	F	25.9151	1	0	0	0
-6.44531	11.2822	46.172	82	F	20.1746	0	0	0	0
4.75047	3.92611	43.2273	83	M	25.4581	1	0	1	0
1.95855	6.61937	42.7337	77	M	25.8645	1	0	0	0
-3.78432	9.52436	44.518	85	M	25.7657	1	0	0	0
-5.51506	10.2732	45.418	79	F	25.3155	1	0	0	0
-7.9343	9.20634	46.1999	68	M	20.9366	1	0	1	0
11.6892	4.56855	37.2605	78	F	21.6441	1	0	0	0
-7.08478	10.2187	46.3396	80	F	23.2335	1	0	0	0
-0.771391	7.34983	44.3925	78	M	25.1559	0	0	0	0
-17.3504	18.3297	46.8503	75	F	22.0317	1	0	0	0
-6.70213	11.4623	46.1969	83	F	23.3726	0	0	0	0
-18.6667	19.4351	35.747	76	F	25.721	1	0	0	0
3.82806	8.66279	45.5816	80	M	22.4632	1	0	1	0
-10.9509	13.7432	46.3741	81	M	22.2291	1	0	0	0
-14.268	15.5317	44.6154	84	F	24.4444	0	0	0	0
0.816559	7.63129	44.9067	75	M	21.3675	1	0	0	0
-5.51732	8.95808	42.9685	87	M	23.1111	1	0	0	0
-5.76696	10.8299	46.0905	79	M	24.6826	1	0	0	0
-8.41939	12.7608	47.5321	79	F	27.8742	1	1	0	0
1.01412	3.63771	42.8103	80	M	26.1752	1	1	0	0
1.94768	2.60193	39.687	80	M	18.8189	0	0	0	0
-2.32705	8.89345	45.3092	76	F	28.5714	0	0	0	0
7.17234	4.93982	41.3308	78	M	18.1955	1	0	0	0
-11.3315	15.2461	47.7842	83	F	21.0517	1	0	0	0
-5.92495	11.2345	45.7427	79	F	25.4524	1	0	0	0
-4.54179	9.85232	45.9871	84	F	24.9199	1	0	0	0
-5.92197	16.3254	40.8528	77	M	25.5102	1	0	0	0
-13.818	17.1457	44.7719	76	F	31.5776	1	0	0	0
2.27091	7.53777	44.556	79	M	23.0469	0	0	0	0
-4.66628	11.3425	45.5286	81	M	21.8724	1	1	0	0
-7.3648	11.552	46.3197	85	M	26.4915	1	0	0	0
-10.2545	14.9144	46.6012	75	M	36.264	1	1	0	0
-8.25512	12.5764	46.5313	78	M	26.8136	1	0	1	0
-6.92412	13.0384	46.749	84	F	36.8056	0	0	0	0
-4.50796	8.69927	44.3228	81	M	20.7967	1	0	0	0
-12.7832	16.3981	46.4142	81	F	23.2834	0	0	0	0
-3.52049	9.53356	45.7601	77	F	24.5949	1	0	0	0
-6.94966	12.7632	45.2796	70	M	25.5922	1	0	0	0
5.42775	4.16621	36.5886	78	M	19.2901	1	0	0	0
-1.79583	7.78016	44.2077	71	M	21.5645	1	0	0	0
-7.16842	12.3477	46.1158	78	M	23.7228	0	0	0	0
-6.11786	7.14778	45.4045	75	F	25.2838	0	0	0	0
-8.28895	14.1924	46.5382	71	M	26.4463	1	0	0	0
-0.471796	8.41714	45.0557	84	F	20.4082	1	0	0	0
-5.28338	10.4445	46.1772	87	M	20.202	0	0	0	0
-4.43516	10.6779	46.3495	77	F	17.5668	0	0	0	0
-7.37114	11.0792	42.907	77	M	19.1327	0	0	0	0
-18.5201	18.1483	37.519	76	F	21.0517	0	0	0	0
-4.26152	10.2721	45.3411	83	F	21.9076	1	1	0	0
-2.98033	9.35969	45.1062	62	M	31.8339	1	0	NA	NA
-5.89723	12.5188	46.8348	80	F	20.9275	1	0	0	0
1.18665	7.10364	43.5439	81	M	24.6548	1	0	0	0
-6.46546	11.781	45.9284	85	M	22.3214	1	0	0	0
-5.81229	11.0161	46.4178	80	F	39.6247	1	1	0	0
-8.18653	10.4512	44.9793	80	M	21.2953	0	0	0	0
-3.30044	10.6774	46.3611	77	M	23.3234	1	0	1	0
-11.807	14.877	46.9875	80	M	21.1073	0	0	0	0
-1.17244	9.44099	43.3549	79	M	18.6671	0	0	0	0
-3.72714	10.4501	46.1185	81	M	24.6097	1	0	0	0
-6.6568	12.368	47.031	79	F	20.7198	1	0	0	0
-5.00882	9.4264	42.6885	81	M	19.1001	0	0	0	0
2.91035	7.98793	42.5649	79	F	31.9676	0	1	0	0
-6.88827	10.3228	45.3231	70	M	18.7242	1	1	0	0
7.73049	1.25981	41.5358	82	F	29.7185	0	0	0	0
-0.876335	9.4646	45.8121	83	F	22.6733	0	0	0	0
-6.54846	11.2343	46.2437	83	M	20.4467	1	0	0	0
-5.55485	11.964	46.4563	69	F	20.83	1	1	0	0
-8.41531	14.0549	46.5573	87	F	25.5588	1	0	0	0
-8.35772	10.5056	45.0589	88	F	17.7096	1	1	0	0
-8.12652	12.9676	46.3452	87	M	24.4646	1	1	0	0
0.372303	8.66295	45.2383	76	M	25.9701	1	1	0	0
-18.4577	17.7029	43.657	80	M	21.5045	1	0	0	0
-5.96645	11.2973	46.2393	76	M	21.9525	0	0	0	0
-8.81288	11.8612	45.7922	78	M	26.3465	0	0	0	0
3.00677	8.12472	44.1562	85	M	23.833	1	0	0	0
-12.8361	17.9574	46.4761	86	M	18.4265	1	0	0	0
-2.56702	9.42625	46.1335	79	M	26.6193	0	0	0	0
6.03313	6.92424	42.2817	76	F	22.8625	0	0	0	0
-2.75304	9.41898	44.4196	81	M	25.204	1	0	0	0
8.09069	5.55377	38.8318	71	M	29.7284	0	0	0	0
-20.8076	18.2988	40.3934	72	F	22.213	1	0	0	0
0.637213	13.769	44.5423	75	F	34.2466	1	0	0	0
2.45428	11.2174	46.2605	85	F	21.8211	1	0	0	0
-0.988603	8.24081	43.5748	78	F	20.7369	1	0	0	0
-7.09014	13.3992	45.8586	76	M	26.6749	0	0	0	0
7.35073	4.37743	40.5439	75	M	22.1003	1	0	0	0
-9.1456	12.5277	45.0092	89	F	23.4566	1	1	0	0
-5.0386	9.52537	45.0795	76	F	25.2241	1	0	0	0
-8.33058	11.0314	43.5051	79	F	24.3865	0	0	0	0
-13.8752	18.9735	42.8655	76	F	19.433	0	0	0	0
-3.56392	10.2457	45.2941	75	F	22.9874	1	1	0	0
2.45632	7.96097	44.5721	78	F	25.1486	0	0	0	0
4.21593	7.70469	43.8511	76	F	26.1593	0	0	0	0
-6.82519	12.7976	45.8873	78	M	27.0552	1	1	0	0
6.68742	4.6524	42.173	81	F	24.6548	1	0	0	0
-6.25257	14.0183	46.3044	75	F	29.9967	0	1	0	0
-5.87457	11.094	45.6313	76	F	22.3829	1	0	0	0
5.64524	5.63035	39.2207	77	M	21.551	1	0	0	0
-5.88571	13.6931	46.2018	81	F	26.1556	1	0	0	0
-6.53247	13.9829	46.6071	81	F	21.4573	0	0	0	0
-5.22136	13.1795	46.7327	79	M	26.4463	1	0	0	0
-5.03775	10.7394	45.8632	82	M	19.2234	0	0	0	0
-4.60669	11.1752	45.9268	75	F	16.0256	1	0	0	0
-2.23024	10.6971	45.7297	69	F	22.6562	0	0	0	0
-3.61839	7.18929	38.9231	80	F	28.251	1	0	0	0
-12.0584	17.0642	47.2362	90	F	19.5556	0	0	0	0
7.13245	5.15783	41.6065	78	M	24.8358	1	1	0	0
-1.78342	8.79258	44.9975	75	F	20.7369	0	0	0	0
7.34809	4.84655	41.3059	85	F	24.281	1	0	0	0
-11.565	12.8307	44.2947	85	M	14.8148	1	1	0	0
-4.32833	9.50845	44.8879	74	F	21.2183	1	0	0	0
-5.45972	12.4226	46.7775	77	M	24.1288	0	0	0	0
-2.68831	11.7396	46.5559	78	F	19.025	0	0	0	0
-8.66816	15.5393	48.194	87	M	24.7676	1	0	0	0
-8.20837	14.8129	46.4688	87	M	18.4265	1	0	0	0
-7.74299	12.1359	46.2957	88	M	26.0483	0	0	0	0
-3.22995	7.88781	40.6549	73	F	31.2386	0	1	0	1
-3.43061	11.4901	45.5211	82	F	27.1106	1	0	0	0
11.8311	4.96338	42.3664	89	F	24.7775	1	0	1	0
-7.01457	14.9806	47.3208	77	F	24.0055	1	1	0	0
5.64605	5.51604	37.9524	81	F	NA	0	0	0	0
1.48869	7.24981	40.3219	64	M	24.3375	0	1	NA	NA
-4.07436	10.6499	45.5713	71	F	26.9127	1	0	0	0
-2.24532	10.1718	46.0156	81	F	18.5108	0	0	0	0
0.0394188	8.84341	45.1083	69	F	24.7768	1	0	0	0
-6.38203	11.1738	46.4358	82	F	20.8117	0	0	0	0
-3.37865	10.9373	45.8781	77	F	20.9321	1	0	0	0
-4.1673	11.322	46.3899	85	M	22.0581	1	0	0	0
-0.028309	7.36785	44.4553	82	M	20.0288	1	0	0	0
0.380708	3.64587	43.1658	77	F	24.3865	1	1	0	0
1.08893	8.77914	44.9884	88	M	21.2183	0	0	0	0
8.82072	8.55792	45.0144	79	M	20.4491	1	0	0	0
-5.44109	11.8201	43.9962	75	M	25.5588	1	0	0	0
-8.53466	7.30176	38.7468	75	M	25.2826	0	0	0	0
-4.64361	9.91567	45.6832	76	F	23.8728	0	0	0	0
-3.15888	12.8737	47.3281	84	F	24.2439	1	0	0	0
-0.889364	10.1455	46.1628	83	F	21.3333	0	0	0	0
-0.00520089	7.98342	44.6464	83	M	17.6309	0	0	0	0
-2.06752	10.9829	46.4237	86	F	24.2568	0	0	0	0
-9.58088	12.9957	43.6866	75	F	20.9572	1	0	0	0
-9.57077	16.3179	46.6454	81	M	25.4028	1	0	1	0
-4.40812	9.70535	45.3828	79	M	28.959	1	0	1	0
-5.8386	10.0585	42.4474	70	M	24.1415	1	0	0	0
-13.6277	16.0528	45.8353	75	F	25.7885	1	0	0	0
3.2292	11.9773	42.7651	79	M	22.9398	1	0	0	0
-9.87121	13.6458	45.9692	83	F	24.4444	0	0	0	0
1.70376	8.56474	45.1044	79	M	25.2994	1	0	0	0
2.61776	7.75049	44.2217	80	F	18.6478	0	0	0	0
-10.1119	13.7634	44.5563	78	F	22.83	1	0	0	0
0.632458	7.67322	44.9256	77	M	20.3244	0	0	0	0
-10.1001	16.2424	46.8957	86	F	26.1593	1	0	0	0
-11.137	14.586	47.561	84	M	26.6728	1	0	0	0
0.82336	5.76809	39.9776	83	M	21.6713	0	0	0	0
-7.90202	9.96553	41.3217	82	F	28.6726	1	1	0	0
-5.05504	13.1332	46.7395	77	F	27.7008	1	0	0	0
-13.3184	16.5984	45.8167	77	F	22.3133	1	0	0	0
3.68887	6.1182	40.3247	77	F	21.8787	1	0	0	0
-10.477	14.0765	46.3083	82	F	19.5609	1	0	1	0
5.45776	5.7655	44.5599	76	M	29.3575	0	0	0	0
-9.38309	14.929	46.9929	71	F	24.7768	1	1	0	0
-0.8469	8.07821	42.8927	77	M	17.1468	0	0	0	0
-3.80202	9.24025	44.5669	81	M	25.1291	1	0	0	0
-5.91455	11.4872	45.8764	82	F	23.3091	1	1	0	1
-3.33035	8.66438	44.1498	82	F	20.8117	1	0	0	0
-17.5795	19.2134	46.1077	77	M	29.0533	1	1	0	0
-1.85773	9.40032	44.4489	76	F	28.5375	0	1	0	1
0.0398812	7.65415	43.9618	77	F	32.3881	1	0	0	0
-3.66768	10.4132	45.6073	84	F	18.5108	1	0	0	0
-4.17646	11.1889	46.6335	77	F	20.4518	0	0	0	0
1.85721	8.21758	42.4172	75	F	18.369	0	0	0	0
0.187763	6.68547	43.7004	85	M	23.6832	1	0	0	0
-12.8098	16.6552	47.5083	77	F	24.7737	1	0	0	0
2.95204	6.58008	43.3432	83	M	23.1473	1	0	0	0
6.07769	1.97294	40.676	86	M	21.2585	1	0	0	0
-5.63275	12.6657	46.681	83	F	30.9917	0	0	0	0
-1.45592	9.10126	45.2249	80	M	21.7555	0	0	0	0
-2.55791	10.4786	46.527	75	F	20.0499	0	0	0	0
1.59363	8.03536	44.9265	74	M	24.8358	0	0	0	0
-9.65605	14.6048	46.3625	75	F	24.7768	0	0	0	0
-0.215539	7.98325	43.6066	79	M	28.959	0	0	0	0
7.83006	4.16553	41.099	69	F	26.3146	0	0	0	0
-1.49174	6.55647	43.8596	79	F	16.8242	0	0	0	0
4.20842	6.1552	43.3127	76	M	22.3757	0	0	0	0
-6.14865	9.22721	41.7725	81	F	16.2331	0	0	0	0
-5.0447	9.67736	43.0478	80	M	22.6562	0	0	0	0
-6.97635	12.4748	45.8509	73	F	25.9107	1	0	0	0
-3.55068	9.74943	45.8385	76	F	24.8889	1	0	1	0
-2.3435	7.9537	45.0389	75	M	25.0657	1	0	0	0
3.37032	7.73144	44.0215	78	F	23.1385	1	0	0	0
-1.78145	7.20218	44.7071	74	M	22.0581	1	0	0	0
-15.2731	16.1006	46.7259	80	F	25.2081	1	0	0	0
-11.7382	13.8754	46.0248	89	F	27.3877	0	0	0	0
11.862	4.05567	41.098	76	M	24.8889	1	0	0	0
-1.53238	8.34287	44.6324	71	M	26.8136	1	0	0	0
-1.14957	8.69375	44.9024	71	F	25.3902	0	0	0	0
6.30831	2.63306	40.1146	83	M	23.8281	0	0	0	0
-11.4278	13.7295	45.8238	81	F	29.0832	0	0	0	0
-8.52885	12.6215	46.2127	74	F	28.1479	1	1	0	0
-4.77398	9.36993	45.0155	73	F	28.5075	0	0	0	0
-3.97883	8.65712	42.6031	75	M	27.7662	1	0	0	0
-13.1083	16.442	47.7842	88	F	26.4072	1	1	0	0
-19.9826	17.5947	38.4209	69	F	31.6242	1	0	1	0
4.09211	5.88813	42.24	75	M	25.2595	1	0	1	0
-1.08699	9.51626	45.8375	79	M	22.8984	1	0	0	0
1.16698	6.22539	43.2201	79	F	19.3962	1	0	0	0
-11.7218	15.0811	45.757	82	M	21.5645	1	1	0	0
-6.66266	13.8747	47.2781	77	F	29.8893	1	0	0	0
4.23744	5.15563	42.005	79	F	26.1069	0	0	0	0
-2.16416	9.0453	45.8731	80	M	18.1443	1	0	1	0
-4.25496	10.7857	46.6508	83	M	31.4711	0	0	0	0
-3.31925	8.14281	45.0387	80	F	25.6745	1	0	0	0
-4.41358	8.78456	45.9047	81	F	27.993	1	0	0	0
-0.965478	4.87893	43.8061	77	M	19.5776	1	0	0	0
-8.3476	10.8236	44.6661	75	F	28.441	0	1	0	0
0.323379	6.13556	43.1947	76	M	27.3438	1	0	1	0
3.33482	6.20759	43.289	75	M	29.0487	0	0	0	0
-4.04408	11.0651	46.6007	71	F	23.5556	1	0	0	0
-10.1791	13.9111	46.4164	73	F	25.2994	0	1	0	0
-7.86203	11.0838	46.2902	76	M	26.7094	1	0	1	0
-6.97638	11.5209	46.4066	77	F	26.0226	1	0	1	0
2.99196	7.59628	44.4604	84	M	22.0317	0	0	0	0
-20.807	20.1544	33.7668	74	M	28.764	1	1	0	0
-5.54902	11.0608	46.9937	87	F	18.2794	0	0	0	0
-22.1267	16.2643	35.6626	87	F	21.8787	1	0	0	0
-2.09676	9.48578	45.3088	87	M	18.0662	1	0	0	0
-6.2854	12.1611	47.1008	85	F	24.974	1	0	0	0
-7.6102	11.7277	46.7012	78	M	25.4028	0	0	0	0
-1.36242	10.8005	46.3471	76	M	24.3046	0	0	0	0
-13.9073	16.3266	45.6823	77	F	26.3146	1	0	0	0
-11.8238	15.4637	46.3762	79	M	29.0437	1	1	1	0
-6.46697	11.6232	47.4669	78	F	23.9361	1	1	0	0
-6.88399	10.739	44.2896	70	F	24.4444	0	0	0	0
1.87614	7.81499	44.3827	71	M	23.7387	0	0	0	0
0.233901	7.81558	45.1576	70	M	21.2183	1	0	1	0
-1.82991	8.86773	45.1415	77	F	23.634	0	0	0	0
-8.32205	13.8152	46.7257	78	F	21.5045	1	0	1	0
3.02152	6.7096	41.2875	82	M	21.3382	1	0	1	0
5.15572	6.68987	43.778	79	F	20.5049	0	0	0	0
8.06276	5.41025	41.8579	76	M	23.2254	1	0	0	0
-12.3375	11.3841	41.4287	82	M	19.6283	0	0	0	0
-12.2527	15.4238	45.0765	77	M	26.0375	1	0	0	0
-11.0584	15.1091	46.2113	77	F	23.4221	1	0	0	0
-6.09059	13.5245	47.4516	71	F	23.7253	1	0	0	0
-6.61198	11.8411	45.8972	74	F	25.7812	1	0	0	0
1.41552	6.19293	43.3485	81	F	20.5389	1	0	0	0
-16.4069	14.4869	39.7895	76	M	26.1719	1	1	0	0
-4.61829	9.7857	45.6152	89	M	22.4996	1	0	0	0
-1.62314	5.87022	44.6782	81	F	19.4771	0	0	0	0
0.203308	7.32173	44.2591	76	F	23.0469	0	0	0	0
-9.34617	13.2101	43.8154	77	F	23.833	1	0	0	0
-10.755	13.2491	47.4323	75	F	26.2222	1	0	1	0
-7.40299	12.7279	46.9847	75	M	23.7253	1	0	1	0
-4.1657	11.7692	46.6247	75	M	22.0386	1	1	0	0
-2.25712	8.34705	45.0656	84	F	23.74	1	1	0	0
-10.3731	14.6093	47.9337	76	F	24.9896	1	1	0	0
-4.16579	12.3152	45.7064	75	M	23.3355	1	0	0	0
-3.31073	8.45349	45.2693	73	F	25.9695	1	1	1	1
2.34576	6.67011	43.4716	77	M	20.4294	0	0	0	0
-5.37495	11.4091	44.4258	67	M	27.6817	0	1	0	0
1.87996	8.25121	45.686	76	M	24.2188	1	0	0	0
-3.5248	10.4023	46.1777	85	F	18.0172	1	0	0	0
-6.58691	9.99513	43.2027	79	F	16.6335	0	0	0	0
-4.85535	9.89577	45.7787	78	F	22.5069	1	1	0	0
-1.41872	9.31283	41.5639	70	M	22.3757	0	0	0	0
-4.86882	10.342	46.0685	79	M	18.424	0	0	0	0
-1.01192	8.88908	45.2261	77	F	20.5049	1	0	0	0
-6.36506	11.6776	46.2331	75	M	25.3515	1	1	0	0
-1.56343	7.10804	44.1512	74	F	16.6493	0	0	0	0
-2.74286	8.8592	45.1162	72	M	26.3465	0	0	0	0
1.89631	7.57619	44.2901	79	F	24.5578	1	1	0	0
-0.620313	8.62499	44.8685	80	M	21.83	0	0	0	0
-5.094	12.2167	46.5279	81	F	21.7502	1	0	0	0
-9.11799	14.8187	46.9343	75	F	25.1096	1	0	1	0
-4.17166	10.7946	46.2253	79	M	25.8065	1	0	0	0
4.70569	5.31915	42.4073	80	F	21.3333	1	0	1	0
-5.60691	8.04062	43.6384	83	M	23.0681	1	0	1	0
-2.71153	8.73416	44.9288	82	F	20.5389	1	0	0	0
-7.01826	10.8783	46.1992	75	F	23.833	1	0	1	0
-2.77297	9.25969	45.413	77	F	19.5609	0	0	0	0
3.8165	6.32056	42.9746	79	M	20.202	0	0	0	0
-5.50253	12.8333	47.3499	74	M	26.5731	1	0	0	0
2.03041	6.02732	44.0065	80	F	23.6295	1	0	0	0
-3.48722	11.9494	46.9477	78	M	25.7117	1	1	1	0
-8.91213	12.0689	44.8431	78	M	24.8358	1	0	0	0
-8.70356	13.5753	45.7991	76	M	35.0293	0	0	0	0
-9.95764	16.1356	46.8446	80	F	21.4031	1	0	0	0
5.58003	6.18744	42.1366	77	F	24.864	1	0	0	0
2.70944	5.55458	41.6219	73	M	24.3418	0	0	0	0
-9.5101	13.299	45.7105	77	F	22.1893	1	0	1	0
-10.6355	14.7666	47.5498	80	F	24.5268	0	0	0	0
-4.51752	9.37753	45.4343	85	M	26.4381	0	0	0	0
-9.88639	14.2707	46.8039	69	F	27.8488	1	0	0	0
-3.59661	8.27745	41.5702	75	M	23.4375	1	0	0	0
-11.0095	14.8657	45.9954	79	F	27.7662	1	0	0	0
-5.63668	10.2042	44.8003	78	M	22.5069	1	0	1	0
-12.3995	16.5162	45.9369	77	F	23.9257	1	0	0	0
-3.48534	11.6782	46.9921	72	M	30.1103	1	1	0	1
1.00337	6.59076	43.4571	77	F	23.1385	1	0	0	0
-6.06412	8.90319	45.7944	85	F	24	1	0	0	0
-5.47542	11.3375	46.8749	72	F	17.9282	1	0	0	0
-6.56682	10.574	45.9391	80	F	20.7756	1	0	0	0
-10.3477	13.6164	46.7127	72	F	23.2335	1	0	0	0
-4.71798	10.9047	45.4556	70	M	25.6544	1	0	0	0
-10.992	14.9438	47.4765	83	F	20.5442	1	0	1	0
-13.5357	16.6369	46.3431	73	F	32.8947	0	0	0	0
-5.95988	10.0472	45.8705	83	F	22.6003	0	0	0	0
7.20939	-0.0411426	39.5087	87	F	16.8919	1	0	0	0
3.46946	5.93488	43.493	84	M	20.6193	0	1	0	0
2.21772	3.27394	41.5727	78	M	25.8761	1	0	1	0
-7.98982	11.7004	46.2903	72	F	18.3594	0	0	0	0
-3.54597	10.2981	46.0871	74	M	22.8928	0	0	0	0
-8.80964	11.5591	45.9374	85	F	21.8787	1	0	1	0
-8.36512	14.9077	47.1677	87	M	22.6409	1	0	1	0
1.33554	7.99248	44.6133	80	F	22.6757	1	0	0	0
-8.73904	14.9707	47.9325	82	F	28.7641	1	0	1	0
-2.7264	8.68265	45.2079	83	M	22.6003	1	0	0	0
-3.47353	8.20928	44.7297	77	M	20.4294	1	0	0	0
-7.41127	11.1911	46.8913	80	F	23.6295	0	0	0	0
5.57142	3.70605	40.4033	82	M	18.1154	1	0	0	0
-2.79377	9.6191	45.8381	83	F	25.8761	1	0	1	0
6.70252	1.62735	41.3576	85	F	16.7075	1	0	0	0
1.60732	8.66044	45.4251	80	F	25.2241	1	0	0	0
1.88036	3.93874	42.456	80	M	20.8209	1	0	0	0
-3.63644	10.1945	45.9359	86	M	20.9042	0	0	0	0
-1.19517	9.65671	45.7164	75	M	19.8413	1	0	0	0
-8.5609	14.9283	46.7685	76	M	27.6361	1	0	0	0
-2.17979	9.93513	46.2652	78	F	16.5289	1	0	0	0
-10.9881	16.0228	47.1065	76	F	18.369	0	0	0	0
-11.6403	13.7602	43.8052	71	F	20.3244	1	0	0	0
-0.109196	5.53289	42.9022	75	F	24.4511	1	0	0	0
1.31707	7.62467	44.577	77	M	20.202	1	1	0	0
3.3284	7.01407	43.5232	76	F	23.7812	1	0	0	0
-4.26356	10.407	45.8607	75	M	22.8625	1	1	0	0
-4.67645	9.30597	45.3537	79	M	21.2585	0	0	0	0
-3.20504	8.85295	44.8014	86	M	21.2585	1	0	0	0
1.10516	8.45135	45.5488	75	M	21.5645	1	0	0	0
-2.75517	8.5495	45.4983	76	M	24.8016	1	0	0	0
-11.0789	14.6425	46.8225	75	F	26.4792	1	0	0	0
-4.60434	9.70768	45.1538	73	M	25.1024	1	0	0	0
-8.2196	13.6914	46.1774	79	F	25.4375	1	0	0	0
-2.56951	10.0291	46.1307	77	M	38.337	0	0	0	0
-8.47618	10.7474	45.3074	80	F	20.3223	0	0	0	0
4.05133	5.72936	39.8247	78	M	22.2063	0	0	0	0
-10.9487	14.067	47.5008	78	F	23.533	0	0	0	0
-8.78424	12.6299	46.7309	82	F	19.313	0	0	0	0
0.805091	7.48777	44.4237	84	M	45.1389	0	0	0	0
-11.6485	15.0965	45.2071	81	F	29.0487	1	0	0	0
-9.12374	13.6041	46.704	77	F	19.2974	1	0	0	0
-8.29699	12.6772	46.1075	77	M	24.281	0	0	0	0
3.72946	6.00772	44.4396	78	M	16.1354	0	0	0	0
-15.1848	16.6909	46.7116	72	F	21.7784	0	1	0	1
4.02981	2.80899	42.4595	72	M	25.7117	0	0	0	0
-7.60394	12.2696	45.6782	75	F	26.4381	0	0	0	0
-8.93608	15.6242	46.8521	81	M	26.7539	1	0	1	0
-2.84473	8.08548	45.0165	80	F	23.6295	1	0	0	0
-2.68366	9.67087	45.3607	73	M	30.1038	0	0	0	0
-4.83546	14.6778	43.7792	73	F	23.634	0	0	0	0
-8.64442	15.224	45.6837	74	M	26.5731	1	0	0	0
-8.12156	12.7874	46.2368	80	F	26.4072	1	0	0	0
-0.43128	10.8453	45.6113	79	M	23.3844	0	0	0	0
-10.0197	11.9727	44.2551	83	M	23.9188	1	0	0	0
-7.36283	10.2316	43.3574	85	M	18.5911	1	0	0	0
-6.20639	13.99	47.927	83	F	17.2584	0	0	0	0
-7.83179	13.1957	46.6134	79	F	25.1039	0	0	0	0
4.90148	6.31208	43.3855	80	M	20.9366	0	0	0	0
3.53689	6.92336	44.376	84	M	21.7784	1	0	0	0
-9.78403	13.537	46.4139	70	F	25.7117	0	0	0	0
-2.6774	7.98619	42.3412	75	M	19.052	1	1	1	0
-7.4004	13.6729	46.7536	75	F	25.9107	1	0	0	0
-7.23193	11.5499	45.9296	85	F	21.3333	0	0	0	0
-7.90224	13.7297	46.8162	81	M	25.2092	1	0	0	0
-1.90427	8.32323	45.1979	84	F	26.8962	1	0	0	0
-4.76448	10.0347	45.5293	75	M	20.3223	0	0	0	0
-8.28223	13.2641	46.4034	77	F	22.6667	0	0	0	0
-2.99329	9.648	45.807	81	M	27.6398	1	0	1	0
-8.39907	11.5568	46.4184	75	M	19.2277	1	0	1	0
-9.38203	11.3775	46.2366	78	M	25.2363	1	0	1	0
-8.0203	13.0388	43.6911	77	M	20.4294	0	0	0	0
-5.39896	12.748	47.6821	77	M	26.7094	1	0	0	0
-5.89833	10.5094	44.9914	75	F	20.0777	0	1	0	0
-13.6349	16.7826	44.1312	86	F	27.1355	1	1	0	0
-0.514857	7.56038	44.47	82	M	20.1951	0	0	0	0
-4.59353	12.3807	46.9366	82	F	15.3502	1	0	0	0
-8.32941	12.9809	46.7465	69	F	21.7784	1	0	1	0
-10.9427	15.4474	46.6652	77	M	24.093	1	1	0	1
-3.07304	8.84362	45.1797	85	F	20.9321	1	0	0	0
-1.91878	8.47874	44.9309	65	F	25.2525	1	0	1	0
-0.494806	6.64474	41.3954	78	M	18.1252	1	0	0	0
-15.8271	15.9283	40.9992	79	F	22.2137	0	0	0	0
5.41194	4.01769	38.0036	77	F	16.6659	0	0	0	0
-1.99831	8.23321	44.818	85	M	25.3906	1	1	0	0
-5.31772	12.6563	45.804	75	M	25.9701	1	0	0	0
-2.91578	7.63818	44.196	70	F	19.0443	0	0	0	0
-8.79772	11.6525	46.0599	71	M	25.1486	0	0	0	0
-0.147028	7.60352	43.9775	77	M	23.1473	0	0	0	0
-20.4996	18.8372	39.9944	83	F	22.3757	1	1	0	0
2.97169	5.46922	41.4441	78	F	20.7756	0	0	0	0
-7.07482	11.4339	45.3226	77	F	27.1918	1	0	0	0
-8.70827	12.6844	45.669	77	F	22.5069	0	0	0	0
-1.73872	6.32249	41.2617	78	F	19.8373	0	0	0	0
-5.5355	8.93674	44.7538	78	F	17.2584	0	0	0	0
-7.02303	11.2885	45.7841	71	F	21.2183	1	0	0	0
-18.6593	18.8464	35.9276	78	M	31.1951	1	1	1	0
-10.0156	10.2365	41.9177	75	F	24.4511	0	0	0	0
-0.36926	6.94814	43.7131	78	F	20.8292	0	0	0	0
-5.16498	9.83271	44.9728	75	F	19.7134	0	0	0	0
-6.0856	7.95747	38.5528	78	F	21.8445	0	0	0	0
-6.89202	8.79553	45.2735	78	M	28	1	1	0	0
-7.7196	13.0045	46.5522	83	F	26.8407	1	0	0	0
1.26662	7.50924	44.3934	76	M	28.8415	1	0	0	0
-6.75204	5.73996	39.8503	73	F	22.0741	0	0	0	0
-7.59349	12.6252	45.6874	69	F	28.1479	1	0	0	0
-2.4453	9.93727	45.6437	72	F	NA	1	1	0	0
1.82126	6.81232	43.1144	74	F	26.3779	1	0	0	0
2.16102	7.28465	43.2945	76	M	21.7193	1	0	0	0
-5.82179	12.2938	46.7978	80	F	26.1066	1	1	0	0
-20.8567	19.9637	43.494	77	M	24.539	1	0	0	0
-13.5488	15.9336	43.0874	73	F	22.6409	1	0	0	0
-6.46754	11.169	45.8792	82	F	27.2096	1	1	0	0
-9.57633	12.5804	45.7171	76	M	20.1348	1	0	0	0
-6.87171	10.7271	45.6626	69	M	18.0802	0	0	0	0
-7.23592	13.5366	47.2584	66	F	25.2363	0	0	0	0
-7.47552	11.8923	46.2693	75	F	25.6745	1	0	0	0
-4.6489	8.3581	44.9166	79	F	22.4323	0	0	0	0
3.47315	4.16897	42.8908	78	M	22.4059	1	0	0	0
1.4712	5.21299	41.4681	75	F	NA	0	0	0	0
4.63615	4.9542	41.8567	79	M	22.3094	0	0	0	0
-4.09913	9.57124	44.9332	81	M	22.984	1	0	0	0
5.86137	5.62026	43.3893	77	F	20.7369	0	0	0	0
-2.53654	9.34284	44.8585	67	M	30.1205	1	0	0	0
-10.774	15.1704	46.6123	79	F	24.6711	1	0	0	0
-0.278105	7.10213	44.0647	82	M	22.4059	1	0	0	0
-3.6167	9.0175	45.1697	84	M	19.5965	1	0	0	0
-5.61212	10.4752	44.8557	78	M	28.3447	1	1	0	0
-4.01209	9.57187	45.5173	76	F	22.5069	0	1	0	0
-5.50281	9.66797	45.5038	81	F	20.5049	1	0	0	0
-20.1602	18.8387	41.1462	71	M	24.4646	0	0	0	0
-7.01907	11.316	45.7075	78	F	24.1217	0	0	0	0
-7.8098	11.8498	45.0591	82	F	28.6961	0	0	0	0
-10.4399	13.7661	46.1588	75	F	34.245	0	0	0	0
-2.88283	10.4011	46.2838	77	F	32.0098	1	0	0	0
0.299351	6.06338	40.0402	77	M	27.1816	1	0	0	0
-2.62144	8.35367	44.5044	79	F	18.5108	1	0	0	0
-4.87765	7.1154	45.6462	83	M	30.0781	1	0	0	0
-8.39535	12.7262	46.7193	75	F	29.2101	1	1	0	0
0.00588929	7.65063	44.4838	78	M	21.7778	0	0	0	0
-4.69425	9.52461	43.1111	75	F	20.5049	1	0	0	0
1.34867	4.57936	43.3777	76	F	20.4444	1	0	1	0
-11.9765	14.6659	47.352	83	F	28.3053	1	0	0	0
-7.20396	12.4576	47.6752	82	M	21.0962	1	0	0	0
-0.0758782	8.52703	44.8801	73	F	14.8642	1	0	0	0
-1.96636	6.85996	41.3461	75	M	22.1367	1	0	0	0
-4.09081	7.96448	41.944	79	M	23.1084	0	0	0	0
-6.38261	11.5072	46.0418	78	F	23.6832	1	0	0	0
-1.64013	8.25266	44.64	74	M	22.0604	1	0	0	0
-6.27686	9.81627	45.0212	75	M	21.7865	1	0	0	0
-1.31396	9.93701	43.1205	79	F	23.6128	1	0	0	0
-11.5783	13.9967	45.8032	83	M	29.1749	1	1	0	0
-10.209	11.8088	45.7562	82	F	26.7405	1	0	0	0
2.77696	2.63427	42.2518	74	M	24.6548	1	0	0	0
-7.11781	11.972	45.3045	73	M	26.9531	1	0	0	0
-9.25406	10.8647	43.2824	75	F	22.9874	1	1	0	1
-5.86203	10.6987	45.7513	80	F	29.0861	1	0	0	0
-6.09875	12.3006	46.4403	87	F	24.3007	1	0	0	0
-5.67369	12.4336	45.6341	82	F	NA	1	1	0	0
0.468414	7.42191	44.0856	73	M	26.1066	1	0	0	0
5.16223	2.65183	41.3849	86	M	NA	0	0	0	0
-2.92332	8.85574	43.2516	74	F	21.9261	1	1	0	0
5.07102	2.75676	40.6849	77	M	19.2336	0	0	0	0
-3.993	11.9498	47.4104	77	F	21.1257	1	0	0	0
-3.75018	9.73521	45.2307	82	F	26.7094	1	0	0	0
8.45213	8.55267	42.9433	84	M	24.0238	1	0	0	0
-7.42046	13.0248	46.6683	79	M	23.6652	0	1	0	0
-8.83294	13.0314	45.6241	79	F	22.8269	1	0	0	0
-13.3719	17.4922	47.4115	78	F	25.2048	1	0	0	0
-1.65668	11.1608	45.2501	79	M	28.8044	0	0	0	0
-15.0669	18.225	46.8014	81	M	28.8415	0	0	0	0
-9.19295	10.8683	46.4365	80	M	23.9512	1	0	0	0
-2.50546	9.86664	45.8864	74	M	28.1625	1	0	0	0
-6.66327	11.7064	46.8319	78	F	26.0204	1	0	0	0
-8.99672	14.5886	47.3483	78	F	24.7768	1	0	0	0
-9.96416	13.0272	43.779	80	M	23.0469	1	0	0	0
-1.40412	9.41885	45.1717	72	F	24.5268	0	0	0	0
6.84859	0.768214	40.0961	85	M	24.064	0	0	0	0
-4.38133	8.55674	45.1522	85	F	20.1746	0	0	0	0
-7.56686	12.6503	45.9458	81	F	28.1479	1	0	0	0
-2.89162	8.88994	44.9588	85	M	21.7784	1	0	0	0
0.113922	6.72356	43.0226	76	F	21.5169	1	0	0	0
-2.45168	7.8337	44.8967	77	F	20.5442	1	0	0	0
-5.01012	9.67186	45.8377	79	F	16.8889	1	0	0	0
-11.1575	15.1047	47.7959	73	F	26.4792	1	1	0	0
4.33281	5.92276	42.0756	75	F	22.9592	0	0	0	0
-9.64671	13.2108	46.436	79	F	22.3674	1	0	0	0
-12.4376	15.5004	46.9386	73	M	26.5625	1	1	0	1
-3.06397	9.62723	45.5912	76	M	19.3685	1	0	0	0
0.485567	7.47851	44.1009	80	M	23.1473	1	0	1	0
-10.3544	14.4444	46.307	78	F	38.215	1	0	0	0
-2.42882	8.98879	45.6356	81	M	20.6193	0	0	0	0
-9.41187	13.9999	46.777	83	M	NA	1	0	0	0
-2.78357	8.84004	45.8153	78	F	26.4024	1	0	0	0
-9.59794	12.7581	46.4748	86	F	24.1127	1	0	0	0
-0.270844	6.20347	43.7158	74	M	23.4221	1	0	0	0
1.00708	3.20641	40.1223	81	F	18.6929	1	0	0	0
0.0361581	8.88757	45.6104	76	M	22.7694	1	0	0	0
-13.0738	14.7804	47.3049	75	F	22.0492	1	1	0	0
-7.05494	11.0983	43.2809	77	M	26.8544	0	1	0	0
-5.49324	8.58631	42.2206	85	M	20.8117	0	0	0	0
-9.46711	13.9221	47.2328	79	F	34.1315	1	0	0	0
-14.6691	17.427	44.8036	82	F	25.2926	0	0	0	0
-10.3653	14.986	45.8024	80	M	26.8923	0	1	0	0
0.573319	7.05387	43.9699	80	F	24.7967	1	0	0	0
8.92612	5.51138	41.8691	88	F	19.1433	0	0	0	0
-6.26752	13.7519	46.5126	84	M	25.4028	1	0	1	0
-5.50226	12.0623	46.4718	78	M	25.1486	1	0	0	0
-9.8462	13.0803	46.0612	75	M	23.3377	1	1	0	0
-7.43611	12.3666	47.3651	77	F	26.5754	1	0	0	0
-15.1137	16.8957	47.4195	76	F	35.8836	1	0	0	0
-3.23944	11.0773	45.9777	76	M	22.8329	1	0	0	0
-13.6668	16.2928	45.1888	78	F	30.9627	1	0	0	0
-15.399	16.0978	42.4096	74	F	26.2845	1	0	0	0
0.0161397	7.26141	44.343	78	M	20.3954	1	0	0	0
-0.00855154	9.31457	45.4726	77	F	24.064	1	0	0	0
-9.78157	13.3167	44.2301	78	F	27.1918	1	0	1	0
-2.72533	8.43604	45.2149	81	M	18.7962	1	0	0	0
-6.08228	11.8967	47.1203	78	M	21.4903	1	0	0	0
-2.37845	10.104	45.9473	74	M	26.0262	1	0	0	0
-11.9827	13.6312	47.109	74	F	25.9645	0	0	0	0
-9.89592	14.852	47.5305	78	F	27.6787	1	1	0	0
-2.85169	9.82622	45.574	76	F	26.0226	1	0	0	0
2.64119	3.58715	42.4451	78	M	27.1816	1	0	0	0
-9.07016	14.1807	47.1493	74	F	23.1377	1	0	0	0
0.236558	7.54976	43.8062	79	F	23.9796	0	0	0	0
-14.5064	15.4066	43.0034	80	F	24.3296	1	0	0	0
-7.52576	13.0234	45.5861	79	F	27.8488	1	0	0	0
-0.0435101	7.9356	44.2747	85	F	25.2241	1	0	0	0
-5.82827	10.3629	44.8806	82	F	25.1096	1	0	1	0
-6.74354	11.4143	45.0322	86	M	21.3039	1	0	0	0
-6.41551	10.2843	45.5899	85	M	21.7784	0	1	0	0
-8.20369	13.1654	46.7306	79	F	24.1965	1	1	0	0
-3.29946	10.3031	45.5577	77	M	22.1591	1	0	0	0
-9.78847	13.2436	46.7952	74	M	20.5049	0	0	0	0
-4.28928	9.22682	46.0343	79	F	17.7458	1	0	0	0
-10.921	14.459	46.5242	85	F	20.9572	1	0	0	0
-9.32854	15.0117	47.9902	76	M	25.3444	1	0	0	0
-4.52014	9.83445	45.5039	74	F	14.6788	0	0	0	0
-7.28266	11.3694	46.3208	77	M	20.9566	0	0	0	0
-7.96927	12.8679	46.4844	73	M	21.7738	0	0	0	0
-4.5162	10.0706	45.375	72	F	20.4491	1	0	1	0
-3.57011	8.29019	44.8775	74	F	18.2222	1	0	0	0
-7.72022	9.29176	42.6876	74	F	34.2222	1	0	0	0
0.263032	8.33613	44.5911	79	M	21.0938	1	0	0	0
-7.48892	11.9584	45.8648	83	M	22.6003	0	0	0	0
-3.50396	7.63509	41.1587	81	M	18.2222	0	0	0	0
0.614596	7.26553	43.1838	74	M	20.8117	1	0	0	0
-17.5068	19.2491	43.3248	74	F	21.7784	1	1	0	0
-6.42701	10.7687	46.5254	74	M	27.5802	1	0	0	0
-8.08829	14.2926	46.6122	78	M	28.5665	1	0	1	0
-13.5017	15.1	45.4655	80	F	25.2081	0	1	0	1
0.464244	6.96046	44.0797	74	M	24.974	1	0	1	0
-14.3135	14.8903	46.8708	82	F	25.2926	1	0	0	0
-10.7915	14.8945	47.4278	79	M	25.5661	1	1	0	0
0.60118	8.41879	44.9321	75	M	19.433	0	0	0	0
-0.698588	8.03282	45.2343	75	F	29.9688	1	0	0	0
1.52334	5.25885	43.8383	73	F	20.8247	0	0	0	0
-11.7228	15.6589	46.8348	74	F	25.5937	1	1	0	0
-8.49449	14.4784	42.2285	74	F	19.1467	1	0	0	0
-5.75201	11.5456	46.2664	82	M	18.8268	1	0	1	0
-2.3945	9.3494	45.8721	78	F	17.1225	1	0	0	0
-1.98122	9.09605	45.2765	78	F	30.2618	1	0	0	0
-18.0146	19.5095	48.3013	74	F	23.7812	1	0	0	0
-9.71385	12.985	46.0874	74	F	21.3333	1	0	0	0
1.61268	6.28613	43.7071	74	F	25.9695	0	0	0	0
-12.8675	15.3614	47.1191	74	F	25.7778	1	0	0	0
-10.2955	14.5767	46.9973	73	M	23.8054	1	0	0	0
-2.85541	10.3115	45.9829	75	M	25.5367	0	0	0	0
-5.09975	12.1456	46.1436	75	M	17.782	1	0	0	0
-2.99802	8.48038	44.9774	83	M	23.5556	1	0	0	0
-10.9311	14.9492	47.6223	78	M	30.0781	1	1	0	1
-2.1144	10.3562	46.0719	69	M	27.9431	1	1	0	1
-3.34737	8.85764	44.709	85	M	22.6409	1	0	0	0
-0.214115	8.21042	45.1484	75	F	25.9516	1	0	0	0
8.22094	3.95882	41.0294	78	M	25.1559	0	0	0	0
-6.0461	11.2904	46.2111	72	F	25.0657	0	0	0	0
-10.8036	13.9557	46.1625	71	F	24.864	1	1	1	0
-5.82095	10.1931	44.7895	73	M	24.3141	1	0	0	0
-4.02605	9.31705	44.9462	73	M	24.0346	1	0	1	0
7.76386	1.21401	40.7517	74	F	18.7305	0	1	0	0
-14.6688	18.1633	42.8369	80	F	24.7967	1	0	0	0
-15.5634	18.4645	42.8876	75	F	21.3333	1	0	0	0
-7.59468	12.2568	46.0308	75	M	23.9188	1	0	0	0
-1.94701	13.2551	43.4947	72	M	26.2917	1	0	0	0
-7.28055	12.0197	46.6842	66	F	18.8588	0	0	0	0
-3.48172	12.5412	46.0546	71	F	26.2917	1	0	1	0
-7.92555	14.9776	47.4437	74	M	29.4758	1	1	0	0
-6.01327	13.1952	46.8156	73	F	28.0612	0	0	0	0
-0.295025	6.81807	44.1968	84	M	20.7756	0	0	0	0
-4.84951	4.05677	42.5041	84	F	15.8221	0	0	0	0
7.0928	1.6246	40.922	72	M	20.3223	1	0	1	0
4.95349	6.86747	44.2056	72	F	24.3418	1	0	1	0
-5.5886	8.09695	45.7449	76	F	25.9181	1	0	0	0
-3.51791	10.2636	45.5985	73	M	24.5779	1	0	0	0
1.63163	10.36	46.6612	79	F	21.4031	1	0	0	0
-3.5286	13.3126	44.2043	82	M	26.1719	1	0	0	0
2.5849	3.95939	40.1417	78	F	20.8117	1	0	0	0
-3.40586	9.24438	42.912	79	M	21.875	1	0	0	0
1.43022	6.81017	41.1622	82	M	22.1367	0	0	0	0
-0.24691	6.00683	42.6908	79	F	20.1348	0	0	0	0
-2.03504	8.84514	45.2447	78	F	17.5278	1	0	0	0
-5.07048	11.0903	46.4657	82	M	20.4294	1	0	0	0
-6.23993	8.09366	45.6432	81	F	25.0657	1	0	1	0
4.05553	4.75898	43.9564	82	M	20.7612	1	0	0	0
2.12588	8.39356	45.0337	73	M	26.6749	1	0	0	0
-9.75443	13.5707	46.1655	74	F	19.91	1	0	0	0
4.82943	7.25183	43.8208	73	M	25.204	0	0	0	0
-4.36527	9.48848	45.1646	76	F	25.9645	1	0	0	0
-5.58024	9.67943	45.3793	78	M	24.6097	0	0	0	0
-6.6476	12.1788	46.5743	79	F	24.3948	1	0	0	0
-1.67191	9.67688	45.4594	77	M	22.4766	1	0	0	0
-13.2906	13.7744	44.5047	74	F	22.317	1	0	0	0
-1.6172	9.57545	46.1339	77	M	27.3438	1	0	0	0
-2.11077	10.9062	46.17	68	F	21.7784	0	0	0	0
-8.4804	10.785	45.1702	75	M	20.898	1	0	0	0
-1.34881	10.5982	46.4479	73	F	19.4771	0	0	0	0
-7.44717	11.0677	45.8416	72	F	27.9421	1	0	0	0
-3.8211	11.3089	45.4226	76	M	26.8136	1	0	0	0
-13.8467	16.2942	46.6529	73	F	27.1111	1	0	0	0
-9.36952	14.8439	47.2325	75	M	23.5078	1	0	0	0
-0.110782	8.07266	44.8933	78	F	22.984	1	0	0	0
-3.30659	10.5493	46.781	74	F	21.3593	0	0	0	0
-6.92568	14.9264	43.8002	80	F	23.473	1	0	1	0
1.96699	6.27547	43.3642	82	M	18.6709	0	0	0	0
5.55651	4.71311	43.7994	81	M	18.4425	0	0	0	0
-4.60094	12.5048	46.3897	76	F	23.8054	1	0	1	0
-7.36734	11.1186	46.8578	69	M	19.6752	1	0	0	0
-12.4588	14.9073	47.2803	69	F	23.9361	1	0	0	0
-2.28214	8.32384	45.113	77	M	18.7783	0	0	0	0
-0.266858	7.88455	45.2779	88	M	18.6115	0	1	0	0
-3.1032	9.46174	45.8292	78	M	24.977	1	0	1	0
-8.44047	11.2173	43.9425	77	M	24.4646	0	0	0	0
-13.079	15.0847	45.7857	56	M	25.6489	1	0	NA	NA
-9.66981	16.4116	48.8592	81	F	22.1893	1	0	0	0
-1.67877	8.17006	44.6963	83	F	22.8329	1	0	0	0
-2.45213	8.08836	44.7803	76	F	22.317	0	0	0	0
1.96908	8.82729	45.5116	77	M	16.0156	0	0	0	0
-7.49428	11.1967	45.9513	84	F	26.3779	1	1	0	0
-5.51393	7.30117	39.6018	69	M	19.8141	0	1	0	0
-21.1136	18.4124	37.2545	54	F	33.2031	1	1	NA	NA
-5.0177	7.95918	42.42	84	F	21.1702	1	0	0	0
-11.0634	13.9925	46.8247	82	F	40.1745	1	0	0	0
-11.6386	14.6554	46.5691	70	M	27.0051	1	0	1	0
-1.53046	9.61563	45.8248	81	F	13.67	0	0	0	0
-5.78681	10.9134	45.484	79	M	22.0386	1	0	1	0
-14.0146	17.5219	47.6517	80	M	24.1672	1	1	1	1
-14.7206	17.0618	45.5174	75	F	27.3034	1	0	1	0
-9.99884	16.5812	48.0066	91	F	22.317	1	0	1	0
-8.29287	15.0613	46.0564	75	M	28.8754	1	1	1	0
-0.799786	9.30815	45.6039	86	M	23.833	1	1	1	0
-10.7628	14.1227	41.0451	86	F	34.4353	1	0	0	0
-4.88575	10.8212	46.4652	80	F	22.6667	1	0	0	0
-2.72295	10.0471	46.0721	86	M	23.4039	0	0	0	0
-2.01558	9.21578	45.421	77	F	34.1837	1	0	0	0
-7.45608	13.2845	46.7159	69	F	23.7253	1	0	0	0
-6.09129	10.3754	42.848	68	M	24.2215	1	0	1	0
4.42476	4.32133	42.0521	89	M	20.8209	1	0	1	0
-2.21579	6.93337	43.7766	81	M	19.6072	1	0	0	0
-13.5771	15.0069	46.2014	80	F	19.563	1	0	0	0
4.5282	5.98302	42.5364	72	M	20.3074	1	0	1	0
-1.24707	6.86096	44.1089	88	F	27.7778	1	0	0	0
-1.85302	8.53803	44.3842	70	M	22.0581	1	1	0	0
-11.6154	14.0292	46.8403	71	F	25.6312	1	1	0	0
-3.14584	9.17942	45.5518	74	F	16.7657	1	0	1	0
-9.98464	13.6108	46.1683	83	F	24.18	1	0	0	0
-0.63115	5.66729	42.444	70	F	22.4	1	0	0	0
0.40123	6.23059	43.6591	72	M	22.913	1	0	0	0
-12.1018	14.4265	47.1181	73	F	26.4407	1	0	0	0
-4.54555	9.99833	46.0262	81	F	19.2974	1	1	0	0
-14.0539	16.2048	47.472	82	F	29.4321	1	1	0	0
3.01679	13.0042	47.6553	79	F	26.1249	1	0	0	0
-4.61876	12.2052	46.8053	69	F	31.139	1	0	0	0
-3.78009	11.19	46.7446	75	M	28.6851	1	1	0	0
7.12612	2.74689	38.9307	74	F	21.3593	0	0	0	0
-8.02001	10.9556	45.8814	77	F	23.3726	1	0	1	0
-7.75219	13.0961	47.3812	84	F	18.75	1	1	0	0
-11.5194	10.4874	40.9037	74	F	24.5603	1	0	0	0
-6.94708	10.6049	45.5317	91	F	16.2278	1	1	0	0
-7.06075	13.2073	47.0905	72	M	27.143	1	0	1	0
-6.70422	11.9775	45.3466	84	F	31.3912	1	0	0	0
4.62068	6.09132	42.4094	79	M	20.7612	1	0	0	0
-10.5569	11.8153	36.88	83	M	22.6474	0	0	0	0
-9.25064	12.6073	46.7738	63	F	25.7812	1	0	NA	NA
3.103	7.29069	43.4378	75	M	20.83	1	0	0	0
-9.01739	11.7031	44.497	75	F	27.2096	0	0	0	0
-9.57931	13.1409	46.4109	81	F	40.3746	0	0	0	0
-0.723629	5.70516	40.8784	77	M	22.7583	1	0	1	0
-3.33165	9.54712	45.0604	78	F	21.9655	1	0	1	0
-1.77134	11.0931	46.5771	76	M	23.6652	1	0	0	0
-3.80439	9.22573	44.6379	72	M	19.7777	1	1	0	1
-11.7025	14.7837	45.9969	72	F	28.1337	1	1	0	1
2.01543	5.46988	39.8891	81	F	24.8363	1	1	0	0
-6.23463	12.049	45.8628	73	M	24.3824	0	1	0	0
-6.37607	8.61864	43.892	86	F	25.8264	1	0	1	0
-9.04364	13.2356	46.4671	76	M	23.9512	1	0	0	0
-6.51331	11.2869	46.6705	82	F	29.1736	1	0	0	0
-14.5178	17.2601	43.2416	71	M	26.3656	1	0	1	0
-23.0157	21.1682	37.2791	70	M	22.7615	1	0	0	0
-10.1359	12.3911	45.1301	79	M	26.7698	1	0	1	0
-6.71725	12.778	46.4809	77	F	29.1363	1	0	0	0
-11.5584	15.1648	45.1856	80	M	33.4977	1	0	0	0
-7.11546	9.71902	45.5783	78	F	24.9989	1	0	0	0
2.12461	6.38213	42.4063	77	M	19.9432	0	0	0	0
-10.7039	12.5953	46.3596	76	F	22.6562	1	0	1	0
0.0933176	5.97939	40.9511	71	M	25.0995	1	0	1	0
-3.09467	8.97348	44.6909	71	M	17.5056	0	0	0	0
-2.05301	8.86945	44.9257	75	M	21.6311	0	0	0	0
-7.48215	11.8384	45.9713	78	F	24.974	1	0	0	0
-4.53747	11.0849	46.0312	76	M	21.048	0	0	0	0
1.28506	6.78332	43.5698	78	M	20.3428	1	0	1	0
-8.19236	11.6887	46.293	75	F	24.6914	0	0	0	0
3.24401	5.58001	42.7633	82	F	20.2462	0	0	0	0
0.93276	4.97946	38.5786	84	M	20.3619	1	0	0	0
-9.12022	16.134	47.5095	75	F	32.05	1	0	0	0
-4.62366	11.3232	46.5581	75	M	24.3046	0	0	0	0
-0.0807599	7.40887	44.4899	85	M	23.4236	1	0	0	0
-8.74142	12.6252	45.553	75	M	25.3902	1	0	0	0
-0.540867	3.70729	43.5596	80	M	20.3244	0	0	0	0
-1.56938	8.32225	44.7082	75	M	22.9591	0	0	0	0
-12.6118	11.649	42.0512	75	F	21.2874	1	0	0	0
-5.27537	9.9694	44.6065	76	M	24.974	1	0	0	0
-18.0055	16.7825	41.67	83	F	24.3496	1	1	1	0
0.576583	7.22624	44.5738	82	F	19.5312	1	0	0	0
0.00217021	7.89129	44.017	77	M	20.83	0	1	0	0
5.10363	4.21879	42.4765	74	F	18.5108	1	0	0	0
-6.64105	12.2049	46.4399	75	M	23.9188	0	0	0	0
1.95527	8.08714	41.5781	84	F	18.3256	1	0	0	0
2.78285	6.1332	41.0111	74	F	22.317	0	1	0	0
-13.732	14.4541	42.021	79	M	24.9108	0	0	0	0
-5.51592	11.8867	45.9166	81	F	32.2357	1	0	1	0
-6.30467	9.58994	45.0525	76	F	22.8928	0	0	0	0
3.45647	6.05464	42.3505	73	M	21.3593	0	0	0	0
-6.26198	13.7891	46.9813	75	F	31.6885	1	0	0	0
-6.72577	8.22254	42.8181	77	F	23.1385	1	0	0	0
1.06179	6.01192	40.8404	84	F	22.6667	1	0	0	0
-7.62719	11.6957	45.8598	82	M	20.061	1	0	0	0
-8.36646	13.2038	46.0096	79	F	25.6312	1	0	0	0
-5.50883	9.38977	45.2743	78	M	19.6752	1	0	0	0
-5.63955	10.5555	46.1167	75	M	18.3655	1	0	0	0
-4.27425	10.3467	44.2655	81	M	21.1553	0	0	0	0
-6.14382	11.544	45.9095	82	F	28	0	1	0	0
-4.99254	10.6541	46.2349	86	F	20.2848	1	1	0	0
-2.58954	8.02377	44.3976	77	F	21.9479	1	0	0	0
-3.7288	9.59066	45.1503	77	M	22.0581	1	0	1	0
-3.74319	6.63296	40.4109	81	F	15.5817	0	0	0	0
6.35064	5.33791	43.1524	76	M	21.5451	1	0	1	0
-3.7916	8.03325	43.531	77	F	27.3923	1	0	0	0
-8.68036	12.4728	46.1682	80	F	28.125	0	0	0	0
-5.17714	10.4552	43.3608	81	M	18.6851	0	0	0	0
-22.3392	21.4931	34.7181	78	F	23.1911	1	1	0	0
-5.63478	12.511	46.5015	75	M	29.4078	1	1	0	0
-3.10738	9.36516	44.7689	71	F	26.7698	1	0	0	0
-18.7367	16.151	35.5089	75	F	24.2188	0	0	0	0
-6.07769	11.7353	46.525	82	F	20.9321	1	0	0	0
-2.78916	7.82233	44.3352	85	F	24.5578	1	0	0	0
3.04085	6.58883	44.3467	77	M	26.6728	1	0	0	0
-12.4908	14.4273	46.7784	73	F	26.4792	1	0	0	0
-8.26802	12.7438	46.2875	79	M	23.5294	1	0	0	0
5.02314	6.80677	43.4517	71	M	23.255	1	0	0	0
-4.24967	11.5224	46.5329	78	F	17.7154	1	0	0	0
-2.99265	7.74643	44.2692	79	M	20.2848	0	0	0	0
-6.25152	9.36681	45.0027	77	M	21.9671	1	0	1	0
-9.35942	12.8394	45.9235	74	F	24.7768	1	0	0	0
-3.57037	7.62742	44.3245	78	F	17.9817	1	0	1	0
0.885944	5.88028	40.7664	77	F	26.8352	1	0	0	0
-0.73818	10.3094	45.9175	79	M	18.9619	1	0	1	0
-10.0843	13.161	45.9311	78	M	26.398	1	0	1	0
-6.56617	10.4192	45.3441	84	F	20.4082	0	0	0	0
6.25538	4.82516	41.383	82	F	20.6131	0	0	0	0
-5.70415	9.29503	44.4507	80	M	24.4473	1	0	0	0
-6.60501	11.1385	46.1258	76	F	23.1473	0	0	0	0
-12.0798	15.24	48.2568	78	F	25.4291	1	0	0	0
1.89029	9.20749	45.1066	79	F	17.4449	1	0	0	0
-19.696	17.9322	40.8897	78	M	23.0518	1	0	0	0
-3.34699	10.8167	46.1376	75	M	22.4996	1	0	0	0
-7.66441	13.2989	46.4364	79	F	29.3847	1	0	0	0
-10.2184	13.4	46.5829	79	F	21.9261	1	0	0	0
-1.36762	10.4086	45.9681	75	M	25.2174	1	0	1	0
-9.13186	15.112	47.9813	73	F	24.0346	1	0	0	0
-11.0225	14.5912	46.4002	84	F	20.9321	0	0	0	0
-10.1469	15.1147	46.7352	78	F	22.2556	1	1	0	0
6.60887	5.16175	41.6377	82	F	23.2834	0	1	0	0
-6.25231	11.3628	45.3881	77	F	20.2395	0	0	0	0
-5.99523	13.7907	45.9687	76	M	22.8625	1	1	1	0
-14.7762	16.11	46.9352	77	F	25.3902	1	0	0	0
-10.7807	14.5013	48.3875	78	F	23.6304	1	0	0	0
-5.07051	10.9631	45.9753	86	F	22.6667	1	0	0	0
-6.80369	14.4524	46.9653	76	M	21.4533	0	0	0	0
-4.51828	7.72083	44.582	75	F	18.7652	1	0	0	0
-1.87197	8.17857	45.3576	75	M	26.079	1	0	0	0
-9.21122	11.4653	45.5523	74	F	25.8022	1	0	0	0
-7.81409	11.8381	46.9693	75	M	22.8571	1	0	0	0
-6.34727	11.4746	46.6585	87	F	19.736	1	0	0	0
-11.9248	15.0795	46.1426	83	F	24.9896	1	0	0	0
-2.15606	8.56429	42.5052	74	M	23.7228	1	0	0	0
-2.27143	9.34338	44.936	70	M	21.2183	0	0	0	0
0.731367	7.56064	45.2305	74	F	24.8889	1	0	0	0
0.962961	6.64336	41.8556	71	F	20.2395	1	0	0	0
-6.75126	11.2862	46.2612	73	F	19.313	1	0	0	0
-9.65023	12.3384	45.7555	78	F	28.3053	1	0	0	0
-12.5599	16.4095	47.6634	79	M	24.7475	1	0	1	0
-12.6445	13.4812	43.544	76	F	19.4771	1	0	1	0
-4.0169	5.99261	38.3334	76	F	25.1096	0	0	0	0
-6.76289	10.8299	46.2319	75	M	24.3824	1	0	0	0
-6.87495	10.1592	44.1366	81	F	23.7332	1	0	1	0
5.09794	5.27724	41.2326	87	M	20.9042	0	0	0	0
-1.98606	7.28649	44.1693	88	F	24.9401	1	0	0	0
-7.43952	13.3622	46.5547	77	M	28.0102	1	0	0	0
-6.44231	10.2749	45.8195	79	M	21.2183	1	0	0	0
-6.26913	9.13353	44.698	83	F	20.5049	1	0	0	0
-5.427	9.75036	45.6178	83	F	19.6311	1	0	0	0
-3.39572	8.8119	44.7907	75	M	18.6667	0	0	0	0
-13.9317	15.6205	45.4307	76	F	24.1965	1	0	0	0
-8.16418	13.2855	46.4854	75	F	21.0007	1	0	0	0
-3.7419	10.256	45.8001	82	F	18.8455	1	0	0	0
-11.7572	15.0206	44.5225	75	F	30.9627	0	1	0	0
-3.3978	8.40989	44.4096	76	M	20.5499	1	0	0	0
7.61377	2.19893	38.7131	79	M	20.202	0	0	0	0
7.10181	3.93995	39.8291	75	M	17.9688	0	0	0	0
-6.66869	11.9487	46.9105	86	F	22.8269	1	0	1	0
-5.35282	6.51511	45.2586	81	M	20.4294	1	0	0	0
-2.92731	9.94497	45.8022	81	M	18.9619	0	0	0	0
-0.506767	4.76641	43.884	76	M	17.9282	0	0	0	0
-3.95732	10.737	46.9886	87	F	23.4566	1	0	1	0
-7.48734	11.6141	47.0173	89	F	20.9275	0	0	0	0
-3.04189	8.29741	42.638	79	M	18.0697	1	0	0	0
-13.2344	18.6366	47.9814	73	F	25.9151	1	1	0	0
-9.89383	13.2191	46.9237	79	F	24.6711	1	0	0	0
-9.70036	13.231	46.5594	82	F	21.3251	1	0	0	0
-11.5735	13.8559	45.948	77	F	21.6287	1	1	0	0
-6.55981	12.2305	45.4895	77	F	37.8926	1	0	0	0
2.58982	6.82312	43.7863	90	F	20.8505	1	1	1	0
-1.21661	7.46582	44.6672	88	F	26.6586	1	0	1	0
-5.82745	9.88001	42.0059	81	M	25.7117	1	0	0	0
-4.19948	11.8996	46.2377	73	M	25.5296	1	1	0	0
-7.63098	11.8092	46.4016	76	F	21.3675	1	0	0	0
6.70767	4.02383	40.4999	78	M	23.4236	1	0	0	0
-4.21847	7.419	41.086	80	F	26.0049	1	0	0	0
-7.02655	12.1229	46.3856	78	M	19.1746	1	0	0	0
-5.37571	12.7035	46.4993	75	F	31.0543	1	0	0	0
-6.275	12.45	46.4375	85	F	26.9531	1	1	1	1
-1.07442	4.73508	43.7583	75	F	25.5594	1	0	0	0
-6.87309	11.8153	46.3709	85	F	26.5239	1	1	1	0
-7.29042	13.2264	46.8518	79	M	23.3844	1	0	0	0
0.747154	7.52398	44.0435	81	F	20.9572	1	0	0	0
-5.67952	11.8439	45.5823	79	M	28.578	1	0	0	0
-5.64791	11.7178	46.0189	79	F	26.2713	0	0	0	0
0.560966	8.61727	44.266	81	M	23.0112	1	0	0	0
-5.36383	11.1046	46.3416	85	M	29.6665	1	1	0	0
-5.83777	11.745	45.8647	81	M	22.46	1	0	0	0
-3.43788	10.0614	45.6602	80	F	16.8061	1	0	1	0
-1.2948	8.97744	45.1031	81	M	24.9512	1	0	0	0
-5.34573	8.34337	46.2728	80	M	20.5693	1	0	0	0
7.56722	3.31604	42.8945	83	M	19.3625	1	0	0	0
-3.57212	11.7468	46.6083	76	M	20.3125	1	0	0	0
4.63962	6.34443	42.8434	72	F	21.9289	0	0	0	0
-3.15174	7.47517	45.8719	83	F	23.1911	1	0	0	0
-5.6071	12.152	47.1774	79	F	24.4898	0	1	0	1
-4.19167	9.60117	44.7756	81	M	22.8318	1	0	1	0
1.60018	6.84583	44.0829	84	M	22.3133	1	0	0	0
-5.9959	10.3943	45.2496	83	F	25.4524	0	0	0	0
1.58338	4.32062	43.8297	81	F	22.9874	1	0	0	0
1.79549	6.62465	43.803	79	F	21.1245	1	0	1	0
-4.2892	10.6984	45.6877	78	M	23.3844	0	0	0	0
-2.33554	7.69052	44.4691	83	M	18.7305	1	0	0	0
-4.53098	9.77547	45.5851	84	F	22.3703	0	0	0	0
-0.881526	8.47861	45.0624	81	M	25.2826	1	0	0	0
-3.07235	8.69316	44.4843	81	M	21.5019	1	0	0	0
-0.374233	6.43951	41.5297	78	M	22.0741	0	0	0	0
-12.9595	14.147	45.0409	74	M	22.9819	0	0	0	0
-5.89266	12.7583	46.0313	80	F	24.4444	1	0	0	0
4.0489	4.82344	42.888	80	M	20.4444	1	0	0	0
-7.81364	13.4266	47.1118	73	M	28.089	0	1	0	1
4.33771	3.26475	42.3097	78	F	22.495	1	0	1	0
-1.65431	8.28508	45.3409	83	F	25.3331	1	0	1	0
-21.55	18.7913	36.846	79	F	26.8962	1	0	1	0
-2.34119	9.22925	45.3693	88	M	22.006	1	0	0	0
-10.4477	16.3086	46.5463	71	M	28.1969	1	1	0	0
-2.37984	11.8144	45.9164	71	M	26.1719	0	0	0	0
-2.67989	6.65461	44.8165	81	F	32.2494	1	0	0	0
-4.59154	10.7689	46.2282	81	F	19.7035	1	0	0	0
-5.57401	11.7668	47.0158	73	F	21.2191	1	0	0	0
-6.8794	10.7618	46.4059	71	F	25.6312	1	0	1	0
-6.26389	12.326	46.3024	74	F	31.6242	1	1	0	1
-8.79767	12.3905	44.3221	79	M	28.7641	1	0	0	0
2.25407	5.24943	40.8313	71	F	19.3962	0	0	0	0
-23.5814	22.8983	35.2868	73	M	25.9107	1	0	0	0
-2.9659	8.92939	45.1609	74	M	19.1001	1	0	0	0
-2.94826	9.78798	45.8166	79	F	22.806	1	0	0	0
1.43832	6.7581	44.1445	77	M	22.4059	1	0	1	0
-5.77897	12.7358	46.2965	80	M	20.202	0	0	0	0
0.451164	8.0896	44.5499	82	F	20.5688	1	0	0	0
-10.3426	15.3961	45.8455	82	M	24.9108	1	0	0	0
-12.659	16.2025	47.6641	78	F	25.4524	0	0	0	0
-13.5731	18.2854	47.5427	72	F	25.4375	1	1	0	0
-3.63723	9.96377	45.7485	75	M	26.5625	1	0	0	0
-10.1813	15.7131	42.5186	71	M	25.9516	1	1	0	0
1.96064	7.87983	44.3006	75	M	22.6562	1	0	0	0
-1.63654	7.78133	44.0081	81	M	20.7008	0	0	0	0
-14.3608	16.4901	45.6586	78	F	26.0584	1	0	0	0
-7.05119	9.90475	45.1816	85	M	24.1115	1	0	1	0
-4.07797	9.66066	46.3048	82	F	17.5146	0	0	0	0
-5.04083	13.1934	47.2332	82	M	26.5731	1	0	1	0
-6.02212	14.3788	47.22	70	F	31.6118	1	0	0	0
0.383018	7.38994	44.0073	71	M	24.9135	0	0	0	0
-6.45967	12.9777	47.0273	78	M	21.5645	1	0	0	0
-16.7379	19.9614	42.5712	77	F	23.2446	1	0	0	0
-9.13718	15.057	46.7661	77	M	23.833	1	0	0	0
-4.47059	11.1308	45.5459	70	F	22.213	1	0	1	0
-17.6362	19.8804	39.8099	82	M	27.3438	1	0	0	0
-0.453291	6.4576	40.469	77	M	27.0051	0	0	0	0
-3.37114	9.98805	44.8855	72	F	24.1965	1	0	0	0
-11.2216	14.2645	46.4692	81	F	23.9361	1	1	0	0
-4.60325	8.02782	44.6614	79	F	23.473	1	0	1	0
-2.98839	9.84886	45.6551	81	M	22.7204	1	0	1	0
-11.5173	14.119	46.9263	77	F	28.9352	1	0	0	0
-8.7133	15.2365	47.1329	84	M	27.3438	1	0	1	0
-15.3378	15.3572	42.2607	77	F	20.5457	1	0	0	0
-9.759	15.3345	48.5133	80	F	25.2048	0	1	0	1
4.16663	5.00268	40.7801	76	F	30.8444	0	0	0	0
-5.23425	11.8138	45.0769	77	M	25.9909	1	0	0	0
7.132	0.37149	39.0946	76	F	27.5312	1	0	0	0
-1.57	4.45513	41.3759	86	M	25.0657	1	0	0	0
-3.85564	10.7	45.8945	86	M	26.6436	1	1	0	0
-8.0604	12.5142	46.326	85	F	21.5169	1	0	0	0
-1.75106	7.10322	44.3207	78	M	24.3865	1	0	1	0
-5.33922	11.0952	46.1967	76	F	21.1702	1	0	0	0
-9.43147	14.5849	46.823	76	M	25.4767	0	1	0	0
-11.0854	14.1272	47.4385	74	F	22.8928	1	0	1	0
-11.9157	15.7275	45.1616	75	M	25.9516	1	0	1	0
-9.4648	12.8843	45.7637	85	F	23.1111	0	0	0	0
-10.6126	12.3431	45.7644	86	F	22.9101	0	0	0	0
0.193324	7.65403	44.1585	76	M	19.7055	0	0	0	0
-0.920716	7.72477	44.5818	81	M	21.7193	0	0	0	0
5.1352	4.07232	42.4602	79	F	20.5457	1	0	0	0
-14.2302	17.6621	46.3731	76	F	30.8642	1	0	1	0
-6.51792	13.2098	46.7918	82	F	23.03	1	0	1	0
-8.89534	12.9088	45.4641	80	F	25.9695	1	1	0	0
-1.90553	7.98645	43.3049	75	F	21.58	1	0	0	0
6.52645	3.46481	41.8962	78	M	21.83	0	0	0	0
-4.75767	10.895	45.7232	89	M	24.7676	1	0	0	0
0.341979	8.05824	44.7505	75	M	23.4952	0	0	0	0
-3.16903	9.37664	45.7422	77	F	20.8117	1	0	0	0
-6.02036	12.1983	47.0162	78	F	20.5049	1	0	0	0
-8.18616	13.0337	46.2162	73	M	25.3906	1	0	1	0
3.98292	5.34526	42.3069	76	M	22.0932	1	0	0	0
-1.51786	9.28929	44.8336	80	F	24.1965	1	0	0	0
-9.19146	11.6585	46.1907	82	F	21.9479	0	0	0	0
0.683837	7.02892	43.8256	85	F	23.4566	1	0	0	0
2.27389	5.90001	40.4037	79	M	24.3296	0	0	0	0
0.769892	7.08031	44.0872	78	F	22.4852	0	0	0	0
5.90028	6.81134	44.6354	86	M	24.7475	1	0	0	0
-11.8773	15.4008	45.9514	78	F	29.3847	1	0	1	0
-7.50402	9.34576	41.7425	72	F	22.8269	1	0	1	0
-10.9957	15.6811	47.2093	74	M	26.2188	1	0	1	0
-2.12438	8.72944	44.9193	76	M	28.0404	1	0	0	0
-9.22405	15.5202	47.5626	75	M	27.5482	1	0	1	0
-12.8457	15.6411	39.0601	76	M	24.6904	1	0	1	0
-20.8363	19.855	38.0031	78	F	21.9289	1	0	1	0
-8.01781	12.7104	45.9493	76	M	20.2645	0	0	0	0
-5.20813	10.632	46.5024	85	M	28.6726	1	0	0	0
-14.1224	15.9105	48.4686	76	F	25.8022	0	0	0	0
-0.949759	7.93633	44.6175	79	F	19.2234	1	0	0	0
-7.93527	15.0669	47.0346	75	F	26.2713	1	0	1	0
-8.87981	13.4418	45.8814	74	M	26.0276	0	0	0	0
1.72979	7.21829	43.9441	78	M	25.2994	0	0	0	0
-12.617	15.4059	40.7408	77	F	30.9156	1	0	1	0
-0.908297	10.6283	46.0393	87	M	19.5312	1	0	0	0
3.15762	5.85438	43.2465	83	M	22.2656	1	0	0	0
-9.9053	13.8792	47.2817	77	F	24.7967	1	0	1	0
-3.73589	11.4411	47.1432	75	M	22.83	1	0	0	0
-14.6643	17.836	45.6774	72	F	27.0051	1	1	0	1
-6.82332	12.1797	45.5414	81	F	24.9896	1	0	1	0
-7.916	12.5175	46.1626	88	M	30.1788	0	0	0	0
-5.26344	10.8781	45.984	77	M	24.8358	1	0	0	0
-5.3949	9.73068	45.092	73	F	17.898	1	0	0	0
-2.83668	9.03862	46.1209	79	M	26.9531	1	0	0	0
-18.65	18.8417	40.6899	77	F	25.6312	1	1	1	1
0.0714255	4.46473	43.4204	73	F	27.7723	1	0	1	0
7.23343	5.62103	40.9606	73	M	19.8413	0	0	0	0
-5.83717	10.6555	45.8298	88	F	25.2048	1	0	0	0
-11.0828	14.9421	47.0197	81	M	25.6369	1	0	1	0
1.98768	6.93246	44.3311	77	M	22.4323	1	0	0	0
-3.08565	9.43757	45.2915	78	M	23.7118	1	0	0	0
-7.50472	13.3585	47.0238	76	F	34.2403	1	0	0	0
4.51398	6.47472	43.0935	77	M	25.3934	1	0	0	0
-13.4056	15.7871	41.4465	73	F	30.8012	1	1	0	1
-15.6539	18.7159	46.5956	75	M	26.7229	1	0	1	0
-0.189592	8.03638	44.8153	77	M	24.8358	1	0	0	0
-12.6705	14.5531	46.1375	79	F	24.0344	1	0	0	0
-6.44326	13.6798	47.8754	78	M	27.0552	1	0	0	0
-3.93821	9.78152	45.8199	82	F	23.4952	1	0	1	0
-7.45717	14.0999	47.0897	77	M	25.721	1	1	1	0
-12.9551	17.4806	46.4158	72	F	31.5301	0	1	0	0
-12.2684	14.137	44.2826	84	F	25.5661	0	0	0	0
-9.26067	11.1538	45.7956	79	F	19.1111	0	0	0	0
-5.2286	10.2453	44.9967	81	M	19.3625	1	0	1	0
-12.7534	15.4965	45.8808	85	F	30.0244	0	1	0	1
-4.13989	11.2033	45.8334	75	F	18.9745	1	0	1	0
5.08542	7.14206	44.1323	77	M	20.9566	1	0	1	0
-13.561	16.9368	45.7667	76	F	27.3438	1	0	1	0
-11.6565	14.8703	45.8185	76	M	29.7442	1	0	0	0
-6.53432	11.5414	45.448	78	F	24.4444	1	0	0	0
-1.79564	8.0019	45.1169	75	M	23.6652	1	0	1	0
-7.59117	12.6707	46.4193	79	M	27.3923	1	0	1	0
-11.3687	12.9586	45.0816	82	M	21.7193	0	0	0	0
-9.97953	13.3168	47.1042	80	F	23.1385	1	0	0	0
-6.03429	12.007	46.5518	79	M	25.2363	1	1	1	1
-5.00982	8.8611	44.7097	80	F	21.7784	1	0	0	0
0.241741	4.05799	43.3496	87	F	25.5741	1	0	1	0
-9.20758	12.8688	46.3789	80	M	25.3906	1	0	0	0
3.35272	2.65233	42.5401	80	M	18.5901	1	0	0	0
-8.05282	13.4819	41.862	76	F	26.2713	1	0	0	0
-12.2891	16.5428	42.7697	75	M	21.0938	1	0	1	0
-3.55371	9.16747	45.3631	72	M	27.3438	1	1	1	1
-2.68621	11.1293	45.6382	74	M	26.4381	1	0	0	0
1.79461	5.57623	45.0593	83	M	22.1003	1	0	1	0
-7.33503	12.1513	46.1831	82	F	25.2048	0	0	0	0
-1.30546	8.35731	44.0946	76	M	22.5306	0	0	0	0
-12.0829	14.6582	43.2083	79	F	21.4031	1	0	1	0
1.27994	7.7124	44.8204	84	M	19.7232	1	0	0	0
-6.37001	10.6592	46.0944	81	F	29.8312	0	0	0	0
-3.43071	9.40311	45.4502	85	F	20.0499	1	0	0	0
1.27949	8.36515	44.5828	72	M	20.9366	0	0	0	0
-10.1612	11.0382	40.7867	72	F	17.2879	0	0	0	0
0.40971	9.45425	45.8562	78	M	24.0055	1	0	0	0
-5.12744	9.47382	44.9805	77	M	26.2596	1	0	0	0
-13.8787	16.5989	45.7086	73	F	28.8889	0	0	0	0
-8.66904	11.4557	46.1721	83	F	23.1837	1	1	0	0
-1.58484	2.65869	40.3499	76	M	27.9431	1	0	0	0
3.54633	6.06478	42.5832	81	M	24.0344	1	0	0	0
-18.2673	19.5408	42.5591	75	F	20.3428	0	0	0	0
-2.41035	8.5063	44.831	74	M	23.03	1	0	0	0
-4.67452	10.9344	44.2355	72	M	26.6728	1	0	1	0
-1.2544	8.30911	44.9629	76	M	22.9481	1	0	0	0
-6.76571	11.6139	46.7794	84	M	24.6094	1	0	0	0
-8.85298	12.9382	46.9302	84	F	25.5594	0	0	0	0
-6.73264	14.265	47.5809	78	F	27.0062	1	0	1	0
-5.30807	14.462	48.787	80	F	23.9257	1	0	1	0
-6.21839	13.7646	47.4018	75	F	28.1479	1	0	0	0
4.97025	6.47275	41.3777	81	M	21.1109	0	0	0	0
-1.49079	6.2678	45.2479	81	F	21.58	1	0	1	0
-9.83294	15.5661	47.2242	74	M	25.5588	1	0	0	0
-2.10215	9.28943	45.0193	78	M	26.079	1	0	0	0
-8.02379	13.3905	46.9294	76	F	25.6745	1	0	0	0
-12.0731	15.1431	47.6588	84	F	25.6312	1	0	0	0
3.9886	6.96836	44.6774	79	M	25.763	1	1	0	0
2.81743	2.40768	41.1181	85	M	29.5918	1	0	0	0
-0.227789	4.26107	43.8872	81	M	21.7784	1	0	1	0
-5.83958	10.5373	45.44	83	F	24.064	1	0	0	0
-5.23876	11.4459	46.0441	80	M	25.1532	1	0	0	0
-9.13748	13.1015	45.9392	76	M	28.125	0	0	0	0
-4.61702	10.7517	45.2485	72	M	22.5069	0	0	0	0
0.28661	5.85202	42.2197	74	F	22.449	0	0	0	0
-3.69318	12.0571	46.8828	73	F	24.6094	1	0	0	0
-9.23416	14.0276	46.9218	84	M	26.5731	1	0	1	0
-4.24372	11.2614	46.6202	86	F	27.551	1	0	0	0
-5.76078	12.8156	46.3006	72	M	30.0621	1	1	1	0
-10.2045	13.3516	46.5851	84	F	21.7014	0	0	0	0
-10.4221	10.5729	42.2763	84	M	20.4294	1	0	1	0
-5.72666	10.3175	45.3368	77	F	28.1943	1	0	1	0
-5.0622	11.5708	46.1563	75	F	24.2382	1	0	0	0
-4.26627	9.10534	44.9617	79	M	23.1911	1	0	0	0
-8.94589	14.612	47.0157	75	M	31.245	1	0	0	0
-4.94596	8.7528	44.853	77	M	24.974	1	0	0	0
-6.84089	11.635	45.7892	79	F	25.721	1	0	0	0
6.30139	4.72507	41.8777	72	M	20.2848	1	0	0	0
-10.8546	14.3382	46.4014	83	F	28.6726	1	0	1	0
4.8424	5.97517	42.5388	76	M	23.4375	0	0	0	0
-5.39711	9.26866	45.4724	72	F	26.5239	1	0	0	0
-5.81279	11.415	46.0815	79	F	29.7778	1	0	0	0
0.490967	7.91125	44.8249	83	M	19.1467	0	0	0	0
6.37374	5.78992	42.3101	81	F	18.75	1	0	0	0
-6.64316	11.9996	47.2208	77	F	26.8962	1	0	1	0
-2.51072	8.93179	44.9215	75	M	23.0518	0	0	0	0
-5.9945	11.8136	45.6175	74	F	33.7477	1	1	0	1
0.862537	7.20924	43.9392	83	M	19.5312	0	0	0	0
-10.5923	13.4296	42.8516	73	F	24.1127	1	1	0	0
-5.27285	11.8397	45.4146	77	M	28.3039	1	0	0	0
1.63402	5.2102	43.2061	73	M	25.2174	0	0	0	0
-2.50285	7.60571	42.3826	75	M	23.634	1	0	1	0
-15.167	18.9685	43.7114	81	F	26.9357	1	0	0	0
-8.27445	13.6802	45.9104	79	M	29.0174	1	1	1	0
-5.79948	11.895	43.0697	76	M	22.6757	0	0	0	0
-11.7548	15.7539	46.8204	82	M	25.2493	1	1	1	1
-7.3337	12.2456	45.9196	80	F	22.9398	1	0	0	0
-3.66262	9.74772	45.0814	73	F	27.0408	1	0	1	0
6.49423	2.74982	42.5987	73	M	20.3125	0	0	0	0
-12.7419	15.5247	45.5752	81	F	23.473	1	0	1	0
-4.24401	10.2896	46.1865	79	F	19.5609	1	0	1	0
-7.80864	13.3871	46.6225	90	F	25.7778	1	0	0	0
-8.49866	15.4606	47.6954	78	F	25.8876	1	0	0	0
-0.483273	8.14378	44.6059	78	M	23.5078	1	0	1	0
-7.25795	12.8644	45.748	75	M	26.3465	1	0	1	0
-1.33464	11.1537	47.0237	85	M	25.0995	1	0	1	0
-10.3707	14.6659	46.5285	83	F	26.4792	1	0	0	0
-5.0321	10.6571	44.6453	81	M	24.539	1	0	0	0
0.894918	7.68	44.0736	79	F	23.7812	0	0	0	0
-7.33375	13.1955	46.1688	71	F	30.4935	1	0	0	0
-1.09485	10.3231	45.3993	78	M	23.1911	1	0	0	0
0.287384	7.39712	43.71	71	M	28.9341	1	0	0	0
-8.8875	13.1192	46.3437	89	M	27.0552	1	0	0	0
-9.84574	13.8294	45.6494	75	F	27.6304	1	0	1	0
-6.93289	12.1172	46.7151	75	M	25.4327	1	0	1	0
-2.37238	9.83716	45.5606	75	M	18.5901	0	0	0	0
-13.1082	16.5304	44.6472	77	F	29.2969	1	1	1	0
-4.98933	11.7309	46.8782	76	F	26.5643	1	1	1	0
-8.73846	14.8327	47.9341	89	F	26.7405	1	0	1	0
-2.66158	8.43681	41.832	85	M	22.3703	1	1	0	0
7.35592	4.97787	41.9744	73	M	19.9792	0	0	0	0
-7.74429	11.0167	43.2479	72	F	23.1405	1	0	1	0
-2.02067	10.2354	44.9111	70	M	24.4418	1	0	0	0
-10.9114	16.3287	47.7598	77	F	24.5578	0	0	0	0
5.84212	5.48766	38.9021	74	F	25.9151	1	0	0	0
5.67391	3.48792	42.5537	79	F	27.3923	1	1	0	0
-6.99831	13.8655	46.7173	76	M	26.7532	1	0	0	0
-5.66994	14.643	43.5176	69	F	30.2978	1	1	1	1
-1.4991	6.12196	44.5244	79	F	24.4561	1	0	1	0
-0.53368	8.45672	44.9757	85	F	31.2175	1	0	0	0
-9.53714	12.0864	43.5733	79	F	27.3052	1	0	0	0
-6.73035	10.7056	46.6551	80	F	23.7812	1	0	0	0
1.50443	5.82543	42.3278	87	M	24.8358	1	0	0	0
4.37947	7.0705	43.1651	86	F	20.2848	1	0	0	0
-4.92094	14.5025	42.2043	84	F	24.4561	1	0	0	0
-3.44424	7.61875	42.2398	71	F	23.7812	0	0	0	0
-14.2101	16.3447	44.494	71	F	23.1911	1	1	0	0
-2.59945	8.07788	43.7973	73	M	24.3911	1	1	0	0
1.90425	4.047	39.3298	85	F	26.5306	1	0	0	0
3.11169	5.77946	42.0316	79	M	25.6055	1	0	1	0
-3.13963	9.87696	43.7446	76	M	20.0288	1	0	1	0
-1.72944	7.30862	43.9206	77	F	26.2713	1	0	1	0
6.96654	4.74075	37.8522	80	M	22.6562	1	0	0	0
-7.80772	12.7925	46.8296	79	F	26.8407	1	0	0	0
-7.51779	12.9811	45.391	78	M	28.7201	1	0	0	0
-8.67925	14.1429	46.5803	77	F	23.3056	1	1	0	0
-3.64494	11.1962	46.5322	81	F	25.2994	0	0	0	0
-12.5699	15.8099	45.3978	79	F	25.1039	1	0	1	0
-6.12095	12.1434	45.4741	77	F	25.6837	1	0	0	0
-0.557417	9.19187	45.4722	78	M	27.852	1	0	0	0
-3.81662	15.5173	43.9768	75	F	19.6311	1	1	0	0
-8.06073	13.1715	45.4896	78	F	23.1473	1	0	0	0
-11.3127	17.2532	46.2074	80	M	25.1486	0	0	0	0
-11.0357	14.3216	43.3028	78	M	23.1473	1	1	1	1
-4.22939	9.82211	45.6374	78	F	24.1855	0	0	0	0
-5.85269	11.3152	45.7275	72	F	27.4077	1	1	0	1
9.86573	6.17695	42.2402	74	M	20.202	1	1	0	0
-5.85407	12.2367	46.5899	75	F	29.1545	1	0	1	0
-0.475093	9.65583	45.1743	79	M	23.4375	1	0	0	0
-8.26954	14.9821	47.0667	79	F	18.0802	0	0	0	0
8.58509	4.32791	40.6322	81	M	23.2446	0	0	0	0
-6.75105	14.3651	41.9405	76	F	20.8247	1	1	0	1
1.59879	8.35999	44.6858	75	F	20.5457	1	0	0	0
-19.1464	18.0004	37.1163	75	F	22.4766	1	0	0	0
0.609076	12.1673	46.8079	79	F	23.1111	1	0	0	0
-4.49891	10.8695	45.2388	77	F	25.1532	0	1	0	0
2.02316	9.4851	37.7684	78	M	22.7694	1	0	0	0
-2.44176	10.1521	45.5876	81	F	27.4077	1	0	0	0
-4.13573	10.7912	45.5195	78	M	23.5556	0	0	0	0
-4.48833	10.9079	45.6597	86	F	21.1109	1	0	0	0
7.68859	2.0712	42.2859	81	M	19.9792	1	0	0	0
-1.96322	9.01604	45.5102	79	F	NA	1	0	1	0
-13.9909	17.9294	46.7277	75	F	24.3496	0	0	0	0
-7.38201	14.2188	47.0859	75	F	36.2123	0	0	0	0
-8.4473	12.7449	46.487	96	F	30.4272	1	0	0	0
-5.18941	13.445	46.6837	76	F	28.1943	0	0	0	0
-12.6561	17.3234	48.3174	75	F	25.1496	1	0	1	0
-6.62	13.2645	47.1294	80	M	21.9076	1	0	0	0
-5.98625	12.3734	47.2346	84	F	22.317	1	0	0	0
-18.7394	22.5634	42.4641	82	F	25.5661	1	1	1	1
-3.37001	9.32178	46.5716	83	M	21.6441	0	0	0	0
-0.935096	10.8574	46.1798	77	M	25.2174	1	0	1	0
-4.40441	8.00746	38.4559	75	F	29.5553	1	0	0	0
0.997308	3.02247	41.9653	67	F	23.4952	1	0	0	0
3.70068	7.38868	43.4577	80	F	20.9275	1	0	0	0
-8.76104	17.2533	43.1888	73	F	29.278	0	0	0	0
-11.9997	16.2335	46.5971	77	M	22.8625	1	1	1	0
-9.48223	15.1433	47.3588	76	F	27.1918	1	0	0	0
-1.4124	10.6749	46.2005	71	M	25.7276	1	1	0	0
-6.27166	12.4203	46.9335	73	F	19.6506	1	0	1	0
-5.35112	11.7249	46.1089	73	F	24.3046	1	0	0	0
-9.03418	14.9407	47.2686	86	F	24.1217	1	0	0	0
-9.00945	14.4689	46.9036	86	F	24.2568	1	0	0	0
-5.15284	7.46355	44.2638	81	M	20.5457	1	0	0	0
-16.3494	17.4972	45.2713	72	F	23.4375	1	1	0	0
-5.01983	10.2463	45.3889	86	F	20.3619	0	0	0	0
-2.13523	9.99618	45.2263	82	M	24.9199	1	0	0	0
-13.7606	15.4619	46.1035	84	F	25.8761	1	0	1	0
-5.68033	11.9587	45.9173	72	F	20.5761	1	0	0	0
-15.4464	17.0874	41.6456	76	M	20.0692	1	0	1	0
-8.90283	13.5565	47.206	78	F	25.721	1	0	0	0
-1.85835	9.48656	45.6228	80	F	22.6757	1	1	0	0
-22.1351	21.4411	37.8889	71	M	23.5883	0	0	0	0
-25.3533	21.7648	38.5791	88	F	27.8293	1	1	1	0
-13.8453	14.8181	43.7395	71	F	19.4734	0	0	0	0
-8.27379	12.0831	46.5984	74	M	19.4932	1	0	0	0
-9.95546	16.2689	42.9024	67	M	26.7698	1	0	0	0
12.3002	1.39183	38.7798	75	M	23.8754	1	0	1	0
-9.34682	13.5196	46.1477	78	F	26.1249	1	0	0	0
-7.24909	10.008	43.351	73	F	30.1796	1	0	0	0
-2.07161	10.0171	44.928	79	M	27.2817	0	0	0	0
-5.74986	9.28206	45.0137	85	M	26.2222	1	0	1	0
3.12155	6.97192	43.2707	85	M	27.5482	1	0	1	0
-10.1187	14.3892	47.5038	79	F	30.3819	1	0	1	0
-5.3984	11.7894	46.9876	76	M	21.5045	1	0	0	0
-5.44217	11.8223	46.4735	79	M	24.539	1	0	0	0
5.88132	3.81739	41.035	71	F	20.0877	1	0	0	0
-0.057827	7.16773	44.1566	86	F	23.2657	0	0	0	0
4.425	0.249272	39.9984	88	M	19.3835	0	0	0	0
2.59054	8.13417	44.2274	76	F	27.1918	1	0	0	0
5.58699	6.42391	42.7793	87	F	20.0773	1	0	1	0
-4.70456	11.6855	45.5978	78	M	25.9909	1	0	0	0
-8.71654	11.3636	44.8777	73	F	26.4855	1	0	1	0
-16.2293	17.369	41.7975	81	F	32.1429	1	0	0	0
-9.00148	14.0439	47.4886	74	F	29.5752	1	0	0	0
-2.0248	6.86493	44.5063	78	M	22.3674	1	0	0	0
-8.50283	12.8102	46.2765	77	F	32.8933	1	0	0	0
0.143654	7.62509	44.7684	76	M	27.5482	1	0	0	0
-16.6419	19.0553	39.8021	77	M	25.4581	1	0	0	0
-10.4084	15.9508	49.4137	82	F	22.984	0	0	0	0
1.34876	7.59597	44.7158	84	M	21.1927	1	0	1	0
7.86214	7.83808	44.1952	71	F	18.1787	1	0	0	0
-7.27365	12.0612	44.8259	77	M	25.3934	1	0	0	0
-2.16825	9.35974	45.624	80	F	23.9334	1	0	0	0
4.34968	8.23604	44.5398	77	M	29.0487	0	0	0	0
-2.87458	8.21806	42.4791	82	M	19.257	1	0	0	0
-7.61143	13.8393	42.278	78	F	17.3579	1	0	0	0
-3.59623	9.0804	45.7224	83	F	21.2874	1	0	0	0
-14.0399	15.2441	43.9447	75	F	28.6726	1	0	0	0
-1.35282	9.7051	45.5476	81	M	22.9854	1	0	0	0
0.75054	8.45073	44.618	76	F	17.5431	1	1	0	0
3.51314	5.107	41.5561	76	F	20.9184	1	0	0	0
-4.30262	10.3793	46.1587	89	F	22.1893	1	1	0	0
-5.89262	11.4547	46.2827	73	F	27.5873	1	0	0	0
-11.2848	15.2827	46.7617	79	F	22.6667	1	0	1	0
-5.13549	11.3633	46.2388	83	M	20.3516	1	0	0	0
-7.50501	12.5962	46.0148	79	F	19.9792	1	0	0	0
-4.10913	9.56232	45.2621	87	M	21.3057	1	0	0	0
-6.82364	9.50378	45.1962	79	F	20.4444	0	0	0	0
-5.31297	11.3944	45.8565	84	M	23.7228	0	0	0	0
-13.8929	17.2413	45.8372	78	F	24.6548	1	1	0	0
-7.664	12.6281	45.7382	79	M	24.5675	1	0	0	0
-0.630048	8.41153	44.9151	84	F	20.6612	1	0	0	0
-5.63842	12.948	46.3586	75	F	22.6757	1	0	0	0
-2.1063	8.65849	45.0009	75	F	22.3674	0	0	0	0
-7.96528	14.545	47.0762	72	F	26.4024	1	1	0	0
-5.51076	11.9799	45.6812	71	M	23.8281	1	0	0	0
0.0768388	13.2567	47.4765	77	F	26.1427	1	0	0	0
-16.3277	18.8301	45.4311	75	F	24.1672	1	0	0	0
-3.55805	12.5054	47.3004	80	M	30.1194	1	0	1	0
-4.66302	9.59406	45.3762	86	M	18.75	0	0	0	0
-9.45436	14.5128	45.9656	72	F	23.0469	1	1	0	0
-3.92125	13.5522	48.1501	80	F	22.806	0	0	0	0
-9.18498	13.1971	46.9403	82	F	27.4714	1	0	0	0
-1.88527	10.6327	45.9309	80	M	25.7657	1	0	0	0
-10.255	14.1614	46.4749	86	F	21.9907	1	1	1	0
6.11069	3.60208	42.5966	81	M	22.0241	0	0	0	0
-6.12022	13.5266	47.4492	76	F	28.2682	1	0	0	0
-8.14853	13.7313	46.93	74	F	22.1893	0	0	0	0
-0.17102	9.82749	45.6397	72	M	26.9896	1	0	0	0
-7.963	12.3779	46.1261	75	M	18.4265	0	0	0	0
-13.2704	17.0389	45.6995	80	F	21.8211	0	1	0	0
4.07563	5.55456	42.9797	75	F	20.4444	1	0	0	0
4.26275	6.34475	42.9928	75	F	21.4286	0	0	0	0
-3.78754	10.7104	45.0383	70	M	26.5338	1	1	0	0
-11.374	16.1662	46.9314	78	F	24.6711	1	1	1	0
-4.7874	10.621	45.0021	81	F	37.7929	1	1	0	0
-3.97345	9.84628	45.289	82	M	17.5781	1	1	0	0
-12.1548	15.551	47.7328	71	M	23.1385	0	0	0	0
-9.77463	15.8543	46.5658	71	M	27.0993	1	0	0	0
-5.30508	11.2878	46.0413	74	F	27.1106	1	0	0	0
-6.51282	12.6517	46.8725	76	F	25.8022	1	0	0	0
0.673039	8.25437	44.7771	81	M	27.5556	1	0	1	0
-0.630192	9.53273	44.9405	71	F	26.8386	0	0	0	0
10.9721	3.83291	39.8316	72	M	23.6652	0	0	0	0
-8.85333	14.1608	47.7871	84	F	18.9181	0	0	0	0
-8.4245	14.9926	46.6346	83	M	24.9199	1	0	1	0
-2.38533	7.75246	44.7793	77	F	17.313	0	0	0	0
-2.72641	10.723	45.7775	79	M	25.1486	1	0	1	0
1.03135	7.44072	43.8458	73	F	NA	0	0	0	0
-3.92331	11.8643	46.1779	74	M	24.5243	1	0	0	0
-6.12885	11.13	46.18	73	F	22.4766	1	1	0	1
-11.0701	15.4429	46.7905	77	F	24.0882	1	0	0	0
-8.82359	14.1461	47.7603	72	F	32.4444	1	0	1	0
2.33673	7.54966	44.3701	85	M	24.1672	0	0	0	0
-4.03424	8.86602	45.3978	83	F	19.1111	1	0	0	0
1.89944	5.13907	42.9123	80	M	22.4813	1	0	1	0
-7.23823	12.3054	47.0042	87	F	17.9748	1	0	0	0
-1.21828	8.71002	44.7033	74	M	26.3329	1	0	0	0
-9.02092	10.8221	45.0117	75	F	24.1415	0	0	0	0
0.632151	7.83441	44.2721	80	M	22.4813	0	1	0	0
-18.6366	18.1361	40.727	75	F	25.6312	1	0	0	0
5.60354	4.42736	40.8217	78	M	21.5645	1	0	0	0
-3.67089	11.3412	46.6268	74	F	24.4511	1	0	0	0
-7.70753	12.5866	44.9968	73	M	23.8281	1	1	0	0
-0.135163	9.45639	46.0093	71	F	NA	0	1	0	0
-0.635328	8.78848	45.7027	87	M	26.7229	1	0	1	0
-10.0904	13.391	46.8683	81	F	26.4792	1	0	0	0
-8.6633	13.4628	45.0318	77	M	26.2222	0	0	0	0
-4.28761	8.64221	45.9156	75	F	20.4444	1	0	0	0
-5.66105	11.4988	45.3347	72	M	32.8125	1	0	1	0
-2.82543	7.57185	44.2515	71	F	21.3593	1	0	1	0
-8.87712	14.5119	47.78	90	F	24	1	0	1	0
2.38087	5.63732	43.0997	82	F	17.2879	1	0	0	0
-9.03586	12.4532	46.6364	79	F	23.1111	0	0	0	0
-2.13156	10.6126	46.5564	78	M	22.3478	1	0	1	0
-13.3471	14.5795	44.3351	75	F	20.9275	1	1	1	1
-5.57991	12.1313	46.2511	71	F	19.2901	1	0	1	0
1.03922	5.83797	44.3065	71	F	21.7865	1	0	1	0
-0.172409	5.58714	43.9116	70	M	22.7583	0	0	0	0
-16.1865	17.674	46.8358	73	F	31.3465	0	0	0	0
-8.31588	13.0611	46.3185	80	F	21.9261	1	1	0	0
-5.00065	10.894	46.0725	77	F	22.0711	0	0	0	0
-11.0077	16.8044	43.5057	69	M	26.3465	1	1	1	0
-11.499	14.7483	44.8955	80	F	26.3702	1	1	1	0
7.26141	5.60314	41.5005	77	M	20.8325	0	0	0	0
7.74638	2.91914	38.0465	71	M	19.7239	1	1	1	0
-11.9123	15.8147	46.9454	74	M	27.9155	1	0	1	0
-1.12239	8.69829	45.2156	73	F	28.8523	1	0	1	0
-3.41709	9.791	42.4457	72	M	20.202	0	0	0	0
-2.24868	10.2392	46.1851	73	M	18.7305	1	0	1	0
-7.01962	12.0447	46.8448	86	F	22.2767	0	0	0	0
-1.26658	8.73693	44.9749	80	F	20.2395	0	0	0	0
-13.5413	17.2901	47.773	76	F	20.7756	1	0	1	0
5.97507	8.41821	45.0089	76	M	19.5312	1	0	1	0
-1.67765	9.82705	46.3201	82	M	24.0055	1	0	0	0
-8.17589	12.7897	46.6391	80	F	20.8117	1	0	1	0
-7.01937	12.213	46.7096	75	M	27.3438	1	0	0	0
1.68467	5.69894	42.0861	74	F	21.0828	0	0	0	0
-0.417291	10.4838	41.9688	74	M	28.9062	0	0	0	0
-6.3768	11.5394	46.5325	73	F	27.3923	1	1	0	0
-6.3009	8.86211	45.1011	76	F	21.9289	1	0	1	0
0.187255	8.51991	44.706	77	M	18.5901	1	0	0	0
-1.29943	5.28125	44.3788	76	F	22.5183	1	0	1	0
-1.11067	4.03871	44.5093	83	F	18.8079	0	0	0	0
-1.33236	5.69957	44.5272	80	M	16.955	0	0	0	0
-8.04075	14.5701	46.9394	75	M	25.5937	0	1	0	0
-5.95257	10.5108	46.9448	73	F	25.6369	1	1	1	0
-7.08848	13.1217	46.9434	79	F	20.2222	0	0	0	0
10.1229	0.788891	40.1785	73	F	22.213	1	1	0	0
-11.9683	16.3405	46.9312	78	F	19.91	1	0	0	0
-2.54988	11.6842	47.4823	83	F	17.805	0	0	0	0
-10.4954	14.679	46.5045	79	F	21.1257	1	1	0	0
-7.97395	14.241	46.7369	87	F	18.9619	1	0	0	0
-4.61021	12.4799	45.8988	78	M	23.7118	1	0	0	0
-0.337953	9.25723	44.9753	84	F	24.7967	0	0	0	0
-9.39891	12.3386	46.9904	83	F	16.4354	1	0	0	0
-7.99737	12.2532	46.5117	78	M	21.1553	1	1	1	0
-3.09091	7.40486	44.9447	77	F	25.1039	1	1	1	1
2.59648	7.43673	44.1932	78	M	23.2434	1	0	0	0
-6.05791	11.7285	45.8075	72	F	27.8488	0	0	0	0
-15.8771	18.7432	43.89	72	M	31.2386	0	1	0	0
-5.69037	10.991	46.2648	77	F	37.4361	1	1	0	1
0.0862918	6.91451	40.9063	84	M	18.7305	0	0	0	0
-2.78456	7.95112	43.2065	79	M	20.0288	0	0	0	0
2.81713	4.23925	43.413	79	F	26.5239	1	1	0	0
-10.8652	16.8408	48.3961	75	F	23.9361	1	0	0	0
-2.73229	9.83006	45.9573	76	F	28.9352	1	0	0	0
-1.27213	7.36665	44.0885	79	M	20.6852	1	0	1	0
-12.387	19.7384	44.0182	80	F	21.1109	1	0	0	0
-10.9605	14.2514	46.034	83	F	26.7405	1	0	0	0
-9.38027	12.452	46.8387	86	F	18.1787	0	0	0	0
2.0257	7.76876	44.2219	78	F	20.5442	1	0	0	0
-5.97413	11.172	44.9999	75	M	25.7657	1	0	1	0
2.22057	8.30617	44.8799	76	M	20.83	0	0	0	0
-1.17562	5.90309	43.5338	78	F	22.449	1	0	0	0
3.53143	3.05087	38.8928	75	M	18.026	0	0	0	0
-1.22429	8.58159	45.676	78	F	33.7778	0	0	0	0
-1.33622	7.97831	44.8557	79	F	19.1467	1	0	0	0
-2.72618	11.1367	45.2933	78	M	22.1003	1	0	0	0
-14.6914	16.4135	45.5967	74	F	22.3703	0	1	0	0
-1.82284	9.86803	44.6408	69	M	24.093	1	1	1	0
-3.67917	6.18522	44.8612	85	F	20.8247	1	1	0	0
-4.98793	11.7205	46.2025	72	F	21.0517	1	0	0	0
-7.84765	14.5666	46.7398	77	M	22.3081	1	0	1	0
-11.3833	15.6162	45.6395	66	M	25.0135	1	1	0	0
-3.54116	9.26343	43.9897	69	F	28.1479	1	1	1	0
-20.6447	17.6418	42.7811	75	F	28.8889	1	0	1	0
-3.39891	11.3601	45.3454	76	M	26.5625	1	1	1	0
0.645914	6.96827	43.688	77	F	18.1967	0	0	0	0
-4.60255	12.2061	46.4465	79	F	22.719	0	0	0	0
3.89648	7.37792	43.6434	81	M	23.6244	1	0	1	0
-17.8545	18.3475	44.7736	81	F	24.1127	1	0	0	0
-6.14052	10.4095	46.1138	84	F	22.7467	0	0	0	0
-2.67447	9.79617	45.1723	76	M	27.0416	1	1	1	0
-4.91222	12.2413	42.322	72	F	22.9591	0	1	0	0
-20.7268	19.9257	41.3797	81	M	28.3987	0	0	0	0
-11.084	16.3549	46.9814	76	F	42.1543	1	1	1	0
-9.6838	13.451	45.9615	72	M	25.3906	1	0	0	0
-8.65388	14.2106	46.4881	78	F	28.306	1	0	0	0
-8.16288	11.9618	45.863	78	F	22.3703	1	0	0	0
-2.18087	10.444	45.9524	79	F	21.6413	1	0	0	0
-12.6532	13.8863	46.5392	85	F	19.7035	1	0	0	0
-10.6804	14.9183	47.2607	76	M	21.4844	1	0	0	0
-5.36889	10.7941	45.7797	79	M	27.4406	1	0	0	0
-1.72463	9.05522	44.6775	77	F	24.1127	0	0	0	0
-17.006	17.6007	40.6719	82	M	20.8117	0	0	0	0
-12.952	14.7515	44.4613	78	F	24.6548	0	1	0	0
-11.0872	13.0303	45.9478	76	F	23.4952	1	1	0	1
-10.5759	13.9286	45.8733	70	M	26.5625	0	1	0	1
-18.4022	19.7081	37.8618	75	F	18.9352	1	0	0	0
-8.5026	11.3397	46.1554	82	F	24.3007	1	0	0	0
-2.87116	7.99559	45.0012	80	M	23.1911	1	0	0	0
-1.03493	6.22551	40.4174	75	M	23.7118	0	0	0	0
-8.37386	13.3539	47.1074	79	F	24.2382	1	0	0	0
-6.02831	11.8597	47.0722	72	M	23.634	0	0	0	0
1.23898	8.14723	44.1654	74	M	20.9573	0	0	0	0
-1.22757	9.29299	45.1731	77	F	17.827	1	0	0	0
-10.5456	14.8871	47.2614	83	M	25.7117	1	0	0	0
-2.47001	9.35336	45.2428	78	M	22.6003	1	0	1	0
-4.8875	9.53532	46.0392	71	M	21.5645	0	0	0	0
-6.39731	12.5034	47.0156	70	F	23.6128	0	0	0	0
-4.26754	11.3165	46.1359	76	M	23.2434	1	0	1	0
-1.8476	6.48546	41.1967	78	M	16.8242	0	0	0	0
-4.41341	10.2075	45.8179	70	M	27.8159	1	0	0	0
-6.83087	12.736	47.0029	85	F	25.1039	1	1	1	0
-21.8824	20.1627	41.6472	66	F	25	1	1	1	0
3.03507	5.72129	40.9567	70	M	20.0773	1	0	1	0
-2.15019	10.1078	46.3319	81	F	22.449	1	0	0	0
-3.59012	8.10951	42.4792	79	M	19.721	0	0	0	0
-2.06998	8.7957	44.6854	75	M	21.2585	0	0	0	0
-10.6531	13.5483	45.8841	78	F	20.545	1	0	0	0
-1.70269	8.98641	44.9683	82	F	21.3333	0	0	0	0
4.58118	7.16595	43.871	83	M	25.2363	0	0	0	0
-14.2827	17.8245	43.9551	74	M	28.3447	1	1	1	0
-12.0581	13.2374	46.2999	69	F	29.3413	0	0	0	0
-6.55055	11.5059	46.1342	76	M	19.7239	0	0	0	0
0.607393	8.98609	42.589	76	M	21.551	1	1	0	0
-5.80727	11.2882	44.6715	76	F	25.8022	0	0	0	0
-10.1054	14.6006	46.7105	83	F	20.5049	1	1	1	1
-4.11885	11.7631	46.6571	71	M	21.2585	1	0	1	0
-4.87272	13.1649	47.6247	70	F	24.6094	0	0	0	0
-10.0548	13.752	42.0221	78	M	24.1672	1	0	0	0
-3.6275	12.4741	46.094	74	F	26.7094	1	0	0	0
-5.9756	13.1792	47.4428	78	F	27.5312	1	0	0	0
0.739901	5.23779	42.3193	80	M	17.6309	0	0	0	0
-6.98628	13.5306	46.6916	78	F	25.6312	0	0	0	0
3.65729	3.68396	38.4064	79	F	24.8358	1	0	1	0
-17.8651	18.1204	43.8297	81	F	24.3496	1	0	1	0
-11.4295	14.9177	47.0886	80	M	25.8876	0	0	0	0
-8.14519	12.6681	47.071	75	F	22.3674	1	0	0	0
-6.0619	10.9216	45.6979	82	F	22.3478	0	0	0	0
-8.09708	11.4475	45.0818	78	F	30.7004	1	1	0	0
8.02102	2.02496	41.049	79	M	22.6562	0	0	0	0
-8.77893	12.6906	46.8149	79	M	22.3081	1	0	0	0
-7.36687	12.3623	46.3414	81	M	25.5588	1	0	0	0
-5.12665	11.4396	46.8082	81	F	23.2834	1	0	0	0
0.523699	8.76923	45.1448	82	F	22.2222	0	0	0	0
-6.46657	12.781	46.7578	70	F	22.2222	1	1	1	0
-2.98466	9.32053	45.3079	81	M	23.1247	1	0	0	0
-11.0623	16.2963	47.7767	79	F	24.7475	1	0	0	0
-8.77622	14.8086	46.2212	78	M	25.8478	0	0	0	0
-2.38658	8.72976	44.7948	77	F	19.7239	1	0	1	0
-5.46016	12.5769	46.3316	78	M	29.2421	1	0	1	0
-0.910474	7.48171	44.623	78	M	24.4561	1	0	1	0
-11.2993	15.4815	46.6	89	F	22.8736	0	0	0	0
2.19065	7.02213	44.5318	78	M	25.6312	1	0	0	0
-22.2368	20.4886	35.759	83	F	21.3675	1	1	0	0
-6.33745	12.1719	45.9801	81	M	21.9076	1	0	0	0
-12.1628	15.2979	47.2991	78	F	24.8889	1	1	0	0
-3.71383	10.2887	45.8658	82	M	18.9036	1	0	0	0
-7.87531	11.7718	46.0447	82	M	25.9107	1	0	0	0
1.52275	6.3902	43.9134	84	M	19.9219	1	0	0	0
-11.7421	14.9628	47.742	84	F	22.4323	0	0	0	0
-1.81587	8.04508	42.4084	83	M	25.8166	0	1	0	0
4.24112	4.73074	37.4221	76	F	14.9498	0	0	0	0
-3.62472	9.88939	45.1179	80	M	26.5239	0	0	0	0
-12.4537	16.4068	46.0097	77	F	33.7577	1	1	1	0
3.29779	6.4794	43.2812	75	F	28.3531	0	0	0	0
2.90178	7.49168	44.0979	87	F	14.9844	1	0	0	0
-1.48555	8.86021	44.9159	82	M	25.4524	1	1	1	0
-0.400245	8.69163	42.2166	73	M	25.5593	1	0	0	0
-9.59497	14.632	46.3991	77	F	31.3912	1	0	0	0
3.35399	8.25699	44.6035	82	M	25.2363	0	0	0	0
-2.0101	10.0875	45.9538	77	F	23.1385	0	0	0	0
1.0742	7.397	43.2947	80	M	19.7239	1	0	0	0
0.612638	4.90762	44.6732	71	F	19.433	0	0	0	0
-11.0183	16.6577	48.0118	73	M	22.5896	0	1	0	0
-1.36672	6.91206	40.3443	75	F	22.4323	1	0	0	0
11.0236	4.8797	40.7569	76	M	25.4581	1	0	0	0
7.59659	4.83726	41.3364	74	F	25.7885	1	0	0	0
-7.6078	13.613	47.1538	72	M	24.2382	1	0	0	0
3.77829	7.02974	44.3269	72	M	23.533	1	0	0	0
-1.83201	10.1176	46.4651	73	M	20.5457	1	0	0	0
-14.581	16.9191	43.4984	74	F	20.4467	0	0	0	0
-9.2589	13.7206	46.1952	69	F	27.268	1	0	0	0
-3.12063	10.5452	46.147	75	F	24.8777	1	0	0	0
-0.0939437	5.50168	43.7303	76	M	26.1427	1	0	0	0
5.63697	4.11385	43.5337	78	M	21.7193	1	0	1	0
-2.13064	11.4773	45.831	74	M	27.3909	0	0	0	0
-0.0722907	9.32211	45.457	84	M	23.5294	1	0	0	0
8.65174	2.21822	41.3482	72	M	22.0581	1	0	0	0
-9.54434	16.7642	46.6413	70	F	25.4375	1	1	1	0
-5.33549	10.9523	46.2963	80	F	26.0226	0	0	0	0
-0.217166	11.7633	47.1571	76	M	22.0386	0	0	0	0
-1.38832	8.48236	45.2124	74	F	27.2392	1	0	0	0
-6.65102	14.8621	42.3109	81	M	26.079	0	0	0	0
-0.842926	9.3141	45.7482	73	F	24.1217	1	0	1	0
1.48267	7.73672	45.0912	77	M	27.551	1	0	0	0
-0.995797	9.62998	45.4393	71	M	27.6888	1	0	0	0
-2.48706	15.0094	47.3279	75	M	19.7055	0	0	0	0
-0.363733	9.21224	45.5919	73	M	24.7475	0	0	0	0
-5.38308	12.681	45.9361	71	M	23.2254	1	1	0	0
-13.6877	16.8656	45.4234	72	M	23.5102	1	0	1	0
-3.91181	10.9851	45.8434	73	F	30.8012	1	0	0	0
3.27806	8.61448	44.738	73	F	29.8233	1	1	0	0
-0.945564	6.86662	43.6634	83	M	23.9512	1	0	0	0
3.83519	9.81003	43.39	75	M	27.6095	1	0	1	0
-12.2718	17.4011	46.0046	76	M	18.132	1	0	0	0
5.82004	6.20273	42.1004	77	M	24.5675	1	0	0	0
-6.31006	13.3994	46.9102	81	F	19.257	1	0	0	0
-15.7734	18.3919	45.6884	83	F	27.9421	1	0	0	0
-4.57031	11.7696	46.7827	85	M	23.7332	1	0	0	0
-2.25647	8.39895	44.5503	82	F	22.5215	1	0	0	0
7.51938	6.13161	42.8057	74	F	27.8293	1	0	0	0
-11.5944	14.1355	46.8246	78	F	19.9792	0	0	0	0
-1.36235	8.59925	44.0209	80	M	22.6667	1	0	0	0
-5.1687	13.1199	45.9905	78	M	28.0428	1	0	0	0
-8.85802	13.5659	45.8873	73	M	26.1286	1	1	0	0
-9.77925	16.0297	45.9442	79	F	29.2101	0	0	0	0
-13.9277	18.32	43.4918	77	M	18.4013	0	0	0	0
4.26477	7.67697	43.6724	77	F	24.1415	1	1	1	1
-6.16381	13.5331	47.9636	73	M	19.3625	1	0	0	0
-6.15421	14.3068	46.2775	71	F	26.5643	1	0	1	0
-1.53547	9.59312	45.2308	72	F	33.0813	1	0	0	0
3.93118	3.4166	42.6616	77	M	23.6832	1	0	1	0
-0.200923	10.5396	45.5039	79	F	25.5741	1	0	1	0
1.48511	12.7994	43.7982	70	M	23.5304	1	0	0	0
-17.0801	17.2875	38.9224	75	F	25.6745	1	0	0	0
-3.38591	14.4475	43.2115	73	F	31.9311	1	0	0	0
-8.98938	16.0114	47.2642	74	F	23.4586	1	0	0	0
-1.97501	8.15251	42.8835	81	F	22.2137	1	0	0	0
-3.07747	11.6444	47.1839	75	F	27.2932	1	0	1	0
0.266524	9.84724	45.5857	75	M	23.634	1	0	1	0
-4.74983	11.0746	46.4639	73	M	24.2215	1	0	1	0
-2.22717	6.11134	42.1218	69	F	23.0112	0	0	0	0
-9.24941	14.4836	44.966	85	F	17.6898	1	0	1	0
-8.4903	14.8833	46.9603	70	F	19.2344	0	0	0	0
-2.92098	9.34093	45.7124	79	F	22.7694	0	0	0	0
-10.8941	14.955	48.3499	74	F	22.2222	1	0	0	0
2.95396	8.95872	45.6986	74	M	18.7328	1	0	0	0
-10.0532	14.6319	46.7608	80	F	29.903	1	1	0	0
-4.06326	8.39753	42.7291	82	M	22.0604	0	0	0	0
-6.03305	11.1986	45.5578	70	M	26.5285	1	0	0	0
-5.708	12.3425	46.0427	72	F	23.8054	1	0	0	0
3.48824	8.51367	44.9954	68	M	22.231	1	0	0	0
8.21632	0.812852	40.1788	69	F	21.7502	1	0	0	0
-2.40637	12.0718	45.3964	72	M	28.2828	1	0	1	0
-2.14747	9.58498	45.5284	84	F	23.3377	1	0	0	0
-2.29722	10.5306	45.3075	76	M	24.1217	1	0	0	0
-9.00253	13.5689	47.2053	76	F	28.5375	1	0	0	0
-15.2385	17.721	38.695	71	M	35.1393	1	0	0	0
-8.08452	12.8509	46.9582	72	F	23.533	1	0	0	0
-9.43959	12.5818	45.97	80	F	43.4618	1	0	0	0
2.68397	2.09697	38.7437	80	F	20	0	0	0	0
-3.88035	8.87387	42.1693	71	M	20.061	1	0	1	0
8.34518	1.78108	40.6966	71	F	19.8189	1	0	0	0
2.48902	10.3503	45.29	72	F	29.9688	1	0	1	0
-6.02059	13.8639	47.7286	80	M	23.9361	1	0	0	0
1.25343	9.91131	46.0116	74	M	37.5	1	0	1	0
-0.76099	9.21348	44.9886	79	M	21.5139	1	0	0	0
4.70797	3.99924	43.2412	74	M	19.9594	1	0	0	0
-7.64883	13.9766	46.087	74	M	22.6757	1	0	0	0
-6.82541	12.4366	45.4599	75	F	26.7759	0	0	0	0
-2.5993	11.7981	46.8131	79	F	21.0696	0	0	0	0
11.5008	5.16776	41.5435	79	F	28.8444	1	1	0	0
-8.74075	13.8313	46.7682	79	F	21.6441	1	1	1	0
-16.4503	15.3191	34.7241	78	M	23.939	0	0	0	0
-7.25102	14.3037	46.381	73	F	33.6949	1	0	0	0
-8.80007	12.878	43.7484	78	M	21.9671	1	0	0	0
-7.89321	12.1129	45.6651	75	M	27.9421	1	0	0	0
-5.66578	11.7508	45.9477	82	F	22.83	1	0	0	0
1.62648	7.50111	45.592	79	M	23.1206	1	0	0	0
-0.908062	9.85895	45.9317	76	M	23.8751	1	0	0	0
-3.90282	10.1926	42.749	76	M	23.4375	1	0	0	0
-1.21943	11.6812	42.5735	76	F	20.8117	1	0	0	0
0.819627	8.42991	44.6437	73	M	21.3593	1	1	0	0
4.02581	9.24677	44.49	69	M	23.1473	1	0	0	0
-3.96509	12.5728	46.6466	71	M	28.7356	1	0	1	0
-7.72818	12.102	45.1425	77	F	18.6478	1	1	0	1
-4.3029	8.95383	44.0493	84	F	15.6046	1	0	0	0
3.17728	11.149	46.0769	73	M	23.939	1	1	0	0
-3.80175	11.3912	46.7809	71	F	22.7694	1	0	0	0
-8.28639	13.1584	45.8596	75	F	28.3053	1	1	1	1
-5.3972	14.7872	47.1103	85	M	25.7117	1	0	1	0
-1.08473	10.4194	46.1191	81	F	19.2974	1	0	0	0
-1.0284	9.61246	45.3003	80	M	21.7738	0	0	0	0
-4.42083	12.0355	46.9059	71	M	24.977	1	0	0	0
-3.87738	9.84585	46.0707	77	M	21.4536	0	0	0	0
-9.32013	14.3245	46.0776	77	F	22.2222	1	1	1	0
-0.851467	9.37452	42.8635	71	F	20.3428	0	0	0	0
-3.14655	10.9998	46.1538	76	M	23.3355	0	0	0	0
-5.91898	12.459	46.5211	76	F	24.3948	1	0	0	0
-4.86945	11.3316	44.8636	75	M	25.2174	0	0	0	0
-4.24786	12.484	46.7341	90	F	25.1532	1	0	0	0
-13.6964	18.1467	43.8027	86	M	24.3141	1	0	0	0
-7.06802	11.2848	42.9203	82	F	19.9762	0	0	0	0
-9.60179	15.7894	42.6441	78	F	17.0656	0	1	0	0
-5.2475	10.948	45.6102	84	M	23.2335	1	0	0	0
-1.58038	9.90888	45.3859	80	F	24.7768	1	1	0	0
-12.0538	15.4426	45.3867	75	M	16.0229	0	0	0	0
-10.1708	15.7854	45.4381	80	F	26.9531	0	0	0	0
0.793312	8.82292	45.3706	78	F	21.0962	1	0	1	0
5.07851	7.70162	44.0809	77	M	26.0375	1	0	0	0
-10.399	15.9668	47.5917	78	F	18.0697	1	0	0	0
-4.37777	11.9302	45.8323	83	M	24.6548	1	0	0	0
-9.57494	14.9388	46.5477	76	F	27.993	1	1	0	0
-2.84943	10.4359	42.9731	79	M	27.5556	0	1	0	0
-13.2478	18.1302	46.9802	78	M	23.1405	0	1	0	0
1.83799	9.37165	43.1178	69	M	17.8465	0	0	0	0
1.45717	7.40159	44.7815	71	M	21.9261	1	0	1	0
-0.655943	9.84641	46.0505	87	F	23.6407	1	0	1	0
0.0572663	8.67452	43.7307	87	M	22.6757	1	1	0	0
2.0896	7.67399	42.0242	85	M	19.2894	1	0	0	0
1.10523	7.37857	41.0802	72	M	22.9591	1	1	0	0
0.533408	8.61426	43.2707	79	F	28.5375	1	0	1	0
-7.06645	14.9576	46.3391	70	F	25.0657	1	1	0	0
-5.73688	10.8156	45.6967	78	M	22.4766	1	0	1	0
0.294504	10.4945	44.2911	73	M	23.5078	1	0	0	0
-16.1278	17.4608	46.2526	74	F	24.1217	0	0	0	0
-2.09279	11.2779	46.4459	70	M	24.5089	1	0	0	0
1.36328	7.31456	43.6492	71	M	27.2392	0	0	0	0
-6.47198	10.6235	43.9344	93	F	28.1479	1	0	0	0
1.27067	6.65333	40.2029	78	M	18.0802	1	0	0	0
0.665618	8.91734	44.2336	79	M	26.8977	1	0	0	0
-1.55196	6.6027	38.7216	76	M	15.9875	0	0	0	0
-8.4205	13.7622	47.9241	76	F	32.1429	1	0	0	0
1.17622	7.12218	43.8241	75	M	20.5049	0	0	0	0
-6.00302	14.0202	45.4822	79	M	25.0657	0	1	0	0
-5.9633	13.4942	46.3113	70	F	25.2994	1	1	1	1
-7.99029	13.6391	46.6085	77	F	25.6369	0	0	0	0
4.69839	5.55739	41.616	78	M	21.4903	0	0	0	0
-5.9264	12.5017	46.5012	73	M	29.2969	1	0	0	0
-14.5301	15.9767	45.6391	70	F	25.9107	1	1	0	1
1.04639	6.69637	44.3126	79	F	21.0279	0	0	0	0
-16.5792	18.3439	42.7316	77	F	32.8824	1	1	0	0
-9.04403	16.0246	42.8821	75	M	27.4714	1	0	1	0
3.57251	7.87374	44.6535	65	M	23.634	1	1	0	0
7.46769	10.2542	45.8709	82	M	25.8645	1	0	1	0
-3.90743	9.59836	42.5481	88	F	17.8465	0	0	0	0
-8.78655	11.6571	43.8634	76	M	20.4491	1	0	0	0
0.965328	10.8716	46.7866	82	M	20.83	1	0	1	0
-1.08378	9.28418	44.4045	69	F	27.3438	1	1	0	0
-4.23016	11.5497	44.5149	75	F	19.025	1	0	1	0
1.74726	7.28141	44.7424	75	M	21.7738	0	0	0	0
-3.30146	11.6523	46.4734	83	M	23.5304	1	0	0	0
-5.9333	12.1437	46.6608	68	F	26.7532	0	0	0	0
2.86039	7.5054	44.4809	75	F	21.5019	0	0	0	0
-6.5941	10.2922	45.7671	85	F	23.0112	1	0	0	0
4.72631	3.70203	42.6024	88	F	26.2222	1	0	0	0
-9.21625	13.9877	46.726	73	F	24.1217	1	0	1	0
0.735806	8.31403	44.2789	87	F	18.4676	0	0	0	0
-19.5109	20.3595	38.2556	84	F	25.4375	0	0	0	0
9.66625	0.0613487	36.8963	85	F	21.5291	0	0	0	0
-8.8299	14.0662	47.0502	91	M	22.2137	0	0	0	0
-9.36481	12.1996	44.8329	71	F	24.0346	1	0	0	0
-8.53992	14.3815	47.4867	78	M	19.8413	0	0	0	0
-6.59782	10.6188	45.6723	85	M	23.6244	1	0	0	0
-5.04089	13.2681	47.7502	72	M	22.6562	0	0	0	0
-5.80288	11.9421	46.1789	72	F	22.3478	1	0	1	0
-11.9803	16.6575	42.9044	92	F	25.5594	1	1	0	0
-4.56949	9.8173	43.3289	82	M	24.3824	1	0	1	0
-1.27477	13.7832	42.7808	84	F	27.0552	1	0	1	0
-8.0377	13.3833	46.6174	82	F	24.977	1	0	0	0
-5.64019	12.1055	44.1379	80	M	19.3821	0	0	0	0

[truncated: 1 more sheets: l,n,p]
