# Supplementary material for: The Influence of Sleep and Diet on Human Peripheral Immunity and Chronic Health Conditions
Source: Research (Wash D C). 2026 Feb 19;9:1081. doi: 10.34133/research.1081 (PMC12943795; doi:10.34133/research.1081)
Supplement: Supplementary 1 — Figs. S1 to S14 Tables S1 to S18 Data S1 to S5 [file research.1081.f1.zip › Supplemental Tables-revision-v2-research.1081_new.xlsx]

## Sheet: Table legend
Legend of SupplementalTables:
S1	Summary of 1,332 annotated immunophenotypes and their associations with age, gender and season
S2	183 exposures involved in the analysis
S3	Significant associations between exposures and immunophenotypes in THPA cohort (FDR < 0.05; before and after the data imputation)
S4	59 associations between exposures and immunophenotypes in resampling analysis
S5	Sensitivity analysis of exposure-immunophenotype associations (BMI, COVID-19 vaccination, COVID-19 and genetic PCs as covariates, respectively)
S6	59 associations in different gender or age group
S7	Significant associations between exposures and immunophenotypes in female, male or 20-39 years old group (FDR < 0.05)
S8	The composite exposures in THPA cohort
S9	Significant associations between composite exposures and immunophenotypes in THPA cohort (FDR < 0.05)
S10	Direction1 meidation linkages of exposures, transcriptome and immunophenotypes
S11	Direction2 meidation linkages of exposures, immunophenotypes and transcriptome
S12	Direction1 meidation linkages of exposures, metabolome and immunophenotypes
S13	Direction2 meidation linkages of exposures, immunophenotypes and metabolome
S14	The weights of transcripts, lipids or metabolites that used to construct T-indexes or M-indexes
S15	Reference of 8 external datasets
S16	18 health-related indicators involved in the analysis
S17	Associations between health-related indicators and T- or M-indexes
S18	Associations between health status and T- or M-indexes after correcting for covariates
Abbreviations: FDR, false discovery rate; coef, coefficient; stderror, standard error; t, T-value; adj R2, adjusted R2; ci2.5, < 2.5% Confidence Interval; ci97.5, > 97.5% Confidence Interval.

## Sheet: S1
Immunophenotypes	Category	Tag	P-value for age	Coefficient for age	FDR for age	Median higher in Female/Male	P-value for gender	FDR for gender	P-value for season (12 months)	FDR for season (12 months)
inParent_Naive_Treg_cells_in_Treg_cells	Proportion	T regulatory	1.20976e-51	-0.452346	1.6114e-48	Female	1.32499e-08	7.77484e-08	0.630744	0.664676
inParent_CD95+_CD8+_T_cells_in_CD8+_T_cells	Proportion	T Differentiation	1.1499e-48	0.440076	7.65834e-46	Male	6.98085e-15	1.08122e-13	0.273432	0.363847
inParent_CD45RA+_CCR7+_CD8+_T_cells_in_CD8+_T_cells	Proportion	T precursor	1.22755e-47	-0.43572	5.45034e-45	Female	7.46251e-23	5.52226e-21	0.00707705	0.027082
inParent_Naive_CD8+_T_cells_in_CD8+_T_cells	Proportion	T precursor	4.02424e-47	-0.433511	1.34007e-44	Female	8.8268e-18	2.44944e-16	0.00358649	0.015924
Naive/Memory_CD8+_T	Proportion	-	3.19063e-44	-0.420778	8.49985e-42	Female	8.54107e-17	1.8143e-15	0.0129355	0.0427546
inCD45_Naive_CD8+_T_cells_in_CD45+_cells	Proportion	CD8T	6.12649e-44	-0.419504	1.36008e-41	Female	7.04419e-06	2.51551e-05	0.00118568	0.00644622
CD45RA+CCR7+/Memory_CD8+_T	Proportion	-	3.50302e-42	-0.411477	6.66574e-40	Female	5.69464e-20	2.29856e-18	0.00472176	0.0194117
inCD45_CD45RA+_CCR7+_CD8+_T_cells_in_CD45+_cells	Proportion	CD8T	1.09996e-41	-0.409167	1.83143e-39	Female	7.83147e-07	3.44275e-06	0.00193362	0.00968262
inParent_HLADR+_CD38-_CD8+_T_cells_in_CD8+_T_cells	Proportion	T Effect (Activation)	2.97378e-34	0.372237	4.40119e-32	Male	1.37991e-12	1.36856e-11	0.0126644	0.0420673
FSC_in_CD28+_CD8+_T_cells	Morphology	-	6.72132e-34	0.370354	8.9528e-32	Male	9.12334e-05	0.000268856	0.00283929	0.0131317
inParent_Non-Classical_monocytes_in_Monocytes	Proportion	Innate	1.90207e-32	0.362498	2.30324e-30	Male	0.000644796	0.00162973	0.203831	0.293834
inParent_Central_memory_CD8+_T_cells_in_CD8+_T_cells	Proportion	T Differentiation	4.292e-31	0.354972	4.76412e-29	/	0.191201	0.264613	2.15238e-07	3.87428e-06
inParent_Classical_monocytes_in_Monocytes	Proportion	Innate	1.78899e-27	-0.333775	1.83303e-25	/	0.160672	0.228161	0.0118374	0.0398168
CD25_in_Tfh17_cells	MFI	-	5.2908e-27	0.330892	4.69823e-25	/	0.0770259	0.121275	0.125002	0.21966
CD25_in_CXCR3-_CCR4+_Tfh_cells	MFI	-	5.09973e-27	0.330991	4.69823e-25	/	0.102744	0.157668	0.12724	0.221258
inParent_HLADR+_CD38-_CD3+_T_cells_in_CD3+_T_cells	Proportion	-	6.25656e-27	0.330444	5.20858e-25	Male	1.2569e-19	4.92411e-18	0.127	0.221258
SSC_in_HLADR-_CD38+_CD8+_T_cells	Morphology	-	1.57463e-26	0.327962	1.23377e-24	Male	0.00302235	0.00678883	0.0235721	0.0675226
FSC_in_CD8+_T_cells	Morphology	-	3.53406e-26	0.325769	2.6152e-24	Male	5.74266e-13	6.07081e-12	0.0225939	0.0655251
inParent_CD85j+_CD8+_T_cells_in_CD8+_T_cells	Proportion	T Effect (Activation)	6.40341e-26	0.324145	4.48913e-24	Male	7.10789e-22	4.11639e-20	0.38482	0.452809
inParent_Tfh1_cells_in_Tfh_cells	Proportion	T Humoral	1.74948e-25	-0.321376	1.16515e-23	Female	4.5795e-22	2.77268e-20	0.0358808	0.0928024
CD25_in_Effector_memory_Tconv_cells	MFI	-	6.1012e-25	-0.317893	3.86991e-23	Female	0.000482845	0.0012537	0.0337886	0.08877
inParent_Central_memory_CD4+_T_cells_in_CD4+_T_cells	Proportion	T Differentiation	4.90135e-24	0.31198	2.96754e-22	Male	4.87805e-07	2.21006e-06	3.94647e-07	6.48976e-06
inCD45_HLADR+_CD38-_CD4+_T_cells_in_CD45+_cells	Proportion	CD4T	5.20592e-24	0.311807	3.01491e-22	Male	0.000147888	0.000421813	0.0148734	0.0476234
inCD45_Naive_Treg_cells_in_CD45+_cells	Proportion	T regulatory	1.32466e-23	-0.309111	7.35185e-22	Female	2.22785e-05	7.22019e-05	0.005702	0.0225373
FSC_in_HLADR-_CD38+_CD8+_T_cells	Morphology	-	1.50734e-23	0.308736	8.03112e-22	Male	0.0116986	0.0233973	0.012882	0.0426837
inParent_MAIT_cells_in_CD3+_T_cells	Proportion	T Unconv	8.57224e-23	-0.303634	4.39163e-21	/	0.645328	0.734681	0.00824062	0.0305752
inParent_CD57+_CD8+_T_cells_in_CD8+_T_cells	Proportion	T Suppression	9.85271e-23	0.303221	4.86067e-21	Male	1.02261e-31	2.27019e-29	0.0441618	0.10853
SSC_in_CD28+_CD8+_T_cells	Morphology	-	1.79248e-22	0.301438	8.52707e-21	/	0.0316579	0.0559262	0.102671	0.194534
SSC_in_CD8+_T_cells	Morphology	-	1.95531e-22	0.301178	8.98094e-21	Male	1.50493e-08	8.79193e-08	0.186053	0.276279
CD85j_in_HLADR-_CD38+_CD8+_T_cells	MFI	-	2.80087e-22	0.300101	1.24359e-20	Male	0.0261115	0.0470008	0.488552	0.536038
CXCR5_in_Th2_cells	MFI	-	3.90277e-22	0.299102	1.67693e-20	Female	7.65849e-06	2.7203e-05	0.0961134	0.188269
inParent_Central_memory_Tconv_cells_in_Tconv_cells	Proportion	T Differentiation	4.66945e-22	0.29856	1.94366e-20	Male	1.77941e-06	7.31537e-06	0.00113923	0.00624465
inCD45_CD85j+_CD4+_T_cells_in_CD45+_cells	Proportion	CD4T	6.76223e-22	0.297438	2.72948e-20	/	0.85238	0.899659	1.11245e-05	0.000121457
inParent_CD16+_mDCs_in_mDCs	Proportion	Innate	1.32812e-21	0.295379	5.20311e-20	/	0.926245	0.947587	0.173459	0.267436
FSC_in_Memory_CD8+_T_cells	Morphology	-	1.89653e-21	0.294286	7.21766e-20	Male	4.8544e-09	3.03571e-08	0.0261335	0.0731299
inCD45_Tfh17_cells_in_CD45+_cells	Proportion	T Humoral	3.15484e-21	0.292716	1.16729e-19	/	0.112908	0.169553	3.49543e-06	4.4342e-05
inParent_CD28-_CD8+_T_cells_in_CD8+_T_cells	Proportion	T Suppression	3.29076e-21	0.292586	1.18467e-19	Male	2.00578e-17	5.23863e-16	0.00551144	0.0219141
CD25_in_Effector_memory_CD4+_T_cells	MFI	-	8.76937e-21	-0.289533	3.0739e-19	Female	0.0107464	0.0217873	0.0256051	0.0719536
inParent_CD28+_CD8+_T_cells_in_CD8+_T_cells	Proportion	T Effect (Activation)	1.12619e-20	-0.288747	3.84637e-19	Female	2.55168e-16	4.92585e-15	0.0156885	0.049755
CD28+/CD28-_CD8+_T	Proportion	-	1.35656e-20	-0.288162	4.51736e-19	Female	7.54477e-17	1.64748e-15	0.0092286	0.0334945
inParent_HLADR+_CD38-_CD4+_T_cells_in_CD4+_T_cells	Proportion	T Effect (Activation)	2.85361e-20	0.285807	9.27076e-19	Male	1.44644e-15	2.43881e-14	0.233116	0.322776
inParent_CD85j+_CD4+_T_cells_in_CD4+_T_cells	Proportion	T Effect (Activation)	3.77467e-20	0.284916	1.18182e-18	/	0.0823767	0.128786	2.41801e-05	0.000233391
CD16+/CD16-_mDCs	Proportion	-	3.81519e-20	0.284882	1.18182e-18	/	0.891374	0.926139	0.481708	0.531155
FSC_in_Effector_memory_CD8+_T_cells	Morphology	-	7.43241e-20	0.282743	2.24999e-18	Male	1.76821e-09	1.15454e-08	0.0278148	0.0770257
CXCR5_in_Tfr_cells	MFI	-	7.8452e-20	0.282569	2.32218e-18	/	0.505929	0.604392	1.02563e-05	0.000112904
inCD45_pDCs_in_CD45+_cells	Proportion	Innate	1.91904e-19	-0.279668	5.55688e-18	/	0.464694	0.566791	0.0605165	0.136162
CD85j_in_CD28-_CD4-_CD8-_T_cells	MFI	-	2.06365e-19	0.279431	5.84846e-18	/	0.991334	0.99582	0.151908	0.247059
inParent_CD16-_mDCs_in_mDCs	Proportion	Innate	2.6053e-19	-0.278669	7.2297e-18	/	0.728151	0.800905	0.224729	0.314102
inCD45_HLADR+_CD38-_CD3+_T_cells_in_CD45+_cells	Proportion	-	3.81174e-19	0.27742	1.03617e-17	Male	1.60953e-15	2.67987e-14	0.00039832	0.00261361
CD25_in_Tfh9_cells	MFI	-	5.08657e-19	0.276468	1.35506e-17	/	0.914587	0.939692	0.0556818	0.128919
inParent_CD85j+_CD4-_CD8-_T_cells_in_CD4-_CD8-_T_cells	Proportion	T Effect (Activation)	5.64802e-19	0.276122	1.47513e-17	/	0.0363228	0.0632443	0.571146	0.611281
inCD45_CXCR3-_CCR4+_Tfh_cells_in_CD45+_cells	Proportion	T Humoral	7.48872e-19	0.275186	1.91826e-17	Female	0.0128195	0.0253723	2.98768e-06	3.89315e-05
inCD45_CD28+_CD4-_CD8-_T_cells_in_CD45+_cells	Proportion	DNT	9.39235e-19	-0.274432	2.36049e-17	Male	0.00160494	0.0037637	0.000102749	0.000819529
FSC_in_CXCR3+_CCR4-_CD8+_T_cells	Morphology	-	1.06079e-18	0.274027	2.61662e-17	Male	1.03407e-09	6.95647e-09	0.0422139	0.104515
FSC_in_Tc17_cells	Morphology	-	1.67449e-18	0.272498	4.05531e-17	Male	5.55058e-06	2.02558e-05	0.000586596	0.00363417
inCD45_CD57+_CD4+_T_cells_in_CD45+_cells	Proportion	CD4T	2.231e-18	0.271532	5.3066e-17	Male	3.88116e-07	1.78883e-06	0.0149515	0.0476974
inParent_HLADR-_CD38+_CD8+_T_cells_in_CD8+_T_cells	Proportion	T Effect (Activation)	2.29965e-18	-0.271429	5.37393e-17	Female	8.80762e-21	4.34509e-19	0.0107389	0.0370577
inParent_HLADR+_CD38-_CD4-_CD8-_T_cells_in_CD4-_CD8-_T_cells	Proportion	T Effect (Activation)	4.63611e-18	0.269051	1.05214e-16	Male	1.87467e-11	1.57047e-10	6.60069e-07	1.01059e-05
inCD45_Central_memory_CD4+_T_cells_in_CD45+_cells	Proportion	CD4T	4.66039e-18	0.269034	1.05214e-16	/	0.0407331	0.0700083	9.00137e-08	1.90315e-06
FSC_in_CD28+_CD4+_CD8+_T_cells	Morphology	-	5.03743e-18	0.268768	1.11831e-16	Male	0.0188294	0.0356768	0.0164352	0.0516315
inCD45_CD28+_CD8+_T_cells_in_CD45+_cells	Proportion	CD8T	5.47984e-18	-0.268481	1.19658e-16	/	0.150609	0.214787	1.12821e-05	0.000122177
inCD45_Central_memory_Tconv_cells_in_CD45+_cells	Proportion	T Conv	1.00059e-17	0.266415	2.14965e-16	/	0.0471435	0.0795882	1.85782e-07	3.53518e-06
CD45RA_in_Naive_Treg_cells	MFI	-	1.16777e-17	-0.265882	2.46899e-16	Female	0.000300598	0.000802397	0.159106	0.254418
inCD45_CD8+_MAIT_cells_in_CD45+_cells	Proportion	T Unconv	1.30846e-17	-0.265488	2.72324e-16	/	0.360222	0.460035	0.00368858	0.0162152
inParent_CD57+_CD3+_T_cells_in_CD3+_T_cells	Proportion	-	1.42269e-17	0.265198	2.91542e-16	Male	8.74684e-32	2.27019e-29	0.0209329	0.0614178
CCR4_in_Tc17_cells	MFI	-	1.66049e-17	0.264662	3.35117e-16	/	0.646167	0.735008	0.715855	0.739161
CD127_in_CD4+_CD8+_T_cells	MFI	-	1.74346e-17	-0.264493	3.46611e-16	/	0.655384	0.742896	0.0298668	0.0805316
CD85j_in_CD8+_T_cells	MFI	-	1.91913e-17	0.264159	3.75925e-16	Male	1.45484e-09	9.7379e-09	0.824487	0.835146
inCD45_HLADR+_CD38-_CD8+_T_cells_in_CD45+_cells	Proportion	CD8T	2.61735e-17	0.263077	5.05263e-16	Male	4.35823e-17	1.03664e-15	3.77842e-06	4.74798e-05
inCD45_HLADR+_CD38-_CD4+_CD8+_T_cells_in_CD45+_cells	Proportion	DPT	2.68449e-17	0.262988	5.1082e-16	Male	0.000258607	0.000701558	0.0985566	0.190257
inCD45_MAIT_cells_in_CD45+_cells	Proportion	T Unconv	2.79234e-17	-0.262851	5.23858e-16	/	0.332019	0.429785	0.00133971	0.00710951
CXCR5_in_CXCR3-_CCR4+_CD4+_T_cells	MFI	-	6.86452e-17	0.259682	1.26994e-15	Female	1.03214e-09	6.95647e-09	0.0909942	0.181444
SSC_in_Tc1_cells	Morphology	-	7.65499e-17	0.259295	1.39677e-15	Male	4.99943e-09	3.11179e-08	0.363331	0.438764
inParent_CD57+_CD4-_CD8-_T_cells_in_CD4-_CD8-_T_cells	Proportion	T Suppression	8.65698e-17	0.258857	1.55826e-15	Male	2.82094e-08	1.59216e-07	0.0243716	0.0690703
inCD45_Tfh9_cells_in_CD45+_cells	Proportion	T Humoral	1.66753e-16	0.256512	2.96153e-15	Female	0.00151124	0.00356278	6.58765e-05	0.000555364
FSC_in_Alpha_beta_T_cells	Morphology	-	2.649e-16	0.254842	4.64272e-15	Male	2.01734e-11	1.6666e-10	0.101901	0.19418
inCD45_HLADR-_CD38+_CD8+_T_cells_in_CD45+_cells	Proportion	CD8T	2.88062e-16	-0.254538	4.8806e-15	Female	0.000228551	0.000627691	4.17356e-05	0.000365736
inParent_Activated_CD8+_T_cells_in_CD8+_T_cells	Proportion	T Effect (Activation)	2.82837e-16	0.254604	4.8806e-15	Female	0.0114253	0.0229887	0.459104	0.514923
FSC_in_Central_memory_CD8+_T_cells	Morphology	-	2.89465e-16	0.25452	4.8806e-15	/	0.115971	0.172596	0.0380438	0.097265
inParent_CD45RA+_CCR7+_CD4+_T_cells_in_CD4+_T_cells	Proportion	T precursor	3.20973e-16	-0.254145	5.3442e-15	Female	2.72637e-13	3.18555e-12	0.122591	0.217142
CD38_in_CD27+_memory_B_cells	MFI	-	3.40405e-16	-0.253931	5.59777e-15	Female	8.19895e-12	7.13791e-11	0.00361619	0.0160025
CD45RA+CCR7+/Memory_CD4+_T	Proportion	-	3.8833e-16	-0.253452	6.30799e-15	Female	4.55112e-14	6.06209e-13	0.321164	0.402059
CD127_in_CXCR3+_CCR4-_CD8+_T_cells	MFI	-	5.57376e-16	-0.252131	8.94488e-15	Female	1.2204e-10	9.08143e-10	0.000684655	0.00410793
FSC_in_Tc1_cells	Morphology	-	5.73298e-16	0.252028	9.09086e-15	Male	1.36277e-11	1.15618e-10	0.0943432	0.185859
CD38_in_HLADR-_CD38+_CD4+_T_cells	MFI	-	8.01476e-16	-0.250796	1.25596e-14	Female	0.0102329	0.0208413	0.596874	0.632991
inParent_HLADR-_CD38+_CD4+_T_cells_in_CD4+_T_cells	Proportion	T Effect (Activation)	8.48867e-16	-0.250584	1.31047e-14	Female	8.58113e-17	1.8143e-15	0.000353703	0.00237945
SSC_in_CXCR3+_CCR4-_CD8+_T_cells	Morphology	-	8.5594e-16	0.250553	1.31047e-14	Male	2.04666e-06	8.28616e-06	0.327916	0.407068
inCD45_Classical_monocytes_in_CD45+_cells	Proportion	Innate	9.08361e-16	-0.250334	1.37493e-14	Male	1.58098e-09	1.04769e-08	0.224607	0.314102
FSC_in_CD3+_T_cells	Morphology	-	1.18882e-15	0.249338	1.77923e-14	Male	3.68676e-11	2.88869e-10	0.0826796	0.169169
inParent_Activated_Treg_cells_in_Treg_cells	Proportion	T regulatory	1.29887e-15	0.249009	1.92233e-14	Male	3.28961e-06	1.25913e-05	0.0050296	0.0204875
CD25_in_Tc17_cells	MFI	-	1.5043e-15	0.248463	2.2019e-14	/	0.251152	0.338752	0.318147	0.400162
Naive/Memory_CD4+_T	Proportion	-	1.59474e-15	-0.248245	2.30891e-14	Female	6.7108e-14	8.59499e-13	0.383737	0.452335
inCD45_Central_memory_CD8+_T_cells_in_CD45+_cells	Proportion	CD8T	2.23574e-15	0.246982	3.20216e-14	Male	0.0223684	0.0412669	1.14916e-08	3.06136e-07
inParent_Naive_CD4+_T_cells_in_CD4+_T_cells	Proportion	T precursor	2.64916e-15	-0.246345	3.75392e-14	Female	2.77651e-13	3.21592e-12	0.124352	0.219386
inParent_CD85j+_CD3+_T_cells_in_CD3+_T_cells	Proportion	-	2.90816e-15	0.245994	4.07755e-14	Male	2.89211e-23	2.26605e-21	0.168875	0.264637
inParent_CD45RA+_CCR7+_Tconv_cells_in_Tconv_cells	Proportion	T precursor	3.1619e-15	-0.245678	4.38713e-14	Female	3.44888e-12	3.14651e-11	0.0940941	0.185859
inParent_HLADR+_CD38-_CD4+_CD8+_T_cells_in_CD4+_CD8+_T_cells	Proportion	T Effect (Activation)	4.42543e-15	0.244407	6.07698e-14	Male	3.59827e-05	0.000113845	0.00549948	0.0219141
inParent_HLADR-_CD38+_CD3+_T_cells_in_CD3+_T_cells	Proportion	-	5.28214e-15	-0.243734	7.1794e-14	Female	3.69481e-28	4.92149e-26	0.100663	0.192648
Naive/Memory_Tconv	Proportion	-	6.31023e-15	-0.243057	8.49013e-14	Female	6.9438e-13	7.28279e-12	0.305088	0.392635
CD45RA+CCR7+/Memory_Tconv	Proportion	-	7.24707e-15	-0.242528	9.65309e-14	Female	7.30691e-13	7.60376e-12	0.241476	0.330232
inParent_Naive_Tconv_cells_in_Tconv_cells	Proportion	T precursor	8.33725e-15	-0.241991	1.09953e-13	Female	2.61114e-12	2.41531e-11	0.115093	0.210009
inParent_CD57+_CD4+_T_cells_in_CD4+_T_cells	Proportion	T Suppression	8.63491e-15	0.241857	1.12762e-13	Male	2.6294e-13	3.09943e-12	0.37694	0.44797
CD85j_in_Lymphocytes	MFI	-	9.02935e-15	0.241685	1.16768e-13	Male	8.95497e-07	3.8602e-06	0.140502	0.235111
HLADR_in_PD-1+_CD4-_CD8-_T_cells	MFI	-	1.15744e-14	0.24073	1.48242e-13	Male	0.00293465	0.00661414	0.00181703	0.00920258
inCD45_CD28-_CD4+_T_cells_in_CD45+_cells	Proportion	CD4T	1.3609e-14	0.240104	1.7264e-13	/	0.443931	0.545494	0.0176483	0.0539165
inParent_Memory_CD4+_T_cells_in_CD4+_T_cells	Proportion	T Differentiation	1.43684e-14	0.239894	1.80554e-13	Male	6.20725e-12	5.51204e-11	0.576171	0.615212
SSC_in_Alpha_beta_T_cells	Morphology	-	2.36531e-14	0.237956	2.94448e-13	Male	2.55891e-07	1.23495e-06	0.341319	0.419788
CD95_in_Stem_memory_CD8+_T_cells	MFI	-	2.79421e-14	0.237304	3.44619e-13	/	0.0421036	0.0721777	0.0195655	0.0585645
inCD45_Tc9_cells_in_CD45+_cells	Proportion	CD8T	4.10299e-14	-0.235794	5.01393e-13	/	0.106795	0.162386	0.0204497	0.0606752
inCD45_Tfh_cells_in_CD45+_cells	Proportion	T Humoral	4.68472e-14	0.235271	5.67277e-13	Female	1.79923e-08	1.04199e-07	5.62403e-07	8.9181e-06
HLADR_in_mDCs	MFI	-	6.85933e-14	-0.233758	8.2312e-13	/	0.570001	0.668346	0.33003	0.409311
CD38_in_Class-switched_B_cells	MFI	-	7.00044e-14	-0.233677	8.32553e-13	Female	9.43449e-08	4.83336e-07	0.00975017	0.0348749
inCD45_Tfh17Tfh1_cells_in_CD45+_cells	Proportion	T Humoral	7.84667e-14	0.233222	9.24935e-13	Female	5.16831e-06	1.89647e-05	1.62797e-09	5.04293e-08
CD161_in_MAIT_cells	MFI	-	8.17521e-14	-0.233058	9.55209e-13	/	0.482176	0.583871	0.00946254	0.0340651
CD25_in_Tfh2_cells	MFI	-	8.73217e-14	0.232794	1.01141e-12	/	0.149467	0.213616	0.117331	0.211196
FSC_in_PD-1+_CD4+_CD8+_T_cells	Morphology	-	9.69299e-14	0.232376	1.11302e-12	/	0.609276	0.700453	0.00848975	0.0312385
CD95_in_Effector_CD8+_T_cells	MFI	-	1.16271e-13	0.231646	1.3237e-12	Female	4.46309e-10	3.11407e-09	0.0203864	0.0606752
inParent_Memory_Tconv_cells_in_Tconv_cells	Proportion	T Differentiation	1.20124e-13	0.231515	1.35598e-12	Male	5.23817e-11	4.03309e-10	0.654479	0.68589
inParent_CXCR3+_CCR4-_Tfh_cells_in_Tfh_cells	Proportion	T Humoral	1.35386e-13	-0.231033	1.51542e-12	Female	2.54422e-14	3.60124e-13	0.0817722	0.167953
inCD45_Memory_Tconv_cells_in_CD45+_cells	Proportion	T Conv	1.49861e-13	0.230623	1.66345e-12	Female	0.00784477	0.0163269	4.18746e-06	5.16453e-05
inCD45_Memory_CD4+_T_cells_in_CD45+_cells	Proportion	CD4T	1.54129e-13	0.23051	1.69669e-12	Female	0.0144295	0.0282233	1.23828e-06	1.81251e-05
FSC_in_CD28+_CD3+_T_cells	Morphology	-	1.59003e-13	0.230384	1.736e-12	Male	6.70645e-05	0.000202104	0.0583066	0.132533
CXCR5_in_Tc2_cells	MFI	-	2.43207e-13	0.228658	2.63375e-12	Female	4.36881e-06	1.63462e-05	0.0909811	0.181444
inParent_CD85j+_CD4+_CD8+_T_cells_in_CD4+_CD8+_T_cells	Proportion	T Effect (Activation)	2.69329e-13	0.228242	2.89311e-12	Male	0.0165663	0.0318417	0.00796588	0.0298289
FSC_in_CD4+_CD8+_T_cells	Morphology	-	2.76633e-13	0.228132	2.94781e-12	/	0.611713	0.702416	0.0345047	0.090473
inCD45_CD57+_CD3+_T_cells_in_CD45+_cells	Proportion	-	3.2196e-13	0.227511	3.40358e-12	Male	1.47334e-22	9.34521e-21	0.000500793	0.00317646
inCD45_CD85j+_CD4+_CD8+_T_cells_in_CD45+_cells	Proportion	DPT	3.57985e-13	0.227076	3.73954e-12	Male	0.0248689	0.0452532	0.324586	0.404442
CD85j_in_CD57+_CD4+_T_cells	MFI	-	3.59356e-13	0.22706	3.73954e-12	/	0.138981	0.201658	0.102639	0.194534
SSC_in_CD3+_T_cells	Morphology	-	4.64278e-13	0.226005	4.79394e-12	Male	8.61401e-09	5.21539e-08	0.261208	0.351088
inCD45_Th1_cells_in_CD45+_cells	Proportion	CD4T	1.02654e-12	0.222703	1.04377e-11	Female	0.0211301	0.039145	0.000454693	0.00292585
inParent_Tc9_cells_in_CD8+_T_cells	Proportion	T Effect (Activation)	1.02284e-12	-0.222718	1.04377e-11	/	0.848267	0.898165	0.00292348	0.0134279
FSC_in_CD95+_CD8+_T_cells	Morphology	-	1.14724e-12	0.222236	1.15767e-11	Male	2.76482e-07	1.31058e-06	0.0614877	0.13745
CD28_in_CD8+_T_cells	MFI	-	1.15652e-12	-0.222203	1.15826e-11	Female	2.62729e-07	1.25883e-06	0.00164571	0.00852953
CD86_in_mDCs	MFI	-	1.3434e-12	0.221572	1.33538e-11	Female	0.0257881	0.0466075	0.165792	0.261344
FSC_in_CXCR3-_CCR4+_CD8+_T_cells	Morphology	-	1.51609e-12	0.221061	1.49587e-11	Male	3.9231e-16	7.15832e-15	0.0541858	0.126181
inCD45_Activated_Treg_cells_in_CD45+_cells	Proportion	T regulatory	1.57801e-12	0.220892	1.54552e-11	Male	0.00294992	0.00663733	7.54607e-07	1.12937e-05
CD161_in_CD8+_MAIT_cells	MFI	-	1.75177e-12	-0.220449	1.70318e-11	/	0.292816	0.386169	0.0132931	0.0438278
NKG2D_in_MAIT_cells	MFI	-	1.89601e-12	-0.220114	1.83007e-11	/	0.0924101	0.142796	0.243232	0.331952
CD95_in_CD45RA+_CCR7+_CD4+_T_cells	MFI	-	2.1606e-12	0.219558	2.07044e-11	/	0.851489	0.899432	3.69168e-05	0.000332251
inCD45_CD57+_CD4+_CD8+_T_cells_in_CD45+_cells	Proportion	DPT	2.22666e-12	0.21943	2.11851e-11	Male	2.52211e-05	8.11462e-05	0.700431	0.723797
HLADR_in_CD85j+_CD4-_CD8-_T_cells	MFI	-	2.88846e-12	0.218318	2.72868e-11	Male	0.0153097	0.0297267	0.00827496	0.0306173
CD95_in_CD45RA+_CCR7+_Tconv_cells	MFI	-	3.12506e-12	0.217981	2.9314e-11	/	0.849935	0.898502	3.84682e-05	0.000339336
inCD45_CD95+_Tconv_cells_in_CD45+_cells	Proportion	T Conv	3.27336e-12	0.217781	3.04903e-11	Female	0.00796012	0.0165154	9.38267e-06	0.000104148
inCD45_Non-Classical_monocytes_in_CD45+_cells	Proportion	Innate	3.3282e-12	0.21771	3.07858e-11	Male	1.99067e-11	1.65723e-10	0.396737	0.46437
inCD45_CD95+_CD4+_T_cells_in_CD45+_cells	Proportion	CD4T	3.46789e-12	0.217533	3.18568e-11	Female	0.0126624	0.0250986	5.71451e-06	6.61889e-05
CD85j_in_CD28-_CD4+_T_cells	MFI	-	4.09496e-12	0.216817	3.73595e-11	/	0.58631	0.680283	0.00876873	0.0319999
CXCR5_in_Lymphocytes	MFI	-	5.66034e-12	0.215415	5.12896e-11	Female	6.37257e-18	1.84527e-16	0.128613	0.222772
inParent_HLADR+_CD38+_CD4-_CD8-_T_cells_in_CD4-_CD8-_T_cells	Proportion	T Effect (Activation)	5.99475e-12	0.215166	5.39528e-11	Female	0.0202562	0.037736	8.65589e-08	1.85962e-06
inParent_CD95+_CD4+_T_cells_in_CD4+_T_cells	Proportion	T Differentiation	6.67865e-12	0.214695	5.97044e-11	Male	3.36182e-11	2.64967e-10	0.292273	0.382187
SSC_in_HLADR+_CD38-_CD4+_T_cells	Morphology	-	7.88148e-12	0.213972	6.99876e-11	/	0.693703	0.775829	0.112396	0.206498
inParent_CD28+_CD4+_T_cells_in_CD4+_T_cells	Proportion	T Effect (Activation)	8.16434e-12	-0.213818	7.20192e-11	Female	0.0204211	0.0379901	0.34191	0.419788
inParent_Tfh17_cells_in_Tfh_cells	Proportion	T Humoral	8.92868e-12	0.213425	7.82434e-11	Male	1.08628e-22	7.2346e-21	0.0456506	0.111777
inParent_CD4-_CD8-_T_cells_in_CD3+_T_cells	Proportion	T Differentiation	9.22306e-12	-0.213283	8.02949e-11	Male	2.27193e-06	9.06053e-06	0.763907	0.780909
FSC_in_CXCR3+_CCR4-_CD4+_T_cells	Morphology	-	1.06543e-11	0.212648	9.21529e-11	Male	0.000575358	0.00146535	0.0315037	0.084094
inParent_CXCR5+_CD8+_T_cells_in_CD8+_T_cells	Proportion	T Effect (Activation)	1.10052e-11	0.212506	9.39678e-11	Female	0.022776	0.0419028	0.180567	0.273002
inParent_CD28-_CD4+_T_cells_in_CD4+_T_cells	Proportion	T Suppression	1.09864e-11	0.212513	9.39678e-11	Male	0.0231299	0.0424367	0.377776	0.448482
CD28+/CD28-_CD4+_T	Proportion	-	1.32893e-11	-0.211672	1.12748e-10	Female	0.0110341	0.0223026	0.38125	0.449801
SSC_in_Effector_memory_Tconv_cells	Morphology	-	1.46117e-11	0.211252	1.23182e-10	Female	4.74456e-06	1.76038e-05	0.129716	0.223811
CD45RA_in_CD4+_T_cells	MFI	-	1.65492e-11	-0.210699	1.38639e-10	Female	5.31096e-07	2.39803e-06	0.217858	0.308866
inParent_CD4+_T_cells_in_CD3+_T_cells	Proportion	T Differentiation	1.80888e-11	0.210303	1.50589e-10	Female	1.24122e-20	5.90467e-19	0.00373905	0.016383
IL-8	Cytokine	-	2.4136e-11	0.209013	1.99684e-10	Male	2.2539e-08	1.29405e-07	0.0973369	0.189294
inCD45_Activated_CD4+_T_cells_in_CD45+_cells	Proportion	CD4T	2.45615e-11	0.208935	2.0195e-10	Female	0.00476946	0.0103806	3.53098e-08	8.25135e-07
inParent_CD95+_Tconv_cells_in_Tconv_cells	Proportion	T Differentiation	2.47229e-11	0.208906	2.0203e-10	Male	1.84623e-10	1.3512e-09	0.301317	0.389664
CD95_in_Naive_Tconv_cells	MFI	-	2.53641e-11	0.208791	2.06006e-10	/	0.668848	0.755005	3.72898e-05	0.000332746
CXCR5_in_CXCR3-_CCR4+_CD8+_T_cells	MFI	-	2.62688e-11	0.208633	2.12061e-10	Female	5.98588e-06	2.16663e-05	0.0779555	0.162753
CD95_in_Naive_CD4+_T_cells	MFI	-	3.25764e-11	0.207664	2.61396e-10	/	0.574701	0.670905	2.89549e-05	0.000273532
CXCR5_in_Th17_cells	MFI	-	3.58283e-11	0.207233	2.84067e-10	Female	1.29084e-11	1.10218e-10	0.1537	0.249014
inCD45_CXCR3+_CCR4-_CD4+_T_cells_in_CD45+_cells	Proportion	CD4T	3.56532e-11	0.207256	2.84067e-10	/	0.154257	0.219754	2.33172e-06	3.20191e-05
HLADR_in_CD69+_CD3+_T_cells	MFI	-	4.78763e-11	0.205917	3.77344e-10	/	0.277934	0.369037	0.209071	0.298701
CD45RA_in_Memory_CD8+_T_cells	MFI	-	4.92342e-11	-0.20579	3.85765e-10	Female	0.00768266	0.0160146	0.520038	0.565462
inParent_CD69+_CD4-_CD8-_T_cells_in_CD4-_CD8-_T_cells	Proportion	T Effect (Activation)	5.06473e-11	0.20566	3.94516e-10	/	0.0656989	0.106461	0.184673	0.275151
HLADR_in_CD8+_T_cells	MFI	-	5.10299e-11	0.205626	3.95185e-10	Male	0.0164925	0.0317456	0.570574	0.611281
SSC_in_CD4+_CD8+_T_cells	Morphology	-	5.3584e-11	0.205403	4.12565e-10	/	0.403234	0.5048	0.406791	0.472231
SSC_in_Effector_memory_CD8+_T_cells	Morphology	-	7.26751e-11	0.204006	5.56341e-10	/	0.509461	0.607523	0.278586	0.368863
CD45RA_in_CD3+_T_cells	MFI	-	8.41567e-11	-0.20333	6.40553e-10	/	0.0326343	0.0573469	0.735979	0.755257
CD64_in_Lymphocytes	MFI	-	8.8675e-11	0.203088	6.71109e-10	Female	1.01772e-09	6.91637e-09	0.046005	0.112438
CD45RA_in_Tconv_cells	MFI	-	8.93033e-11	-0.203056	6.72045e-10	Female	1.69847e-06	7.00423e-06	0.0819589	0.167953
HLADR_in_CD69+_CD8+_T_cells	MFI	-	9.60168e-11	0.20272	7.18508e-10	/	0.869983	0.91515	0.000121065	0.000948581
inCD45_Tc17_cells_in_CD45+_cells	Proportion	CD8T	9.68039e-11	-0.202682	7.20351e-10	/	0.0527106	0.0884264	3.29311e-05	0.000304613
CD38_in_IgM_only_memory_B_cells	MFI	-	1.05569e-10	-0.20228	7.81214e-10	Female	0.0219502	0.0406078	6.70758e-08	1.47845e-06
inCD45_CD85j+_CD3+_T_cells_in_CD45+_cells	Proportion	-	1.1272e-10	0.201976	8.29516e-10	Male	2.68104e-15	4.30258e-14	0.000969385	0.00547127
inCD45_Monocytes_in_CD45+_cells	Proportion	Innate	1.13935e-10	-0.201926	8.33854e-10	Male	2.42398e-10	1.74526e-09	0.332699	0.411854
inParent_CD57+_CD4+_CD8+_T_cells_in_CD4+_CD8+_T_cells	Proportion	T Suppression	1.17336e-10	0.201789	8.54052e-10	Male	3.84073e-07	1.77634e-06	0.359232	0.434396
CD45RA_in_CD8+_T_cells	MFI	-	1.23069e-10	-0.201567	8.90911e-10	Female	8.18279e-08	4.24104e-07	0.0263945	0.0735511
CD38_in_Unswitched_B_cells	MFI	-	1.25897e-10	-0.201461	9.06457e-10	Female	2.82312e-10	2.02172e-09	0.000130907	0.00101377
CXCR3_in_Th1_cells	MFI	-	1.26856e-10	-0.201426	9.08456e-10	/	0.142024	0.205468	0.136227	0.231151
SSC_in_HLADR-_CD38+_CD4+_T_cells	Morphology	-	1.35114e-10	0.201132	9.62416e-10	/	0.631387	0.721275	0.10092	0.192862
SSC_in_Treg_cells	Morphology	-	1.52684e-10	0.20056	1.07652e-09	Male	3.9525e-06	1.48721e-05	0.203581	0.293792
inCD45_Th17_cells_in_CD45+_cells	Proportion	CD4T	1.5275e-10	0.200558	1.07652e-09	/	0.571961	0.669465	1.48074e-06	2.14385e-05
CD85j_in_HLADR+_CD38-_CD3+_T_cells	MFI	-	1.84051e-10	0.199683	1.29029e-09	Male	0.000405256	0.00105636	0.10764	0.201372
CCR6_in_CXCR3-_CCR4+_CD8+_T_cells	MFI	-	1.99132e-10	-0.199312	1.38871e-09	/	0.0545943	0.0908995	1.12489e-06	1.66484e-05
FSC_in_Effector_memory_Tconv_cells	Morphology	-	2.1036e-10	0.199053	1.45937e-09	Female	0.0259589	0.0468527	0.0482399	0.116195
CCR7_in_Central_memory_Tconv_cells	MFI	-	2.18223e-10	0.19888	1.50607e-09	Male	6.11177e-06	2.2062e-05	0.00436429	0.0185726
SSC_in_CD57+_CD4+_T_cells	Morphology	-	2.34154e-10	0.198547	1.6077e-09	Female	0.00723643	0.0151555	0.028613	0.0784209
inParent_Tc17_cells_in_CD8+_T_cells	Proportion	T Effect (Activation)	2.52036e-10	-0.198198	1.7216e-09	Female	1.846e-05	6.10143e-05	0.0657765	0.144578
FSC_in_Th1_cells	Morphology	-	2.57146e-10	0.198103	1.74754e-09	Male	2.31987e-07	1.12366e-06	0.0689381	0.148826
CCR4_in_Th2_cells	MFI	-	2.80927e-10	0.197683	1.89947e-09	Male	9.62498e-17	2.0032e-15	0.0870809	0.176098
SSC_in_CD4+_T_cells	Morphology	-	2.88887e-10	0.19755	1.94342e-09	/	0.0651994	0.10578	0.17629	0.269597
SSC_in_Tconv_cells	Morphology	-	3.94759e-10	0.196059	2.64231e-09	/	0.0574267	0.0951398	0.176137	0.269597
HLADR_in_Treg_cells	MFI	-	4.61294e-10	0.195311	3.07222e-09	Male	5.21341e-05	0.000160006	0.0166808	0.0521569
inCD45_CD16+_mDCs_in_CD45+_cells	Proportion	Innate	4.72036e-10	0.1952	3.12812e-09	Male	0.000137654	0.000393466	0.127227	0.221258
CXCR3_in_Th17Th1_cells	MFI	-	8.77739e-10	0.192188	5.78786e-09	/	0.879022	0.919762	0.0118775	0.0398508
HLADR_in_PD-1+_CD4+_CD8+_T_cells	MFI	-	1.1349e-09	0.190926	7.44675e-09	/	0.362874	0.462092	0.0977121	0.189727
FSC_in_Th17Th1_cells	Morphology	-	1.21002e-09	0.19061	7.90071e-09	/	0.580719	0.676152	0.0576882	0.131577
SSC_in_Effector_memory_CD4+_T_cells	Morphology	-	1.23424e-09	0.190512	8.01955e-09	Female	2.14942e-06	8.62359e-06	0.134459	0.229027
CD95_in_Memory_CD8+_T_cells	MFI	-	1.26003e-09	0.19041	8.14736e-09	Female	1.72915e-13	2.13262e-12	0.0356329	0.0923753
CD4/CD8	Proportion	-	1.33212e-09	0.190135	8.53784e-09	Female	5.71134e-18	1.69056e-16	0.00235461	0.0114884
FSC_in_NKT_cells	Morphology	-	1.33324e-09	0.190131	8.53784e-09	Male	0.000369589	0.000967175	0.0478805	0.115538
inParent_Stem_memory_CD4+_T_cells_in_CD4+_T_cells	Proportion	T precursor	1.43881e-09	-0.189753	9.16984e-09	Female	8.08976e-05	0.00023999	0.00337862	0.0151831
HLADR_in_CD85j+_CD3+_T_cells	MFI	-	1.48898e-09	0.189583	9.4444e-09	/	0.42217	0.523585	0.639208	0.671032
inParent_Effector_CD8+_T_cells_in_CD8+_T_cells	Proportion	T Differentiation	1.53159e-09	0.189443	9.66863e-09	Male	0.000150727	0.000428993	0.000153514	0.00114877
SSC_in_Memory_CD8+_T_cells	Morphology	-	1.5499e-09	0.189384	9.73803e-09	/	0.290839	0.384323	0.304732	0.392556
CD127_in_CD4-_CD8-_T_cells	MFI	-	1.91451e-09	-0.188331	1.19724e-08	/	0.0455811	0.0772443	0.000380755	0.00252321
CCR7_in_Central_memory_CD4+_T_cells	MFI	-	2.11154e-09	0.187841	1.31428e-08	Male	1.79823e-05	5.97318e-05	0.0014472	0.00761925
inCD45_CD28-_CD4+_CD8+_T_cells_in_CD45+_cells	Proportion	DPT	2.55527e-09	0.186883	1.57647e-08	/	0.331442	0.429785	0.110288	0.204572
CD28_in_HLADR+_CD38-_CD4+_T_cells	MFI	-	2.55643e-09	-0.18688	1.57647e-08	/	0.71188	0.790187	0.0608418	0.136663
inParent_CD28+_CD4+_CD8+_T_cells_in_CD4+_CD8+_T_cells	Proportion	T Effect (Activation)	2.59546e-09	-0.186804	1.59316e-08	/	0.1123	0.16902	0.106231	0.199295
FSC_in_Effector_memory_CD4+_T_cells	Morphology	-	2.64443e-09	0.18671	1.61577e-08	Female	0.0231868	0.0424825	0.0582728	0.132533
inParent_CD28-_CD4+_CD8+_T_cells_in_CD4+_CD8+_T_cells	Proportion	T Suppression	2.73427e-09	0.186541	1.66304e-08	/	0.127159	0.186331	0.117024	0.210927
SSC_in_Th2_cells	Morphology	-	3.05271e-09	0.185985	1.84828e-08	Male	0.00308799	0.00691293	0.290628	0.380912
CD28+/CD28-_CD3+_T	Proportion	-	3.29345e-09	-0.1856	1.98061e-08	Female	1.33731e-18	4.14256e-17	0.000866834	0.00499835
CD28+/CD28-_CD4+_CD8+_T	Proportion	-	3.30102e-09	-0.185588	1.98061e-08	/	0.205118	0.281957	0.0224185	0.0651996
PD-1_in_CD28+_CD8+_T_cells	MFI	-	3.47049e-09	0.185334	2.07296e-08	Male	0.00079393	0.00197297	0.379552	0.44971
inCD45_Tfh2_cells_in_CD45+_cells	Proportion	T Humoral	3.72129e-09	0.184979	2.21284e-08	Female	5.71087e-05	0.00017407	0.00127628	0.00682731
FSC_in_CD28+_CD4-_CD8-_T_cells	Morphology	-	4.11374e-09	0.184468	2.43534e-08	Male	5.07327e-13	5.44967e-12	0.0847475	0.17222
inCD45_CD16-_mDCs_in_CD45+_cells	Proportion	Innate	4.28253e-09	-0.184263	2.52404e-08	Male	4.94257e-14	6.45442e-13	0.0381904	0.097265
HLADR_in_CD28+_CD4-_CD8-_T_cells	MFI	-	5.51342e-09	0.182967	3.23519e-08	Male	3.1271e-08	1.73554e-07	0.0169071	0.0523728
inParent_CD28-_CD3+_T_cells_in_CD3+_T_cells	Proportion	-	6.38011e-09	0.182214	3.72733e-08	Male	8.8743e-19	2.88306e-17	0.000679379	0.00409472
CD95_in_CD95+_CD8+_T_cells	MFI	-	6.87449e-09	0.181828	3.99861e-08	Female	4.44021e-17	1.03761e-15	0.0476555	0.115203
SSC_in_PD-1+_CD8+_T_cells	Morphology	-	6.96848e-09	0.181758	4.03566e-08	Male	0.0121808	0.0242887	0.30417	0.392556
FSC_in_PD-1+_CD8+_T_cells	Morphology	-	7.78121e-09	0.181185	4.48683e-08	Male	2.91133e-08	1.62936e-07	0.079069	0.164284
inParent_Activated_CD3+_T_cells_in_CD3+_T_cells	Proportion	-	7.99259e-09	0.181046	4.58885e-08	/	0.703719	0.783086	0.00397282	0.0171811
SSC_in_CXCR3+_CCR4-_CD4+_T_cells	Morphology	-	1.01421e-08	0.179803	5.79798e-08	/	0.0693913	0.110826	0.183379	0.274253
CD57_in_CD69+_CD3+_T_cells	MFI	-	1.12578e-08	0.179255	6.40831e-08	Male	0.00468597	0.0102341	0.0226288	0.0655251
SSC_in_CD28+_CD4+_T_cells	Morphology	-	1.19427e-08	0.178944	6.76925e-08	/	0.114192	0.170903	0.115752	0.210342
NKp46_in_Terminal_NK_cells	MFI	-	1.23229e-08	-0.178779	6.9551e-08	Female	0.00223157	0.0051161	0.00581865	0.0228627
CXCR3_in_Tc9_cells	MFI	-	1.25979e-08	0.178663	7.08033e-08	Male	0.00976752	0.0199545	0.000196066	0.00142086
SSC_in_CD95+_CD8+_T_cells	Morphology	-	1.44626e-08	0.177934	8.09421e-08	/	0.102666	0.157668	0.266029	0.355631
CD25_in_Th17-like_Treg_cells	MFI	-	1.49699e-08	-0.177751	8.34306e-08	Male	0.0115666	0.0232029	0.00526846	0.0211373
inParent_CD28+_CD3+_T_cells_in_CD3+_T_cells	Proportion	-	1.71836e-08	-0.177019	9.53688e-08	Female	1.94149e-18	5.87741e-17	0.00209121	0.0104326
CCR4_in_CXCR5+_CD8+_T_cells	MFI	-	2.12211e-08	0.175892	1.17289e-07	Male	1.3264e-07	6.5924e-07	0.00845493	0.0311966
inParent_Tfh_cells_in_CD4+_T_cells	Proportion	T Humoral	2.15869e-08	0.1758	1.18817e-07	/	0.110031	0.166169	0.0661286	0.144874
SSC_in_PD-1+_CD3+_T_cells	Morphology	-	2.50756e-08	0.174995	1.37451e-07	/	0.799528	0.858848	0.208556	0.298701
CD127_in_CXCR3+_CCR4-_CD4+_T_cells	MFI	-	2.5379e-08	-0.174931	1.38544e-07	/	0.451627	0.55342	0.000148407	0.00111683
HLADR_in_CD85j+_CD8+_T_cells	MFI	-	2.62677e-08	0.174745	1.4281e-07	/	0.789769	0.850917	0.846561	0.854905
CD38_in_mDCs	MFI	-	3.04774e-08	-0.173942	1.65024e-07	/	0.0669281	0.107928	0.0109221	0.0374955
inCD45_Th17-like_Treg_cells_in_CD45+_cells	Proportion	T regulatory	3.35134e-08	0.173427	1.80728e-07	Male	0.000750757	0.00187267	4.72888e-06	5.52532e-05
Tfh1/Tfh2	Proportion	-	3.40142e-08	-0.173346	1.82689e-07	Female	5.18799e-16	9.21388e-15	0.0181692	0.0551284
FSC_in_Lymphocytes	Morphology	-	3.64446e-08	0.172971	1.94957e-07	Male	4.78559e-09	3.02105e-08	0.181803	0.273938
inCD45_CD57+_CD8+_T_cells_in_CD45+_cells	Proportion	CD8T	3.90215e-08	0.172598	2.07907e-07	Male	3.11502e-24	2.76614e-22	0.000285326	0.00196919
SSC_in_CD28+_CD4-_CD8-_T_cells	Morphology	-	3.98281e-08	0.172486	2.11e-07	Male	0.000176378	0.000493562	0.365396	0.44046
SSC_in_Th1_cells	Morphology	-	3.99189e-08	0.172474	2.11e-07	/	0.072674	0.115792	0.158717	0.254418
Th1/Th2	Proportion	-	4.21004e-08	0.172183	2.21651e-07	/	0.180493	0.252274	0.0280278	0.0774544
CD85j_in_CD4+_T_cells	MFI	-	4.6812e-08	0.171601	2.45487e-07	Female	3.75395e-05	0.000118209	0.076303	0.160816
CD57_in_CD3+_T_cells	MFI	-	4.8886e-08	0.171363	2.55357e-07	Male	4.67042e-13	5.09083e-12	0.177409	0.269943
FSC_in_PD-1+_CD3+_T_cells	Morphology	-	4.99641e-08	0.171243	2.59969e-07	Male	0.000550076	0.00140634	0.0873485	0.176098
CD25_in_Tfh17Tfh1_cells	MFI	-	5.66239e-08	0.170553	2.93475e-07	/	0.523595	0.621594	0.0159352	0.0504173
SSC_in_PD-1+_CD4+_T_cells	Morphology	-	6.48173e-08	0.169805	3.34638e-07	Female	3.61544e-05	0.000114118	0.118453	0.212354
inParent_CXCR3-_CCR4+_Tfh_cells_in_Tfh_cells	Proportion	T Humoral	6.5275e-08	0.169766	3.357e-07	Male	2.70514e-23	2.25203e-21	0.0363476	0.0938274
SSC_in_Effector_Tconv_cells	Morphology	-	7.07522e-08	0.169318	3.62469e-07	/	0.366501	0.46582	0.394375	0.462012
SSC_in_CD28+_CD3+_T_cells	Morphology	-	7.31951e-08	0.169129	3.72122e-07	Male	0.0027065	0.00615197	0.205936	0.295908
SSC_in_CD28-_CD8+_T_cells	Morphology	-	7.31284e-08	0.169134	3.72122e-07	/	0.418004	0.519871	0.164214	0.259778
CCR6_in_CD8+_T_cells	MFI	-	7.62391e-08	-0.168902	3.86124e-07	Female	0.00103545	0.00250767	0.0294378	0.0796975
CD85j_in_HLADR+_CD38-_CD4-_CD8-_T_cells	MFI	-	8.30947e-08	0.168421	4.1925e-07	/	0.10845	0.16434	0.403766	0.470119
inParent_Intermediate_monocytes_in_Monocytes	Proportion	Innate	8.6665e-08	0.168185	4.35614e-07	/	0.16091	0.228256	2.09966e-07	3.83116e-06
SSC_in_Tfh_cells	Morphology	-	1.00886e-07	0.167332	5.05189e-07	Female	5.86368e-07	2.62095e-06	0.136786	0.231805
CCR4_in_Tfr_cells	MFI	-	1.06225e-07	0.167041	5.29932e-07	Male	0.000410969	0.00106916	0.13789	0.232776
SSC_in_Effector_CD4+_T_cells	Morphology	-	1.08281e-07	0.166933	5.38171e-07	/	0.288116	0.381482	0.402687	0.469272
SSC_in_NKT_cells	Morphology	-	1.22786e-07	0.166222	6.07996e-07	/	0.440426	0.541687	0.1973	0.28659
CD85j_in_HLADR-_CD38+_CD4+_CD8+_T_cells	MFI	-	1.25686e-07	0.16609	6.20053e-07	/	0.565822	0.66403	0.883921	0.887921
CD85j_in_CD3+_T_cells	MFI	-	1.26517e-07	0.166052	6.21846e-07	/	0.488459	0.588803	0.271377	0.361474
FSC_in_HLADR+_CD38-_CD4+_T_cells	Morphology	-	1.33035e-07	0.165767	6.51482e-07	/	0.68862	0.772089	0.0693754	0.149155
CCR7_in_CD95+_CD8+_T_cells	MFI	-	1.39841e-07	0.165483	6.82301e-07	Female	1.6901e-09	1.10897e-08	0.16535	0.260955
HLADR_in_CD3+_T_cells	MFI	-	1.50053e-07	0.165081	7.29455e-07	Male	1.62156e-05	5.48204e-05	0.0429011	0.106019
CD85j_in_HLADR-_CD38+_CD4+_T_cells	MFI	-	1.56644e-07	0.164836	7.58726e-07	Female	8.50741e-16	1.47167e-14	0.154135	0.24916
SSC_in_CD95+_Tconv_cells	Morphology	-	1.6133e-07	0.164667	7.78591e-07	Female	3.25467e-06	1.2519e-05	0.17753	0.269943
SSC_in_Central_memory_CD8+_T_cells	Morphology	-	1.76656e-07	0.164147	8.49477e-07	/	0.168507	0.237515	0.313675	0.398748
ICOS_in_CXCR3-_CCR4+_Tfh_cells	MFI	-	1.78503e-07	-0.164088	8.52206e-07	/	0.341137	0.439453	0.730244	0.74995
inParent_CD69+_CD8+_T_cells_in_CD8+_T_cells	Proportion	T Effect (Activation)	1.78368e-07	0.164092	8.52206e-07	/	0.913911	0.939692	0.0850457	0.172421
inCD45_CD85j+_CD8+_T_cells_in_CD45+_cells	Proportion	CD8T	1.80967e-07	0.164009	8.57821e-07	Male	6.23407e-17	1.38396e-15	0.000195545	0.00142086
FSC_in_Tconv_cells	Morphology	-	1.80369e-07	0.164028	8.57821e-07	/	0.0763252	0.120599	0.0935281	0.185859
CD45RA_in_Treg_cells	MFI	-	1.85831e-07	-0.163856	8.77756e-07	/	0.0634455	0.103565	0.879318	0.883964
CD85j_in_PD-1+_CD4+_CD8+_T_cells	MFI	-	1.90603e-07	0.163711	8.97112e-07	/	0.322844	0.419949	0.351779	0.427917
inParent_Stem_memory_Tconv_cells_in_Tconv_cells	Proportion	T precursor	1.95333e-07	-0.163569	9.16138e-07	Female	0.000347061	0.000911806	4.6464e-06	5.52532e-05
SSC_in_PD-1+_CD4+_CD8+_T_cells	Morphology	-	1.98343e-07	0.163481	9.26994e-07	Female	0.00113113	0.00271472	0.290831	0.380912
CD28_in_PD-1+_CD4+_CD8+_T_cells	MFI	-	2.12181e-07	-0.163092	9.88201e-07	/	0.772352	0.835043	0.146211	0.24133
CD85j_in_HLADR+_CD38+_CD3+_T_cells	MFI	-	2.36938e-07	0.162454	1.09966e-06	Male	0.0274427	0.0490653	0.233581	0.323084
SSC_in_CD28-_CD3+_T_cells	Morphology	-	2.49189e-07	0.162161	1.1525e-06	/	0.0435277	0.0742367	0.15058	0.2458
CXCR5_in_CD4-_CD8-_T_cells	MFI	-	2.59567e-07	0.161924	1.19634e-06	Female	4.60701e-14	6.07578e-13	0.0538819	0.126181
NKG2D_in_CD8+_MAIT_cells	MFI	-	2.63245e-07	-0.161842	1.20911e-06	/	0.226485	0.308465	0.348936	0.424847
SSC_in_V_delta_1_cells	Morphology	-	2.66613e-07	0.161768	1.22037e-06	/	0.13849	0.201166	0.0204528	0.0606752
CD45RA_in_Naive_Tconv_cells	MFI	-	2.93431e-07	-0.161209	1.33396e-06	Female	2.42672e-15	3.94194e-14	0.0748067	0.158163
FSC_in_CD4+_T_cells	Morphology	-	2.92671e-07	0.161224	1.33396e-06	/	0.0602492	0.099199	0.100277	0.192186
CXCR5_in_CD8+_T_cells	MFI	-	3.33361e-07	0.160462	1.51033e-06	Female	1.4199e-12	1.39067e-11	0.137446	0.232333
CD45RA_in_Naive_CD4+_T_cells	MFI	-	3.68717e-07	-0.159869	1.66132e-06	Female	7.58075e-15	1.16064e-13	0.0590767	0.133827
inCD45_CXCR5+_CD8+_T_cells_in_CD45+_cells	Proportion	CD8T	3.69183e-07	0.159861	1.66132e-06	/	0.662104	0.748661	1.26371e-05	0.00013254
inCD45_Activated_CD3+_T_cells_in_CD45+_cells	Proportion	-	3.72885e-07	0.159803	1.67233e-06	/	0.692218	0.774819	5.72135e-09	1.6567e-07
CD85j_in_HLADR+_CD38-_CD4+_CD8+_T_cells	MFI	-	3.97541e-07	0.159425	1.77693e-06	Male	0.00307546	0.00689649	0.507873	0.553137
FSC_in_Th9_cells	Morphology	-	4.16107e-07	0.159155	1.85369e-06	/	0.699591	0.781103	0.0818407	0.167953
SSC_in_Activated_CD8+_T_cells	Morphology	-	4.61698e-07	0.158538	2.04994e-06	/	0.315843	0.412454	0.142166	0.2373
CD28_in_CD69+_CD3+_T_cells	MFI	-	5.15817e-07	-0.157879	2.28262e-06	Male	0.00103772	0.00250861	0.00308923	0.0139961
SSC_in_CXCR3-_CCR4+_Tfh_cells	Morphology	-	5.31409e-07	0.157701	2.34383e-06	Female	1.55725e-06	6.46187e-06	0.141294	0.23614
CD38_in_CD4+_T_cells	MFI	-	5.45255e-07	-0.157547	2.39696e-06	Female	1.11957e-11	9.68353e-11	0.304635	0.392556
CD28_in_CD69+_CD8+_T_cells	MFI	-	5.60618e-07	-0.157381	2.45639e-06	Male	3.23312e-05	0.000102781	0.0349992	0.0912308
HLADR_in_PD-1+_CD3+_T_cells	MFI	-	5.76626e-07	0.157213	2.51825e-06	/	0.134677	0.196268	0.00247514	0.0119021
CD161_in_V_delta_2_cells	MFI	-	5.97174e-07	-0.157003	2.591e-06	Female	4.49484e-07	2.04339e-06	0.000305622	0.00208763
PD-1_in_HLADR+_CD38+_CD8+_T_cells	MFI	-	5.95494e-07	-0.15702	2.591e-06	/	0.40431	0.505672	0.0376767	0.0966963
CCR6_in_Tfh_cells	MFI	-	6.02476e-07	0.15695	2.60551e-06	Male	3.16355e-11	2.50825e-10	0.15141	0.246763
inCD45_PD-1+_CD4+_T_cells_in_CD45+_cells	Proportion	CD4T	6.09237e-07	0.156883	2.62623e-06	/	0.822112	0.877186	2.03343e-14	1.28978e-12
SSC_in_CD95+_CD4+_T_cells	Morphology	-	6.16557e-07	0.156811	2.64069e-06	Female	5.62926e-06	2.04868e-05	0.17963	0.272204
NKG2D_in_NKp46+_NK_cells	MFI	-	6.16516e-07	-0.156811	2.64069e-06	Male	1.55377e-05	5.27966e-05	0.10568	0.198959
FSC_in_HLADR-_CD38+_CD4+_CD8+_T_cells	Morphology	-	6.41116e-07	0.156576	2.73707e-06	/	0.705921	0.78488	0.0601985	0.135676
CD45RA_in_Lymphocytes	MFI	-	6.57317e-07	-0.156426	2.79727e-06	/	0.542503	0.641753	0.0407572	0.102046
FSC_in_Tc9_cells	Morphology	-	6.65241e-07	0.156354	2.82198e-06	Male	0.000542248	0.00139167	0.0191349	0.0574046
ICOS_in_Tfh17_cells	MFI	-	7.22805e-07	-0.155854	3.05643e-06	Female	0.0075824	0.0158303	0.564632	0.605548
CD85j_in_HLADR+_CD38-_CD4+_T_cells	MFI	-	8.00506e-07	0.155236	3.37428e-06	/	0.553006	0.651285	0.124566	0.219473
NKp46_in_NKp46+_NK_cells	MFI	-	8.49759e-07	-0.154873	3.57059e-06	Female	1.11299e-05	3.82087e-05	0.0126003	0.0419589
inCD45_CD4-_CD8-_T_cells_in_CD45+_cells	Proportion	DNT	8.84048e-07	-0.154632	3.70299e-06	Male	6.83056e-06	2.45238e-05	0.000283957	0.00196919
inCD45_PD-1+_CD4-_CD8-_T_cells_in_CD45+_cells	Proportion	DNT	9.6758e-07	-0.154082	4.04018e-06	/	0.0338296	0.0592908	3.23363e-13	1.79467e-11
CD57_in_CD69+_CD8+_T_cells	MFI	-	9.99921e-07	0.153881	4.16217e-06	Male	0.000244039	0.000667473	0.00707466	0.027082
CD57_in_CD57+_CD4+_T_cells	MFI	-	1.02332e-06	0.153739	4.24631e-06	Male	9.92234e-07	4.2497e-06	0.475316	0.528171
inCD45_HLADR-_CD38+_CD3+_T_cells_in_CD45+_cells	Proportion	-	1.05635e-06	-0.153545	4.36976e-06	Female	1.78262e-12	1.69604e-11	2.1116e-08	5.30688e-07
inParent_Th2_cells_in_CD4+_T_cells	Proportion	T Humoral	1.13849e-06	-0.153085	4.69494e-06	/	0.748021	0.816022	5.98293e-05	0.000507596
inParent_Activated_CD4+_T_cells_in_CD4+_T_cells	Proportion	T Effect (Activation)	1.21155e-06	0.152702	4.98081e-06	/	0.480719	0.582856	1.747e-05	0.000173657
CCR7_in_CD4-_CD8-_T_cells	MFI	-	1.32717e-06	0.15214	5.43935e-06	Female	2.93303e-11	2.35349e-10	0.000581469	0.00361923
CCR7_in_CD95+_CD4+_T_cells	MFI	-	1.34385e-06	0.152062	5.49082e-06	/	0.770857	0.834104	0.4539	0.511502
CCR6_in_Tc17Tc1_cells	MFI	-	1.38603e-06	-0.151871	5.64584e-06	Male	1.11081e-21	5.91842e-20	0.00489956	0.0200191
inParent_Th1_cells_in_CD4+_T_cells	Proportion	T Effect (Activation)	1.46912e-06	0.15151	5.96604e-06	/	0.0712116	0.113597	0.482728	0.531544
CCR7_in_CD95+_Tconv_cells	MFI	-	1.4915e-06	0.151416	6.03855e-06	/	0.446271	0.547865	0.446833	0.506537
inParent_Memory_CD8+_T_cells_in_CD8+_T_cells	Proportion	T Differentiation	1.49696e-06	0.151393	6.04228e-06	Male	0.000195668	0.000544113	0.00253561	0.012149
CD85j_in_CD57+_CD4-_CD8-_T_cells	MFI	-	1.53135e-06	0.151252	6.1624e-06	/	0.418951	0.520562	0.325088	0.404688
SSC_in_CD28+_CD4+_CD8+_T_cells	Morphology	-	1.60766e-06	0.150949	6.45e-06	/	0.916408	0.940412	0.727584	0.748951
CD127_in_Tfh2_cells	MFI	-	1.62949e-06	0.150865	6.51794e-06	Female	0.00185677	0.00430874	0.0206468	0.060979
CD38_in_CD28-_CD4-_CD8-_T_cells	MFI	-	1.6715e-06	0.150706	6.66599e-06	Female	4.66045e-13	5.09083e-12	0.142721	0.237334
SSC_in_Effector_CD8+_T_cells	Morphology	-	1.69784e-06	0.150609	6.75081e-06	/	0.934868	0.95275	0.238101	0.327297
CD85j_in_CD69+_CD3+_T_cells	MFI	-	1.87966e-06	0.149972	7.45152e-06	Female	0.018924	0.0357543	0.219533	0.309764
CD28_in_CD28+_CD8+_T_cells	MFI	-	1.97129e-06	0.149673	7.79157e-06	Male	3.98222e-17	9.64421e-16	0.0103021	0.0361257
CXCR3_in_Th9_cells	MFI	-	2.03114e-06	0.149485	8.00438e-06	/	0.926224	0.947587	0.0110561	0.0376642
FSC_in_Tc2_cells	Morphology	-	2.04284e-06	0.149449	8.02674e-06	Male	1.42793e-14	2.09011e-13	0.218772	0.309347
CD38_in_IgG_only_memory_B_cells	MFI	-	2.09925e-06	-0.149277	8.22412e-06	/	0.0479449	0.0807366	0.0242264	0.0689522
HLADR_in_CD45+_cells	MFI	-	2.2342e-06	-0.148884	8.72713e-06	/	0.0615712	0.101001	0.0212894	0.0621873
SSC_in_Lymphocytes	Morphology	-	2.47663e-06	0.148232	9.64582e-06	Male	2.18701e-12	2.06603e-11	0.220538	0.30987
CD28_in_HLADR+_CD38-_CD3+_T_cells	MFI	-	2.57715e-06	-0.14798	1.00081e-05	Female	3.58077e-09	2.30415e-08	0.00522969	0.0211089
CXCR3_in_Tc17Tc1_cells	MFI	-	2.66028e-06	0.147778	1.03009e-05	/	0.423187	0.524359	0.00513764	0.0208004
NKG2D_in_CD56_dim_NK_cells	MFI	-	2.98466e-06	-0.147044	1.15234e-05	Male	6.94756e-06	2.48767e-05	0.191615	0.282024
inCD45_Activated_CD8+_T_cells_in_CD45+_cells	Proportion	CD8T	3.00808e-06	0.146994	1.15803e-05	/	0.300992	0.395777	1.16761e-05	0.000124766
CCR4_in_CXCR3-_CCR4+_CD8+_T_cells	MFI	-	3.102e-06	0.146797	1.19074e-05	/	0.222145	0.302862	0.225173	0.314392
SSC_in_CD45RA+_CCR7+_CD4+_T_cells	Morphology	-	3.12255e-06	0.146755	1.19518e-05	/	0.794512	0.854148	0.169972	0.26511
inParent_CD56_dim_NK_cells_in_NK_cells	Proportion	Innate	3.17749e-06	0.146643	1.21273e-05	Male	6.40068e-19	2.24361e-17	1.57497e-06	2.25577e-05
CD38_in_CD85j+_CD4+_T_cells	MFI	-	3.35652e-06	-0.146292	1.27739e-05	Female	9.55166e-13	9.71207e-12	0.0284877	0.0784001
CD21_in_IgD+_CD27-_B_cells	MFI	-	3.36768e-06	-0.14627	1.27799e-05	/	0.108019	0.163932	0.442367	0.502758
CD127_in_Effector_CD4+_T_cells	MFI	-	3.56288e-06	-0.145908	1.34823e-05	Female	6.4288e-06	2.31437e-05	0.0349983	0.0912308
CD21_in_Naive_B_cells	MFI	-	3.62149e-06	-0.145803	1.36652e-05	/	0.0755564	0.119668	0.431573	0.494459
NKp46_in_Effector_NK_cells	MFI	-	3.97611e-06	-0.145199	1.49609e-05	Female	0.00032235	0.000851926	0.0123667	0.0412843
inCD45_HLADR-_CD38+_CD4-_CD8-_T_cells_in_CD45+_cells	Proportion	DNT	4.00712e-06	-0.145149	1.50352e-05	/	0.085217	0.132759	3.19392e-07	5.6724e-06
inCD45_CD28-_CD3+_T_cells_in_CD45+_cells	Proportion	-	4.15396e-06	0.144916	1.55364e-05	Male	2.02695e-11	1.6666e-10	1.20091e-05	0.000126953
inCD45_CXCR3-_CCR4+_CD4+_T_cells_in_CD45+_cells	Proportion	CD4T	4.16404e-06	0.1449	1.55364e-05	Female	0.00483031	0.0104788	7.10762e-07	1.07584e-05
inParent_HLADR-_CD38+_CD4+_CD8+_T_cells_in_CD4+_CD8+_T_cells	Proportion	T Effect (Activation)	4.3735e-06	-0.144582	1.62724e-05	Female	1.38706e-12	1.36856e-11	5.86859e-17	5.58354e-15
FSC_in_V_delta_2_cells	Morphology	-	4.56768e-06	0.144299	1.69475e-05	Male	0.0059659	0.0127553	0.243226	0.331952
inCD45_Tconv_cells_in_CD45+_cells	Proportion	T Conv	5.07046e-06	0.143618	1.87607e-05	Female	2.4987e-08	1.42234e-07	4.68673e-06	5.52532e-05
FSC_in_Gamma_delta_T_cells	Morphology	-	5.10025e-06	0.143579	1.88186e-05	Male	0.00407465	0.00900072	0.200734	0.290628
SSC_in_Tc2_cells	Morphology	-	5.75916e-06	0.142782	2.11912e-05	Male	1.86488e-10	1.35739e-09	0.248179	0.336977
HLADR_in_PD-1+_CD4+_T_cells	MFI	-	5.85226e-06	0.142677	2.14744e-05	/	0.161085	0.228261	0.000287991	0.00197734
CD21_in_Class-switched_B_cells	MFI	-	5.87544e-06	-0.142651	2.15002e-05	Female	0.0019098	0.00441642	0.686639	0.713419
inCD45_Tfr_cells_in_CD45+_cells	Proportion	T regulatory	5.89898e-06	0.142625	2.15272e-05	Female	6.99961e-05	0.000209516	8.90618e-05	0.000714641
inCD45_CD4+_T_cells_in_CD45+_cells	Proportion	CD4T	6.0772e-06	0.142428	2.2117e-05	Female	1.09515e-07	5.5677e-07	4.62201e-06	5.52532e-05
CD25_in_Th2_cells	MFI	-	6.80261e-06	0.141683	2.46896e-05	Male	4.83423e-09	3.03571e-08	0.00406929	0.0174848
SSC_in_CD4-_CD8-_T_cells	Morphology	-	6.88594e-06	0.141603	2.49241e-05	/	0.075887	0.120049	0.183659	0.274253
FSC_in_Tc17Tc1_cells	Morphology	-	7.09095e-06	0.141408	2.55966e-05	/	0.43502	0.536524	0.0236629	0.0676373
inParent_CD8+_T_cells_in_CD3+_T_cells	Proportion	T Differentiation	7.11352e-06	-0.141387	2.56087e-05	Male	2.55106e-13	3.03394e-12	0.00976601	0.0348749
HLADR_in_Intermediate_monocytes	MFI	-	7.47098e-06	0.141061	2.6823e-05	Male	6.78221e-09	4.14399e-08	0.00365935	0.0161399
NKG2D_in_Effector_NK_cells	MFI	-	7.77185e-06	-0.140798	2.78283e-05	Male	2.67873e-06	1.04943e-05	0.159493	0.25473
CD127_in_CXCR3-_CCR4+_CD8+_T_cells	MFI	-	8.1547e-06	-0.140477	2.91208e-05	Female	3.32266e-05	0.000105376	0.00994222	0.0354092
FSC_in_CD95+_Tconv_cells	Morphology	-	8.38551e-06	0.140291	2.9865e-05	/	0.521015	0.619636	0.116891	0.210927
inCD45_CD69+_CD3+_T_cells_in_CD45+_cells	Proportion	-	8.83649e-06	0.13994	3.13113e-05	Male	0.000158853	0.000449239	0.00660382	0.0255706
CD85j_in_CD69+_CD8+_T_cells	MFI	-	8.83863e-06	0.139938	3.13113e-05	/	0.683679	0.769056	0.635595	0.668202
SSC_in_Naive_CD4+_T_cells	Morphology	-	9.49006e-06	0.139461	3.35299e-05	/	0.524571	0.622198	0.182454	0.274253
CD57_in_HLADR+_CD38+_CD4+_CD8+_T_cells	MFI	-	9.60202e-06	0.139382	3.38357e-05	Male	0.00147347	0.00347989	0.066636	0.145746
SSC_in_CD45RA+_CCR7+_CD8+_T_cells	Morphology	-	1.00624e-05	0.139066	3.53645e-05	/	0.0415146	0.0712595	0.17051	0.265153
SSC_in_Memory_Tconv_cells	Morphology	-	1.05667e-05	0.138736	3.7039e-05	Female	4.56983e-06	1.70028e-05	0.17622	0.269597
SSC_in_CD45RA+_CCR7+_Tconv_cells	Morphology	-	1.11424e-05	0.138377	3.89547e-05	/	0.811893	0.870177	0.173888	0.267494
CD85j_in_CD28-_CD3+_T_cells	MFI	-	1.1424e-05	0.138207	3.98345e-05	Male	6.31922e-12	5.5743e-11	0.696315	0.721222
SSC_in_Tfh17_cells	Morphology	-	1.23595e-05	0.137672	4.2984e-05	Female	2.36535e-09	1.5369e-08	0.105753	0.198959
FSC_in_CD57+_CD4+_T_cells	Morphology	-	1.25582e-05	0.137564	4.35612e-05	/	0.251947	0.339326	0.0828979	0.169356
FSC_in_PD-1+_CD4+_T_cells	Morphology	-	1.30835e-05	0.137284	4.52655e-05	/	0.537011	0.635821	0.079301	0.164284
inCD45_CXCR3-_CCR4+_Treg_cells_in_CD45+_cells	Proportion	T regulatory	1.33469e-05	0.137148	4.60573e-05	/	0.226784	0.308557	4.28758e-05	0.000373272
CCR7_in_Naive_CD4+_T_cells	MFI	-	1.44561e-05	0.136601	4.9756e-05	Male	6.68247e-05	0.000201838	0.474413	0.527918
SSC_in_CD28-_CD4+_T_cells	Morphology	-	1.47304e-05	0.136472	5.05694e-05	Female	6.95757e-05	0.000208727	0.217969	0.308866
CD127_in_Effector_Tconv_cells	MFI	-	1.51807e-05	-0.136265	5.1848e-05	Female	9.94691e-06	3.45934e-05	0.0532184	0.125464
CCR4_in_Th17_cells	MFI	-	1.5164e-05	-0.136273	5.1848e-05	/	0.304525	0.400027	0.0640686	0.141996
HLADR_in_PD-1+_CD8+_T_cells	MFI	-	1.55562e-05	0.136097	5.29944e-05	/	0.573627	0.670826	0.115253	0.210009
SSC_in_Memory_CD4+_T_cells	Morphology	-	1.76596e-05	0.135221	5.99655e-05	Female	8.38936e-06	2.95625e-05	0.168203	0.263894
SSC_in_CXCR3-_CCR4+_CD4+_T_cells	Morphology	-	1.76925e-05	0.135208	5.99655e-05	Female	0.00316924	0.00705925	0.237466	0.327099
CD21_in_CD19+_B_and_CD20+_B_cells	MFI	-	1.79717e-05	-0.1351	6.07572e-05	/	0.810365	0.869787	0.488054	0.535934
Th1/Tregs	Proportion	-	1.90639e-05	0.13469	6.42865e-05	/	0.0614622	0.101001	0.0079723	0.0298289
FSC_in_Stem_memory_CD8+_T_cells	Morphology	-	1.95203e-05	0.134526	6.56591e-05	Male	0.0171515	0.0328243	0.145568	0.240566
CD56_bright/CD56_dim	Proportion	-	2.03623e-05	-0.134231	6.8319e-05	Female	2.05315e-20	9.11597e-19	7.65824e-09	2.08179e-07
FSC_in_CD28+_CD4+_T_cells	Morphology	-	2.05474e-05	0.134168	6.87665e-05	/	0.127041	0.186331	0.0938911	0.185859
inParent_CD56_bright_NK_cells_in_NK_cells	Proportion	Innate	2.48241e-05	-0.132842	8.28716e-05	Female	1.60449e-20	7.36961e-19	4.64344e-09	1.37446e-07
inParent_Tfh9_cells_in_Tfh_cells	Proportion	T Humoral	2.62885e-05	0.132438	8.75406e-05	/	0.032235	0.0568702	0.435533	0.496262
CD25_in_Effector_Tconv_cells	MFI	-	2.63932e-05	-0.13241	8.76702e-05	Female	0.000796958	0.00197681	0.490898	0.537727
SSC_in_HLADR-_CD38+_CD3+_T_cells	Morphology	-	2.67516e-05	0.132315	8.86397e-05	Male	0.00501924	0.0108533	0.0995672	0.191376
CD38_in_HLADR-_CD38+_CD4+_CD8+_T_cells	MFI	-	2.72512e-05	-0.132184	9.00711e-05	/	0.31218	0.409275	0.501485	0.547972
inParent_Th2-like_Treg_cells_in_Treg_cells	Proportion	T regulatory	3.11736e-05	-0.131229	0.00010278	Female	2.95809e-05	9.44885e-05	0.00122106	0.00658483
CD85j_in_HLADR+_CD38+_CD8+_T_cells	MFI	-	3.2428e-05	0.130947	0.000106652	Male	0.000163614	0.000459777	0.235532	0.324771
SSC_in_Th17Th1_cells	Morphology	-	3.32319e-05	0.130772	0.000109027	Female	3.58096e-13	4.04224e-12	0.156314	0.251765
SSC_in_Class-switched_B_cells	Morphology	-	3.3359e-05	0.130745	0.000109175	Female	1.45991e-07	7.229e-07	0.17688	0.269943
inParent_Early_NK_cells_in_NKp46+_NK_cells	Proportion	Innate	3.5432e-05	-0.130313	0.000115392	Female	2.19191e-20	9.41816e-19	0.00170159	0.00871738
SSC_in_Naive_Tconv_cells	Morphology	-	3.53717e-05	0.130325	0.000115392	/	0.570769	0.668658	0.187979	0.277592
SSC_in_CXCR3+_CCR4-_Tfh_cells	Morphology	-	3.61257e-05	0.130174	0.000117364	Female	5.84171e-05	0.000177652	0.147354	0.242614
CD38_in_Non-Classical_monocytes	MFI	-	3.79509e-05	-0.129819	0.000122994	/	0.320575	0.417814	0.138274	0.232846
SSC_in_Tfh2_cells	Morphology	-	4.06034e-05	0.129332	0.000131271	/	0.114672	0.171429	0.228611	0.318859
inParent_Th17-like_Treg_cells_in_Treg_cells	Proportion	T regulatory	4.27616e-05	0.128957	0.000137581	Male	8.20699e-23	5.75353e-21	3.01047e-06	3.89315e-05
SSC_in_HLADR+_CD38-_CD8+_T_cells	Morphology	-	4.27171e-05	0.128965	0.000137581	/	0.0298863	0.0530074	0.311921	0.398748
CD25_in_Effector_CD4+_T_cells	MFI	-	4.38942e-05	-0.128768	0.000140209	Female	0.00827488	0.0171417	0.422974	0.487372
HLADR_in_CD69+_CD4+_T_cells	MFI	-	4.37293e-05	0.128795	0.000140209	Male	0.0177116	0.0337992	0.004615	0.0191501
FSC_in_CD95+_CD4+_T_cells	Morphology	-	4.38216e-05	0.12878	0.000140209	/	0.458051	0.56026	0.127731	0.221823
CCR7_in_CD45RA+_CCR7+_CD4+_T_cells	MFI	-	4.41077e-05	0.128733	0.000140554	Male	0.000527914	0.00136275	0.449145	0.508293
CD28_in_HLADR+_CD38-_CD4+_CD8+_T_cells	MFI	-	4.43812e-05	-0.128688	0.000141088	/	0.821395	0.877186	0.718492	0.74131
CD28_in_CD85j+_CD4+_T_cells	MFI	-	4.62705e-05	-0.128385	0.000146744	Female	0.00186159	0.0043124	0.00928262	0.0335991
FSC_in_HLADR-_CD38+_CD3+_T_cells	Morphology	-	4.73385e-05	0.128219	0.000149774	/	0.522196	0.620486	0.0882589	0.177049
CCR7_in_Naive_Tconv_cells	MFI	-	4.83846e-05	0.128059	0.000152721	Male	5.31372e-05	0.00016271	0.485164	0.533201
inCD45_Stem_memory_CD8+_T_cells_in_CD45+_cells	Proportion	CD8T	4.87112e-05	-0.12801	0.000153027	Female	3.92753e-05	0.000122805	0.00448225	0.0189535
SSC_in_PD-1+_CD4-_CD8-_T_cells	Morphology	-	4.8691e-05	0.128013	0.000153027	/	0.149114	0.21353	0.341944	0.419788
Early/effector_NK	Proportion	-	5.00895e-05	-0.127807	0.000156987	Female	4.05915e-20	1.68962e-18	0.00153929	0.00804054
CD38_in_CD85j+_CD4+_CD8+_T_cells	MFI	-	5.22753e-05	-0.127494	0.000163452	Female	3.51844e-13	4.00561e-12	0.00513566	0.0208004
CD25_in_Naive_Treg_cells	MFI	-	5.28869e-05	-0.127409	0.000164592	Male	0.00016256	0.000457781	0.00213018	0.0105873
CD25_in_CD95+_CD4+_T_cells	MFI	-	5.28404e-05	-0.127415	0.000164592	/	0.393671	0.495155	2.5637e-05	0.000245672
FSC_in_Th2_cells	Morphology	-	5.46728e-05	0.127165	0.000169753	Male	4.42679e-06	1.65168e-05	0.265452	0.355359
CD161_in_Gamma_delta_T_cells	MFI	-	5.74867e-05	-0.126797	0.000178075	Female	2.93778e-05	9.40655e-05	0.184529	0.275151
CD57_in_PD-1+_CD4+_CD8+_T_cells	MFI	-	5.8278e-05	0.126696	0.000180107	Male	1.70939e-05	5.76364e-05	0.192825	0.282245
CD85j_in_CD28+_CD4+_T_cells	MFI	-	5.86643e-05	0.126647	0.000180882	Female	1.07796e-06	4.60205e-06	0.08806	0.177049
CD25_in_CD45RA+_CCR7+_CD4+_T_cells	MFI	-	5.98409e-05	0.126501	0.000184083	Female	0.0199505	0.0372248	0.419799	0.484551
CD127_in_CXCR5+_CD8+_T_cells	MFI	-	6.04348e-05	-0.126428	0.000185482	Female	0.0164863	0.0317456	0.0030571	0.0139454
CD21_in_Transitional_B_cells	MFI	-	6.07526e-05	-0.126389	0.000186029	/	0.944839	0.960707	0.177432	0.269943
inCD45_Effector_memory_CD4+_T_cells_in_CD45+_cells	Proportion	CD4T	6.15423e-05	0.126294	0.000188015	/	0.109681	0.165829	3.91866e-07	6.48976e-06
inCD45_PD-1+_CD4+_CD8+_T_cells_in_CD45+_cells	Proportion	DPT	6.17346e-05	0.126271	0.00018817	/	0.0371357	0.0644913	0.0147721	0.0475277
CD28+/CD28-_CD4-_CD8-_T	Proportion	-	6.40704e-05	-0.125996	0.000194844	/	0.0399235	0.0687945	0.00240401	0.0116441
inParent_CD69+_CD3+_T_cells_in_CD3+_T_cells	Proportion	-	6.68843e-05	0.125677	0.000202938	Male	0.00011766	0.000341445	0.402328	0.469265
inParent_CD28-_CD4-_CD8-_T_cells_in_CD4-_CD8-_T_cells	Proportion	T Suppression	6.85769e-05	0.125492	0.000207601	Male	0.0247438	0.0450873	0.00279215	0.0129587
CD25_in_CD45RA+_CCR7+_Tconv_cells	MFI	-	7.82608e-05	0.124506	0.000236379	Female	0.0156632	0.0303248	0.451207	0.509328
CD38_in_Marginal_zone_B_cells	MFI	-	7.85727e-05	-0.124477	0.000236785	Female	7.81956e-15	1.1836e-13	0.232019	0.321927
CXCR5_in_Th1_cells	MFI	-	7.9146e-05	0.124422	0.000237974	Female	1.47065e-09	9.79451e-09	0.0550045	0.127641
ICOS_in_Tfh2_cells	MFI	-	8.36844e-05	-0.124004	0.000251053	Male	0.000988289	0.00241099	0.691989	0.717858
CD25_in_CD95+_Tconv_cells	MFI	-	8.52273e-05	-0.123866	0.000255107	/	0.116571	0.173101	3.41321e-05	0.000313544
NKG2D_in_CD56_bright_NK_cells	MFI	-	8.91512e-05	-0.123527	0.000266254	/	0.0598898	0.0987292	0.218754	0.309347
NKG2D_in_CD3+_T_cells	MFI	-	9.20967e-05	-0.123282	0.000274436	Male	3.70566e-16	6.85547e-15	0.266189	0.355631
HLADR_in_CD4+_T_cells	MFI	-	9.30915e-05	0.123201	0.000276781	/	0.0324054	0.0570952	0.00956264	0.0343327
CD27_in_Class-switched_B_cells	MFI	-	9.8993e-05	0.122735	0.000293672	/	0.416793	0.518849	0.305871	0.392884
CD16_in_mDCs	MFI	-	0.00010008	0.122652	0.000296238	Male	0.000277025	0.000748473	0.0588384	0.133514
inParent_CD8+_MAIT_cells_in_MAIT_cells	Proportion	T Unconv	0.000100896	-0.122591	0.000297989	/	0.473668	0.575137	0.0486407	0.116948
CD85j_in_HLADR-_CD38+_CD3+_T_cells	MFI	-	0.000101492	0.122546	0.000299086	Female	1.56044e-05	5.2888e-05	0.0979541	0.18992
CD38_in_CD85j+_CD4-_CD8-_T_cells	MFI	-	0.000104014	0.122359	0.000305843	Female	1.10564e-07	5.59967e-07	0.00709582	0.027082
CXCR5_in_Tfh17_cells	MFI	-	0.00011031	0.121911	0.00032364	/	0.350628	0.450373	0.4762	0.528583
SSC_in_Central_memory_CD4+_T_cells	Morphology	-	0.000111891	0.121803	0.000327557	Female	3.99638e-05	0.00012449	0.185571	0.276114
FSC_in_CXCR5+_CD8+_T_cells	Morphology	-	0.000119588	0.121293	0.000349323	Male	0.000594868	0.00150927	0.17169	0.266229
inCD45_Effector_memory_Tconv_cells_in_CD45+_cells	Proportion	T Conv	0.000127118	0.120824	0.000370506	/	0.108057	0.163932	1.76873e-05	0.000174515
FSC_in_Memory_Tconv_cells	Morphology	-	0.000128603	0.120735	0.000374017	/	0.472823	0.574636	0.125451	0.21987
SSC_in_HLADR+_CD38-_CD3+_T_cells	Morphology	-	0.000131513	0.120562	0.000381645	Male	0.000364597	0.00095599	0.380836	0.44971
FSC_in_CD4-_CD8-_T_cells	Morphology	-	0.000132997	0.120476	0.000385114	Male	1.74209e-05	5.83032e-05	0.167657	0.263659
inParent_CD28+_CD4-_CD8-_T_cells_in_CD4-_CD8-_T_cells	Proportion	T Effect (Activation)	0.000138639	-0.120155	0.00040058	Female	0.0263402	0.0473484	0.00267332	0.0126425
CCR7_in_Stem_memory_CD4+_T_cells	MFI	-	0.000139685	0.120096	0.000402729	/	0.43828	0.539546	0.0848171	0.17222
CD16_in_Monocytes	MFI	-	0.000142603	0.119936	0.000410252	/	0.870492	0.91515	0.269644	0.359525
SSC_in_HLADR-_CD38+_CD4+_CD8+_T_cells	Morphology	-	0.000142934	0.119918	0.000410319	/	0.71501	0.792341	0.450098	0.508702
CCR7_in_CD45RA+_CCR7+_Tconv_cells	MFI	-	0.00014355	0.119885	0.000411201	Male	0.000296278	0.000792454	0.45027	0.508702
CD25_in_CXCR3-_CCR4+_Treg_cells	MFI	-	0.000146583	-0.119723	0.000418988	Male	3.12137e-06	1.20512e-05	0.00391394	0.0170372
CXCR5_in_Tfh9_cells	MFI	-	0.000153442	0.119367	0.000437655	Male	0.000520366	0.0013485	0.0984157	0.190257
inCD45_CD69+_CD4+_T_cells_in_CD45+_cells	Proportion	CD4T	0.000172652	0.118446	0.000491394	Male	0.00605202	0.0128981	0.0322434	0.0858964
inParent_Stem_memory_CD8+_T_cells_in_CD8+_T_cells	Proportion	T precursor	0.000173268	-0.118418	0.000492097	Female	9.71913e-19	3.08235e-17	1.73419e-05	0.000173657
CCR6_in_CXCR3+_CCR4-_Tfh_cells	MFI	-	0.000174056	0.118382	0.000493282	Male	0.000112496	0.000327888	0.0337201	0.08877
CCR6_in_Tc9_cells	MFI	-	0.000183274	-0.117977	0.000518303	Male	2.38491e-19	8.82416e-18	0.00108598	0.00600216
CD57_in_CD8+_T_cells	MFI	-	0.000184966	0.117904	0.000520878	Male	1.49204e-12	1.45066e-11	0.231961	0.321927
CD127_in_Effector_CD8+_T_cells	MFI	-	0.000184668	-0.117917	0.000520878	Female	4.15793e-05	0.0001291	0.138058	0.232776
FSC_in_MAIT_cells	Morphology	-	0.000200627	0.117263	0.000563786	Male	6.81502e-08	3.60222e-07	0.040122	0.100835
CD25_in_Central_memory_CD8+_T_cells	MFI	-	0.000213214	0.11678	0.000597896	/	0.882104	0.92154	0.079789	0.165029
CXCR3_in_Tc2_cells	MFI	-	0.000214058	-0.116749	0.000599003	/	0.0469444	0.0793527	0.387059	0.455042
inParent_Effector_NK_cells_in_NKp46+_NK_cells	Proportion	Innate	0.000223555	0.116404	0.000624267	Male	1.26492e-16	2.55284e-15	0.000359672	0.00240745
ICOS_in_CD4+_CD8+_T_cells	MFI	-	0.000237924	0.115906	0.000663002	Female	1.94445e-05	6.36367e-05	0.432197	0.494459
CD85j_in_CD28-_CD4+_CD8+_T_cells	MFI	-	0.00025441	0.115369	0.000707462	Male	0.000326391	0.000860895	0.312571	0.398748
inParent_PD-1+_CD8+_T_cells_in_CD8+_T_cells	Proportion	T Suppression	0.000257335	0.115277	0.000712619	/	0.0387583	0.0670468	2.94533e-13	1.70573e-11
NKp46_in_CD56_bright_NK_cells	MFI	-	0.000257046	-0.115286	0.000712619	/	0.143254	0.206957	0.000112341	0.000885434
CD56_in_NKT_cells	MFI	-	0.000270598	0.114873	0.000747793	/	0.324017	0.420654	0.000198236	0.0014273
CCR6_in_Th9_cells	MFI	-	0.00027277	-0.114808	0.000750682	Male	1.36973e-12	1.36856e-11	0.00232422	0.0113818
HLADR_in_CD85j+_CD4+_T_cells	MFI	-	0.000272495	0.114816	0.000750682	Male	1.45055e-06	6.09506e-06	4.0649e-08	9.33526e-07
inCD45_Tc17Tc1_cells_in_CD45+_cells	Proportion	CD8T	0.000281285	-0.11456	0.000772518	Male	1.08927e-06	4.6355e-06	0.221056	0.31027
CCR6_in_CXCR3+_CCR4-_CD8+_T_cells	MFI	-	0.000284349	-0.114472	0.000779327	Female	0.00984025	0.0200723	0.0463448	0.113061
CD95_in_CD95+_CD4+_T_cells	MFI	-	0.000287837	0.114374	0.000785655	Female	1.59113e-11	1.34138e-10	0.102119	0.194319
SSC_in_Gamma_delta_T_cells	Morphology	-	0.000287696	0.114378	0.000785655	Female	0.0155434	0.0301365	0.251842	0.341255
SSC_in_Central_memory_Tconv_cells	Morphology	-	0.000288907	0.114344	0.000786961	Female	1.24954e-05	4.27864e-05	0.182324	0.274253
CD25_in_Naive_Tconv_cells	MFI	-	0.000292643	0.11424	0.000795512	Female	0.0074379	0.015553	0.371252	0.444646
CD25_in_Tconv_cells	MFI	-	0.000294422	0.114191	0.000798716	/	0.183331	0.255436	0.0901616	0.180323
inCD45_HLADR+_CD38+_CD4+_CD8+_T_cells_in_CD45+_cells	Proportion	DPT	0.000299057	0.114064	0.000809643	/	0.263015	0.352451	0.00105551	0.00586571
inCD45_CXCR3+_CCR4-_Tfh_cells_in_CD45+_cells	Proportion	T Humoral	0.000302458	0.113972	0.000817188	Female	2.13233e-17	5.46205e-16	2.00206e-07	3.70382e-06
inCD45_CD28-_CD8+_T_cells_in_CD45+_cells	Proportion	CD8T	0.000305412	0.113893	0.000823499	Male	1.78132e-13	2.17681e-12	2.48475e-06	3.37723e-05
CCR7_in_Stem_memory_CD8+_T_cells	MFI	-	0.000319126	-0.113536	0.000858738	/	0.0543774	0.0908673	0.00761475	0.0287333
inCD45_CD69+_CD8+_T_cells_in_CD45+_cells	Proportion	CD8T	0.000330977	0.113238	0.000885263	Male	0.00225941	0.00517102	0.00769151	0.0289409
CD25_in_Naive_CD4+_T_cells	MFI	-	0.000330712	0.113245	0.000885263	Female	0.00793854	0.0164963	0.355107	0.431178
PD-1_in_CD28-_CD8+_T_cells	MFI	-	0.000330859	-0.113241	0.000885263	/	0.483777	0.585278	0.00694085	0.0267203
PD-1_in_CD57+_CD8+_T_cells	MFI	-	0.000346504	-0.112863	0.000924936	/	0.989657	0.994887	0.0016581	0.00856044
CD161_in_Terminal_NK_cells	MFI	-	0.000347851	-0.112831	0.000926675	Female	9.1737e-09	5.50422e-08	2.0694e-06	2.87129e-05
ICOS_in_Tc17Tc1_cells	MFI	-	0.000356804	0.112623	0.000948629	/	0.0475901	0.0802405	0.33401	0.413093
SSC_in_CXCR3-_CCR4+_CD8+_T_cells	Morphology	-	0.000362384	0.112495	0.000959633	Male	6.90641e-07	3.05626e-06	0.295471	0.382848
FSC_in_Memory_CD4+_T_cells	Morphology	-	0.000362268	0.112498	0.000959633	/	0.424705	0.525262	0.131364	0.224906
PD-1_in_HLADR+_CD38-_CD8+_T_cells	MFI	-	0.000378111	-0.112145	0.000997315	Female	0.0103137	0.0209738	0.0254903	0.0719346
CCR6_in_CXCR3+_CCR4-_CD4+_T_cells	MFI	-	0.000378089	-0.112146	0.000997315	/	0.0544458	0.0908673	0.0412609	0.102794
CD11c_in_Neutrophils	MFI	-	0.000381611	-0.112069	0.00100456	/	0.965377	0.975631	0.0208578	0.0614178
SSC_in_Activated_CD3+_T_cells	Morphology	-	0.000388595	0.11192	0.00102092	/	0.113862	0.1706	0.310863	0.398143
PD-1_in_CD85j+_CD8+_T_cells	MFI	-	0.000395151	-0.111782	0.0010361	/	0.294781	0.388376	8.25942e-05	0.000670826
CCR6_in_Tc17_cells	MFI	-	0.000435081	-0.110983	0.00113856	Male	4.46537e-10	3.11407e-09	0.00267389	0.0126425
CD57_in_HLADR+_CD38+_CD4+_T_cells	MFI	-	0.000441304	0.110865	0.00115258	/	0.603501	0.695986	0.126874	0.221258
NKp46_in_CD56_dim_NK_cells	MFI	-	0.00048877	-0.110011	0.00127406	Female	0.00314189	0.00702181	0.0101507	0.0358641
HLADR_in_CD28+_CD3+_T_cells	MFI	-	0.000495558	0.109895	0.00128922	Male	0.00440663	0.00970186	0.0680253	0.147333
inCD45_CD45RA+_CCR7+_CD4+_T_cells_in_CD45+_cells	Proportion	CD4T	0.000499799	-0.109824	0.00129772	Female	3.30961e-16	6.20902e-15	0.00227604	0.011187
CD28_in_CD28+_CD4+_CD8+_T_cells	MFI	-	0.000507601	-0.109694	0.00131542	Male	8.68937e-05	0.000256635	0.0296674	0.0801562
CD86_in_Intermediate_monocytes	MFI	-	0.00051089	0.109639	0.00132137	/	0.708238	0.7868	7.6386e-05	0.000628063
CCR6_in_Th17Th1_cells	MFI	-	0.000512802	-0.109608	0.00132363	Male	1.5181e-12	1.4653e-11	0.00185336	0.00935106
CD57_in_HLADR-_CD38+_CD8+_T_cells	MFI	-	0.00051375	0.109592	0.00132363	Male	0.00022633	0.000624166	0.209225	0.298701
CD21_in_CD27+_memory_B_cells	MFI	-	0.000534103	-0.109265	0.00137341	/	0.135547	0.19732	0.412183	0.477001
CD95_in_CD95+_Tconv_cells	MFI	-	0.000538718	0.109192	0.0013826	Female	6.53439e-14	8.4503e-13	0.0943549	0.185859
inCD45_Naive_CD4+_T_cells_in_CD45+_cells	Proportion	CD4T	0.000540121	-0.10917	0.00138354	Female	1.65533e-16	3.2909e-15	0.00158005	0.00822121
CD86_in_pDCs	MFI	-	0.000544592	-0.109101	0.00139232	Female	3.51937e-14	4.73516e-13	0.047143	0.11438
CD85j_in_PD-1+_CD4+_T_cells	MFI	-	0.000573068	0.108669	0.00146231	Female	0.0175183	0.0334782	0.117901	0.211936
Th2/Tregs	Proportion	-	0.00058646	-0.108473	0.00149362	Female	1.12267e-07	5.66439e-07	0.193198	0.282481
CD38_in_CD16+_mDCs	MFI	-	0.000601522	-0.108258	0.00152906	/	0.0744636	0.11836	0.535082	0.578514
CD127_in_Th2_cells	MFI	-	0.000604272	-0.108219	0.00153312	/	0.501836	0.60112	0.00732708	0.0278266
SSC_in_CD21_low_B_cells	Morphology	-	0.000607428	-0.108174	0.0015382	/	0.491454	0.590809	0.094197	0.185859
CD25_in_Th9_cells	MFI	-	0.000627567	0.107896	0.00158318	/	0.0912151	0.141277	0.056475	0.129962
FSC_in_CD69+_CD3+_T_cells	Morphology	-	0.000626685	0.107908	0.00158318	/	0.574255	0.670905	0.0262685	0.0733535
FSC_in_Th9-like_Treg_cells	Morphology	-	0.00064583	-0.107651	0.00162617	/	0.364476	0.463688	0.0629601	0.140239
CD25_in_CXCR3-_CCR4+_CD8+_T_cells	MFI	-	0.000667205	0.107373	0.00167682	/	0.336881	0.434391	0.106187	0.199295
FSC_in_CD8+_MAIT_cells	Morphology	-	0.000668481	0.107356	0.00167687	Male	1.22336e-08	7.21025e-08	0.041524	0.102998
SSC_in_CD85j+_CD8+_T_cells	Morphology	-	0.000692949	0.107048	0.00173498	Female	0.000335133	0.000882208	0.213431	0.303729
HLADR_in_CD28+_CD8+_T_cells	MFI	-	0.000696431	0.107004	0.00174042	/	0.0636229	0.103728	0.81473	0.82715
CD38_in_Intermediate_monocytes	MFI	-	0.000698628	-0.106977	0.00174265	Female	0.000547523	0.0014025	0.0615015	0.13745
SSC_in_CD56_bright_NK_cells	Morphology	-	0.000706943	0.106876	0.00176009	/	0.0881391	0.136672	0.135407	0.230054
inCD45_CD4+_CD8+_T_cells_in_CD45+_cells	Proportion	DPT	0.000708294	0.106859	0.00176016	/	0.768957	0.832724	1.40713e-10	4.93237e-09
CD25_in_Th17Th1-like_Treg_cells	MFI	-	0.000721732	0.106697	0.0017889	/	0.313546	0.410122	0.659257	0.689366
CD11c_in_CD45+_cells	MFI	-	0.000722543	-0.106688	0.0017889	/	0.931147	0.951871	0.0337306	0.08877
SSC_in_Tfh1_cells	Morphology	-	0.000726988	0.106635	0.00179656	Female	7.81724e-05	0.000232447	0.0229813	0.0661146
NKG2D_in_Alpha_beta_T_cells	MFI	-	0.000731077	-0.106586	0.00180332	Male	1.57494e-13	1.96058e-12	0.213711	0.303803
CD57_in_CD57+_CD4-_CD8-_T_cells	MFI	-	0.000751033	0.106354	0.00184912	Male	2.49317e-06	9.82516e-06	0.665852	0.693987
CCR4_in_CD8+_T_cells	MFI	-	0.000752632	0.106335	0.00184964	/	0.402987	0.5048	0.000210941	0.00150253
inCD45_Naive_Tconv_cells_in_CD45+_cells	Proportion	T Conv	0.000757795	-0.106276	0.0018589	Female	2.06157e-16	4.03826e-15	0.0015014	0.0078735
CCR7_in_Naive_CD8+_T_cells	MFI	-	0.000787497	0.105943	0.00192821	Male	2.12571e-13	2.55085e-12	0.602277	0.637705
CD38_in_CD28-_CD4+_CD8+_T_cells	MFI	-	0.000802793	-0.105776	0.00196205	Female	1.21849e-15	2.0808e-14	0.00528935	0.0211574
inParent_Tfr_cells_in_Treg_cells	Proportion	T regulatory	0.000821412	0.105577	0.00200388	Female	2.04136e-07	9.92367e-07	0.129059	0.222966
CD127_in_Treg_cells	MFI	-	0.000837898	-0.105404	0.00204036	/	0.594144	0.688773	0.0692062	0.149155
FSC_in_Th17Th1-like_Treg_cells	Morphology	-	0.000842467	-0.105356	0.00204775	/	0.214061	0.293041	0.0323163	0.0859187
CD28_in_CD28+_CD3+_T_cells	MFI	-	0.000871207	0.105063	0.00211375	Male	9.80414e-11	7.33658e-10	0.0768991	0.161561
SSC_in_CD57+_CD3+_T_cells	Morphology	-	0.000889323	0.104883	0.00215378	Female	1.99364e-05	6.47689e-05	0.109246	0.203518
inCD45_CD45RA+_CCR7+_Tconv_cells_in_CD45+_cells	Proportion	T Conv	0.00092615	-0.104528	0.00223772	Female	3.10095e-16	5.90066e-15	0.00227015	0.011187
HLADR_in_CD85j+_CD4+_CD8+_T_cells	MFI	-	0.000927342	0.104516	0.00223772	/	0.0547442	0.0910354	0.0386787	0.0983208
CD127_in_Stem_memory_Tconv_cells	MFI	-	0.00098874	-0.103952	0.00238156	Female	6.04059e-11	4.57163e-10	0.0173343	0.0532838
ICOS_in_Tfh_cells	MFI	-	0.00102194	-0.10366	0.0024566	/	0.179122	0.25062	0.87184	0.877771
SSC_in_CD69+_CD8+_T_cells	Morphology	-	0.00102358	0.103646	0.0024566	/	0.334304	0.431904	0.230712	0.321116
CD38_in_IgD_only_memory_B_cells	MFI	-	0.00103925	-0.103512	0.00248971	/	0.237194	0.321733	3.1971e-05	0.0002978
CD95_in_Memory_CD4+_T_cells	MFI	-	0.00104625	0.103452	0.00250198	Female	5.02725e-12	4.49416e-11	0.0969796	0.189294
inParent_Tc17Tc1_cells_in_CD8+_T_cells	Proportion	T Effect (Activation)	0.00106746	-0.103274	0.00254812	Male	0.00104848	0.00253003	0.0101062	0.0358018
CXCR5_in_Tfh1_cells	MFI	-	0.00118065	-0.102376	0.00281329	/	0.879867	0.919924	0.784464	0.79943
CD25_in_CD4+_T_cells	MFI	-	0.00119389	0.102276	0.00283976	/	0.0389891	0.0673586	0.0541299	0.126181
CD45RA_in_Effector_CD8+_T_cells	MFI	-	0.00124178	0.101924	0.0029484	Female	0.02566	0.0465655	0.134378	0.229027
CCR4_in_CD3+_T_cells	MFI	-	0.00131862	0.101383	0.00312527	/	0.126424	0.185663	7.01005e-05	0.000579962
FSC_in_HLADR+_CD38-_CD3+_T_cells	Morphology	-	0.00136261	0.101087	0.00322379	Male	0.0061815	0.0131111	0.208386	0.298701
SSC_in_Activated_CD4+_T_cells	Morphology	-	0.00137447	0.101008	0.00324609	/	0.782623	0.844092	0.263465	0.353409
CD57_in_CD57+_CD4+_CD8+_T_cells	MFI	-	0.00137848	0.100982	0.0032498	Male	6.1088e-05	0.00018493	0.477585	0.529237
inCD45_CD95+_CD8+_T_cells_in_CD45+_cells	Proportion	CD8T	0.00141373	0.100753	0.00332702	Male	9.75359e-10	6.66245e-09	6.77067e-08	1.47845e-06
CD85j_in_HLADR+_CD38-_CD8+_T_cells	MFI	-	0.00143669	0.100607	0.00337508	Male	2.72641e-14	3.77768e-13	0.0272596	0.0756453
inCD45_Effector_CD8+_T_cells_in_CD45+_cells	Proportion	CD8T	0.00150041	0.100212	0.00351856	Male	1.90309e-06	7.77276e-06	2.22285e-05	0.000217708
CXCR5_in_CXCR3-_CCR4+_Tfh_cells	MFI	-	0.00150701	0.100172	0.00352784	/	0.752526	0.819595	0.943966	0.944675
SSC_in_CD69+_CD3+_T_cells	Morphology	-	0.00158655	0.0997022	0.00370751	/	0.16026	0.22782	0.152865	0.248013
inParent_CD4+_CD8+_T_cells_in_CD3+_T_cells	Proportion	T Differentiation	0.00166458	0.0992618	0.00388304	/	0.342696	0.441035	1.74285e-08	4.46438e-07
inParent_Gamma_delta_T_cells_in_CD3+_T_cells	Proportion	T Unconv	0.00168798	-0.0991334	0.00393076	Male	0.00054059	0.00139009	1.31938e-09	4.28638e-08
CXCR3_in_Treg_cells	MFI	-	0.00175221	0.0987893	0.00407319	/	0.115511	0.172296	0.424118	0.488268
HLADR_in_HLADR+_CD38+_CD8+_T_cells	MFI	-	0.00176961	0.098698	0.00410648	Male	1.0034e-08	5.9934e-08	0.319708	0.401368
inParent_PD-1+_CD3+_T_cells_in_CD3+_T_cells	Proportion	-	0.00178037	0.098642	0.00412426	Male	0.0135973	0.0267924	1.84851e-20	6.15552e-18
SSC_in_Th9_cells	Morphology	-	0.00181592	0.0984591	0.00419932	Female	2.26553e-12	2.11027e-11	0.209101	0.298701
SSC_in_CD85j+_CD3+_T_cells	Morphology	-	0.00185539	0.0982599	0.00428316	Female	1.40373e-06	5.91698e-06	0.166632	0.262357
IL-6	Cytokine	-	0.00187638	0.0981555	0.00432411	/	0.358364	0.4581	7.00901e-05	0.000579962
inCD45_Treg_cells_in_CD45+_cells	Proportion	T regulatory	0.00189294	0.0980739	0.00435475	/	0.721434	0.798131	2.76524e-06	3.6833e-05
CD161_in_CD56_bright_NK_cells	MFI	-	0.00194086	-0.0978415	0.00445728	Female	1.05289e-05	3.6333e-05	0.111222	0.205476
CD57_in_PD-1+_CD3+_T_cells	MFI	-	0.00194517	0.0978208	0.00445949	Male	2.51036e-11	2.0389e-10	2.58656e-06	3.4801e-05
HLADR_in_CD28+_CD4+_T_cells	MFI	-	0.00194935	0.0978008	0.0044614	/	0.150167	0.214386	0.014441	0.0470304
CD14_in_CD45+_cells	MFI	-	0.00203855	-0.0973834	0.00465755	Male	0.00102312	0.00249066	0.377008	0.44797
PD-1_in_CD28-_CD4+_T_cells	MFI	-	0.00207108	-0.0972353	0.00472377	/	0.27494	0.365489	0.000602239	0.00371381
CD57_in_CD57+_CD3+_T_cells	MFI	-	0.00221026	0.096625	0.00503258	Male	7.34221e-08	3.85032e-07	0.634122	0.66718
CD38_in_Plasmablasts_and_plasma_cells	MFI	-	0.00221708	-0.096596	0.0050395	Female	0.00278096	0.00631047	0.00179342	0.00911768
CD95_in_Memory_Tconv_cells	MFI	-	0.00223602	0.0965159	0.0050739	Female	2.56845e-14	3.60124e-13	0.0963815	0.188517
inCD45_Th9_cells_in_CD45+_cells	Proportion	CD4T	0.00228282	0.0963206	0.00517129	/	0.98151	0.988935	1.23541e-07	2.41995e-06
SSC_in_CD57+_CD8+_T_cells	Morphology	-	0.00234926	0.0960495	0.00531276	Female	2.07381e-06	8.35498e-06	0.1628	0.258155
CXCR3_in_Tfh_cells	MFI	-	0.0024063	-0.0958224	0.00543252	Female	2.75101e-14	3.77768e-13	0.0537708	0.126181
CCR6_in_CD3+_T_cells	MFI	-	0.00242245	-0.0957589	0.00545973	Female	1.71352e-05	5.76364e-05	0.000934282	0.00529559
CD20_in_CD21_low_B_cells	MFI	-	0.00251266	0.0954116	0.0056535	Female	0.0269386	0.0482937	0.224132	0.313926
ICOS_in_Th9_cells	MFI	-	0.0025345	-0.0953293	0.005693	/	0.486823	0.587895	0.580723	0.618819
CD127_in_CXCR3-_CCR4+_Tfh_cells	MFI	-	0.00254349	0.0952955	0.00570358	Female	0.000924553	0.00226796	0.0413316	0.102794
CXCR5_in_CXCR5+_CD8+_T_cells	MFI	-	0.00255987	0.0952344	0.00573067	Male	0.00468678	0.0102341	0.0403988	0.101339
CD45RA_in_Naive_CD8+_T_cells	MFI	-	0.0025865	-0.0951357	0.00577569	Female	2.87722e-19	1.0358e-17	0.109563	0.203824
CD57_in_HLADR-_CD38+_CD3+_T_cells	MFI	-	0.00258865	0.0951278	0.00577569	Male	9.80997e-05	0.000288452	0.540465	0.583387
CCR7_in_Central_memory_CD8+_T_cells	MFI	-	0.00260708	0.0950601	0.00580707	/	0.103704	0.158774	5.83866e-05	0.000498532
CCR6_in_Tfh9_cells	MFI	-	0.00267601	-0.0948107	0.00595066	Male	0.000200981	0.000557721	0.0116951	0.0394378
FSC_in_CD69+_CD8+_T_cells	Morphology	-	0.00271769	0.0946627	0.00603327	/	0.689955	0.772936	0.0186649	0.0563757
CD64_Neu/HLADR_Mono	Proportion	-	0.00274758	-0.0945579	0.00608948	Female	0.0141601	0.0277372	9.57297e-11	3.6432e-09
CCR6_in_Th17_cells	MFI	-	0.00279872	-0.0943809	0.00619251	Male	4.00013e-05	0.00012449	0.0287516	0.0784495
ICOS_in_Th17Th1_cells	MFI	-	0.0028704	-0.0941378	0.00634059	/	0.465092	0.566791	0.571355	0.611281
NKG2D_in_Terminal_NK_cells	MFI	-	0.00290066	-0.0940368	0.00639682	/	0.47094	0.573393	1.98527e-07	3.70382e-06
CD85j_in_PD-1+_CD4-_CD8-_T_cells	MFI	-	0.0029886	0.0937486	0.00657985	/	0.278163	0.369037	0.587669	0.624721
inParent_CXCR3+_CCR4-_CD4+_T_cells_in_CD4+_T_cells	Proportion	T Effect (Activation)	0.00299736	0.0937203	0.00658826	Male	1.47037e-07	7.25381e-07	0.0108127	0.0372158
inParent_Alpha_beta_T_cells_in_CD3+_T_cells	Proportion	-	0.00310288	0.0933855	0.00680895	Female	8.2242e-06	2.90574e-05	0.00168794	0.00868086
FSC_in_PD-1+_CD4-_CD8-_T_cells	Morphology	-	0.00318678	0.0931266	0.00698156	Male	0.000646198	0.00163018	0.173154	0.267436
FSC_in_HLADR+_CD38-_CD4+_CD8+_T_cells	Morphology	-	0.00320365	0.0930752	0.007007	/	0.0916475	0.141782	0.0167739	0.0522043
NKG2D_in_CD8+_T_cells	MFI	-	0.00323595	0.0929777	0.00706604	Male	8.63277e-08	4.45692e-07	0.533873	0.577676
CCR7_in_Stem_memory_Tconv_cells	MFI	-	0.00326704	0.0928846	0.00712226	/	0.755563	0.82223	0.0539702	0.126181
inCD45_Th9-like_Treg_cells_in_CD45+_cells	Proportion	T regulatory	0.00333221	0.0926921	0.00725245	/	0.191308	0.264613	0.0045687	0.0191501
SSC_in_HLADR-_CD38+_CD4-_CD8-_T_cells	Morphology	-	0.0034167	0.0924476	0.00742421	/	0.884958	0.923797	0.0948395	0.186322
CD16_in_pDCs	MFI	-	0.00348536	0.0922528	0.00756108	/	0.484242	0.585309	0.0881707	0.177049
PD-1_in_CD85j+_CD3+_T_cells	MFI	-	0.0036284	-0.0918581	0.00785858	/	0.50707	0.605212	0.00073471	0.00434948
PD-1_in_CD57+_CD3+_T_cells	MFI	-	0.00377379	-0.0914712	0.0081602	/	0.411558	0.513772	0.00460307	0.0191501
inParent_Effector_memory_CD8+_T_cells_in_CD8+_T_cells	Proportion	T Differentiation	0.00382524	0.0913375	0.00825806	Male	5.16017e-06	1.89647e-05	0.00349384	0.0155645
CD25_in_Central_memory_Tconv_cells	MFI	-	0.00389997	0.0911461	0.00840577	Male	0.00316732	0.00705925	0.000183015	0.00135431
SSC_in_Early_NK_cells	Morphology	-	0.00394287	0.0910378	0.00848449	/	0.746459	0.814986	0.372756	0.445064
inCD45_CD85j+_CD4-_CD8-_T_cells_in_CD45+_cells	Proportion	DNT	0.00403999	0.0907965	0.00867186	Male	0.00012413	0.000358657	0.0516094	0.122103
CD21_in_Marginal_zone_B_cells	MFI	-	0.00404296	-0.0907892	0.00867186	/	0.960353	0.973477	0.804843	0.817735
HLADR_in_CD28+_CD4+_CD8+_T_cells	MFI	-	0.00420532	0.0903974	0.00900561	/	0.0747032	0.118599	0.481089	0.530912
CD25_in_Activated_Treg_cells	MFI	-	0.00427213	-0.0902402	0.00913399	/	0.347172	0.446363	0.00463223	0.0191619
inCD45_CD28+_CD4+_T_cells_in_CD45+_cells	Proportion	CD4T	0.00428779	0.0902037	0.00915279	Female	7.21276e-10	4.97793e-09	1.332e-05	0.000137537
inCD45_Memory_Treg_cells_in_CD45+_cells	Proportion	T regulatory	0.00451209	0.0896933	0.00961617	/	0.500635	0.600761	3.67083e-05	0.000332251
SSC_in_Tc9_cells	Morphology	-	0.00455089	0.0896073	0.00968337	Female	1.12773e-07	5.66843e-07	0.121127	0.215985
CCR6_in_Tfh17_cells	MFI	-	0.00477367	-0.0891262	0.0101251	Male	0.000553203	0.00141162	0.0765458	0.161073
inParent_Class-switched_B_cells_in_CD27+_memory_B_cells	Proportion	B	0.00477315	-0.0891274	0.0101251	/	0.273125	0.364292	0.000443438	0.00286728
CD127_in_Th9_cells	MFI	-	0.00479933	-0.0890722	0.0101633	/	0.454271	0.556148	0.011583	0.0391589
inCD45_Th17Th1_cells_in_CD45+_cells	Proportion	CD4T	0.00492336	0.0888143	0.0104094	/	0.849485	0.898502	6.33741e-07	9.81562e-06
CD85j_in_CD28+_CD4+_CD8+_T_cells	MFI	-	0.00498313	0.0886921	0.0105191	/	0.218145	0.29802	0.380541	0.44971
CD14_in_Neutrophils	MFI	-	0.00501215	-0.0886333	0.0105636	Male	0.000133092	0.000381365	0.293869	0.382187
CD95_in_CD45RA+_CCR7+_CD8+_T_cells	MFI	-	0.00503529	0.0885866	0.0105956	/	0.0659053	0.106666	0.00386714	0.0168886
FSC_in_CD28-_CD3+_T_cells	Morphology	-	0.00508748	0.0884819	0.0106885	/	0.323671	0.420614	0.215692	0.306293
ICOS_in_CXCR5+_CD8+_T_cells	MFI	-	0.0051531	-0.0883518	0.0108093	Female	5.1499e-06	1.89647e-05	0.375848	0.44739
FSC_in_CD28-_CD4+_CD8+_T_cells	Morphology	-	0.00541403	0.0878485	0.0113388	/	0.0784368	0.123348	0.0740444	0.1568
CD85j_in_HLADR+_CD38+_CD4+_T_cells	MFI	-	0.00551446	0.0876606	0.011531	Female	0.0141137	0.027687	0.108652	0.202695
SSC_in_CD28-_CD4-_CD8-_T_cells	Morphology	-	0.00562684	0.087454	0.0117476	/	0.72605	0.800552	0.186809	0.276477
CD57_in_HLADR-_CD38+_CD4+_CD8+_T_cells	MFI	-	0.00564068	0.0874288	0.011758	Male	0.00356276	0.00792253	0.00267657	0.0126425
SSC_in_CD8+_MAIT_cells	Morphology	-	0.00571446	0.0872955	0.0118747	Female	3.73177e-09	2.37834e-08	0.181645	0.273938
CXCR3_in_CXCR3+_CCR4-_CD4+_T_cells	MFI	-	0.00571403	-0.0872962	0.0118747	/	0.210869	0.289266	0.0696506	0.149155
NKG2D_in_Early_NK_cells	MFI	-	0.0058116	-0.0871222	0.0120577	Male	1.3197e-07	6.58366e-07	0.317696	0.399973
FSC_in_Central_memory_CD4+_T_cells	Morphology	-	0.00591769	0.086936	0.0122397	Male	0.0134152	0.0265119	0.24095	0.329851
FSC_in_CD56_bright_NK_cells	Morphology	-	0.00591063	0.0869483	0.0122397	/	0.612337	0.702526	0.206449	0.296326
CCR6_in_CXCR3-_CCR4+_CD4+_T_cells	MFI	-	0.00601766	0.0867632	0.0124272	Male	4.11984e-07	1.89229e-06	0.00943423	0.0340553
CD85j_in_CD57+_CD4+_CD8+_T_cells	MFI	-	0.0061642	0.0865146	0.0127015	Male	0.0239373	0.0437975	0.631345	0.664784
CD69_in_CD57+_CD4-_CD8-_T_cells	MFI	-	0.00616959	0.0865056	0.0127015	/	0.865697	0.911548	0.312947	0.398748
inCD45_Early_NK_cells_in_CD45+_cells	Proportion	Innate	0.00628548	-0.0863128	0.0129201	Female	6.19857e-08	3.3026e-07	8.13716e-19	1.08387e-16
CD25_in_Central_memory_CD4+_T_cells	MFI	-	0.00638066	0.0861569	0.0130956	Male	0.000318254	0.000842773	0.000137859	0.00105533
SSC_in_Naive_Treg_cells	Morphology	-	0.00641433	0.0861023	0.0131444	Male	0.00454818	0.00998053	0.123134	0.217526
CD19_in_CD19+_B_and_CD20+_B_cells	MFI	-	0.00667376	0.0856895	0.0136551	Female	0.0124094	0.0246432	0.479952	0.530096
CD19_in_CD21_low_B_cells	MFI	-	0.00671724	0.0856218	0.013723	Female	1.17971e-06	5.00439e-06	0.687564	0.713823
PD-1_in_CD57+_CD4+_T_cells	MFI	-	0.00678571	-0.0855159	0.0138416	/	0.0545067	0.0908673	0.815705	0.827508
FSC_in_Central_memory_Tconv_cells	Morphology	-	0.00696056	0.0852498	0.0141765	Male	0.0199538	0.0372248	0.235374	0.324771
CD38_in_HLADR-_CD38+_CD3+_T_cells	MFI	-	0.00722165	-0.0848633	0.0146859	Female	5.96853e-07	2.65889e-06	0.211249	0.300946
CD38_in_CD3+_T_cells	MFI	-	0.00745757	-0.0845247	0.0151264	Female	1.73497e-17	4.62196e-16	0.0178088	0.0541582
TCR_Gamma_delta_in_V_delta_1_cells	MFI	-	0.007461	0.0845198	0.0151264	/	0.488159	0.588803	0.758169	0.775638
CD28_in_HLADR+_CD38-_CD8+_T_cells	MFI	-	0.00759309	-0.0843345	0.0153708	Female	1.88559e-06	7.72802e-06	0.116982	0.210927
CXCR5_in_CXCR3+_CCR4-_CD4+_T_cells	MFI	-	0.00768302	0.08421	0.0155293	Female	3.07029e-07	1.44001e-06	0.0442476	0.108541
Th17/Tregs	Proportion	-	0.00810954	0.0836365	0.0163665	/	0.414691	0.517199	1.28715e-10	4.63376e-09
CD21_in_Founder_B_cells	MFI	-	0.00821618	-0.0834974	0.0165567	/	0.437123	0.53862	0.335334	0.413614
CD28_in_PD-1+_CD4+_T_cells	MFI	-	0.00823561	-0.0834722	0.0165707	Male	0.00877875	0.0181011	0.0353868	0.092061
IL-6_R848	Cytokine	-	0.00825387	-0.0834486	0.0165824	Male	5.60118e-11	4.2878e-10	0.15991	0.254785
SSC_in_CD69+_CD4-_CD8-_T_cells	Morphology	-	0.00834641	0.0833296	0.0167431	/	0.561452	0.660066	0.098717	0.190291
FSC_in_HLADR-_CD38+_CD4-_CD8-_T_cells	Morphology	-	0.008521	0.0831083	0.0170676	/	0.833872	0.887155	0.185735	0.276114
CD127_in_Th9-like_Treg_cells	MFI	-	0.00870339	0.0828815	0.0174068	/	0.995744	0.997571	0.31591	0.399613
SSC_in_Tc17Tc1_cells	Morphology	-	0.00875148	0.0828223	0.0174767	Female	3.82859e-09	2.42842e-08	0.148555	0.24429
CXCR3_in_Tfh1_cells	MFI	-	0.008929	0.0826066	0.0178045	Female	0.0221568	0.0409332	0.0473763	0.114737
CXCR5_in_CXCR3+_CCR4-_CD8+_T_cells	MFI	-	0.00914175	0.082353	0.0181952	Female	4.0146e-15	6.29111e-14	0.147141	0.242565
SSC_in_MAIT_cells	Morphology	-	0.00915225	0.0823407	0.0181952	Female	3.54126e-08	1.94113e-07	0.186522	0.276359
CXCR3_in_Tfh17Tfh1_cells	MFI	-	0.00926913	-0.0822037	0.0184001	/	0.194313	0.268213	0.194246	0.283121
SSC_in_Monocytes	Morphology	-	0.0095552	-0.081875	0.0189398	Female	3.64269e-13	4.07737e-12	0.889829	0.893182
CXCR5_in_Tc1_cells	MFI	-	0.00973847	0.0816689	0.0192293	Female	3.03723e-17	7.6332e-16	0.133676	0.228277
inCD45_CD56_dim_NK_cells_in_CD45+_cells	Proportion	Innate	0.00974456	0.0816621	0.0192293	Male	1.60242e-10	1.17924e-09	0.322935	0.403139
CD127_in_Th17Th1-like_Treg_cells	MFI	-	0.00972346	0.0816857	0.0192293	/	0.961646	0.973477	0.5917	0.628505
FSC_in_CD57+_CD3+_T_cells	Morphology	-	0.0100569	0.081319	0.0198163	Female	0.00603033	0.0128724	0.159107	0.254418
CD27_in_CD21_low_B_cells	MFI	-	0.0102444	-0.0811175	0.0201559	Male	3.89553e-06	1.46993e-05	0.119538	0.213696
CD127_in_Tfr_cells	MFI	-	0.0102768	0.0810831	0.0201897	/	0.0984934	0.151844	0.0514424	0.121924
FSC_in_Tfh17_cells	Morphology	-	0.0106501	0.0806926	0.0208923	Male	0.00212305	0.00488412	0.303476	0.392076
SSC_in_CXCR5+_CD8+_T_cells	Morphology	-	0.0107122	0.0806288	0.0209833	/	0.713516	0.791343	0.102339	0.194459
CCR6_in_CD45+_cells	MFI	-	0.010821	-0.0805178	0.0211654	Female	7.34061e-06	2.61436e-05	0.314954	0.398787
inParent_CD69+_CD4+_CD8+_T_cells_in_CD4+_CD8+_T_cells	Proportion	T Effect (Activation)	0.0110527	-0.0802849	0.0215867	/	0.0614957	0.101001	0.478479	0.529557
SSC_in_Stem_memory_CD8+_T_cells	Morphology	-	0.0110873	0.0802504	0.0216227	Male	0.0135746	0.0267872	0.190861	0.281224
CCR4_in_Tfh_cells	MFI	-	0.0111263	0.0802118	0.021667	Male	2.97868e-09	1.92602e-08	0.84778	0.855487
HLADR_in_HLADR+_CD38+_CD3+_T_cells	MFI	-	0.0113379	0.0800039	0.0220468	Male	5.55737e-07	2.50082e-06	0.317429	0.399973
ICOS_in_Tc9_cells	MFI	-	0.0114428	0.0799021	0.0222185	/	0.0633845	0.103565	0.540249	0.583387
SSC_in_Memory_Treg_cells	Morphology	-	0.0115915	0.0797594	0.0224743	Male	0.0148802	0.0289773	0.305864	0.392884
inParent_PD-1+_CD4+_T_cells_in_CD4+_T_cells	Proportion	T Suppression	0.011651	0.0797027	0.0225569	Male	6.80149e-08	3.60222e-07	4.42595e-20	1.17907e-17
IgM_in_CD19+_B_and_CD20+_B_cells	MFI	-	0.0116791	-0.0796759	0.0225785	Female	1.08773e-17	2.95684e-16	0.18111	0.273513
CD27_in_CD45+_cells	MFI	-	0.0119929	-0.0793817	0.0231515	Female	5.20139e-13	5.5426e-12	0.222498	0.311965
CCR7_in_CD8+_T_cells	MFI	-	0.0121771	-0.0792122	0.023473	Female	2.27118e-14	3.25291e-13	0.210355	0.299993
CCR6_in_CXCR3-_CCR4+_Treg_cells	MFI	-	0.0122789	0.0791195	0.023635	Male	1.04626e-21	5.80677e-20	0.0101027	0.0358018
CD24_in_CD45+_cells	MFI	-	0.0126562	0.0787816	0.0243263	/	0.768841	0.832724	0.397508	0.464864
CD85j_in_CD28-_CD8+_T_cells	MFI	-	0.0126799	0.0787607	0.0243367	Male	7.15325e-14	9.07441e-13	0.913778	0.915152
inCD45_CD57+_CD4-_CD8-_T_cells_in_CD45+_cells	Proportion	DNT	0.0129344	0.0785382	0.0247893	Male	5.98041e-11	4.55195e-10	0.0151833	0.0482675
inCD45_CXCR3+_CCR4-_Treg_cells_in_CD45+_cells	Proportion	T regulatory	0.0129758	0.0785023	0.024833	Female	0.00606399	0.0129029	0.0196233	0.058606
inCD45_HLADR-_CD38+_CD4+_T_cells_in_CD45+_cells	Proportion	CD4T	0.0130264	-0.0784586	0.024894	Female	6.69037e-18	1.89608e-16	8.47046e-10	2.82066e-08
PD-1_in_PD-1+_CD4+_T_cells	MFI	-	0.0131034	-0.0783925	0.0250054	/	0.39962	0.501218	0.000802883	0.00471119
FSC_in_Th1-like_Treg_cells	Morphology	-	0.0131954	-0.0783139	0.0251448	/	0.41937	0.520597	0.119193	0.213394
CD25_in_Memory_Treg_cells	MFI	-	0.0136092	-0.0779662	0.0258227	Male	0.000216823	0.000600432	0.0178083	0.0541582
SSC_in_V_delta_2_cells	Morphology	-	0.013593	0.0779797	0.0258227	Female	0.00128903	0.00306605	0.424562	0.488356
IgM_in_CD11c+_memory_B_cells	MFI	-	0.0135942	-0.0779787	0.0258227	/	0.13915	0.201685	0.52159	0.566225
CD57_in_PD-1+_CD4+_T_cells	MFI	-	0.0139281	0.0777046	0.0263901	Male	0.000307233	0.00081847	0.000912652	0.00519509
CD11c_in_CD16+_mDCs	MFI	-	0.0140188	-0.0776312	0.0265243	/	0.577249	0.672699	0.0782958	0.163208
CD19_in_Marginal_zone_B_cells	MFI	-	0.0144401	0.0772955	0.0272826	/	0.666073	0.75251	0.592602	0.628961
CD28_in_HLADR+_CD38-_CD4-_CD8-_T_cells	MFI	-	0.0149913	-0.076869	0.0282839	/	0.812035	0.870177	0.00573654	0.0226067
inCD45_Th1-like_Treg_cells_in_CD45+_cells	Proportion	T regulatory	0.0150925	0.0767922	0.0284346	Female	0.000831779	0.00205553	0.000621849	0.00381706
CXCR3_in_CD4+_T_cells	MFI	-	0.0153805	0.0765762	0.0289362	/	0.888193	0.925319	0.254034	0.343178
SSC_in_Tfr_cells	Morphology	-	0.0157939	0.0762721	0.0296721	Male	0.0267418	0.0480055	0.17582	0.269597
FSC_in_CXCR3+_CCR4-_Treg_cells	Morphology	-	0.0159173	-0.0761827	0.0298618	/	0.241161	0.326781	0.053932	0.126181
FSC_in_CD28-_CD4+_T_cells	Morphology	-	0.0164674	0.0757915	0.030812	Female	0.011492	0.0230879	0.158389	0.254418
inCD45_PD-1+_CD3+_T_cells_in_CD45+_cells	Proportion	-	0.0164701	0.0757896	0.030812	Male	0.0137779	0.027068	3.35822e-15	2.63126e-13
CD127_in_Stem_memory_CD8+_T_cells	MFI	-	0.0167946	-0.0755641	0.031375	Female	1.72414e-05	5.78478e-05	0.0190049	0.0571434
inParent_IgD_only_memory_B_cells_in_Unswitched_B_cells	Proportion	B	0.0168762	-0.075508	0.0314393	Male	0.00460532	0.0100893	2.94342e-16	2.45039e-14
CD25_in_Th17Th1_cells	MFI	-	0.0168641	0.0755163	0.0314393	/	0.212051	0.290589	0.029347	0.0796136
SSC_in_pDCs	Morphology	-	0.0169374	-0.0754661	0.0315093	Female	2.06603e-15	3.39747e-14	0.415717	0.480673
CD28_in_CD45+_cells	MFI	-	0.0175258	-0.0750698	0.0325583	/	0.936126	0.953302	4.72166e-28	2.09641e-25
inCD45_NK_cells_in_CD45+_cells	Proportion	Innate	0.0178042	0.0748864	0.0330294	Male	1.6733e-09	1.10338e-08	0.294894	0.382472
CD38_in_Eosinophils	MFI	-	0.0178297	-0.0748697	0.0330307	/	0.078528	0.123348	0.0149681	0.0476974
inCD45_HLADR+_CD38-_CD4-_CD8-_T_cells_in_CD45+_cells	Proportion	DNT	0.0183402	0.0745401	0.0339294	Male	3.82155e-17	9.42649e-16	0.000154854	0.00115232
IgG_in_Founder_B_cells	MFI	-	0.0184554	0.0744668	0.0340952	/	0.103573	0.158756	0.776969	0.793045
FSC_in_CD45RA+_CCR7+_CD8+_T_cells	Morphology	-	0.0186181	0.074364	0.0343481	Female	2.25464e-19	8.5805e-18	0.0679414	0.147333
ICOS_in_Tc2_cells	MFI	-	0.0189257	-0.0741717	0.0348673	Female	0.000129869	0.000374428	0.129016	0.222966
FSC_in_Class-switched_B_cells	Morphology	-	0.019268	0.073961	0.0354489	Female	7.70455e-08	4.0245e-07	0.129934	0.223897
CD127_in_Th17Th1_cells	MFI	-	0.0193741	-0.0738964	0.0355949	/	0.379031	0.48037	0.0103332	0.0361257
ICOS_in_Tc17_cells	MFI	-	0.0195336	0.0737998	0.0358385	/	0.655244	0.742896	0.11223	0.206478
FSC_in_Treg_cells	Morphology	-	0.019604	0.0737573	0.0359182	Male	5.01769e-08	2.7169e-07	0.239357	0.328684
CD45RA_in_Effector_CD4+_T_cells	MFI	-	0.0199885	0.073528	0.0365723	/	0.216818	0.296511	0.0465314	0.113309
CXCR3_in_Tc1_cells	MFI	-	0.0202386	-0.0733808	0.0369792	Female	0.0011007	0.00264644	0.0649048	0.143224
CD85j_in_PD-1+_CD3+_T_cells	MFI	-	0.0203623	0.0733086	0.0371034	/	0.10949	0.165728	0.0613418	0.13745
inCD45_IgG_only_memory_B_cells_in_CD45+_cells	Proportion	B	0.0203541	-0.0733134	0.0371034	/	0.620347	0.710492	3.54266e-11	1.42995e-09
SSC_in_CD28-_CD4+_CD8+_T_cells	Morphology	-	0.0206327	0.0731521	0.0375448	Female	0.0019975	0.00461121	0.107835	0.201454
CCR6_in_CXCR5+_CD8+_T_cells	MFI	-	0.0207216	-0.073101	0.0376551	Male	0.000110544	0.000322904	0.172231	0.266758
CD85j_in_CD85j+_CD4+_T_cells	MFI	-	0.0209102	0.0729933	0.0379143	Male	0.00584115	0.0125288	0.0160294	0.0505952
CD20_in_IgD+_CD27-_B_cells	MFI	-	0.0209212	0.0729871	0.0379143	/	0.415851	0.51816	0.461479	0.516113
CD20_in_CD11c+_memory_B_cells	MFI	-	0.0212096	0.0728241	0.0383848	/	0.0751582	0.119179	0.247374	0.336227
FSC_in_Naive_Treg_cells	Morphology	-	0.0212523	-0.0728001	0.0384099	Female	1.14561e-08	6.78199e-08	0.142662	0.237334
CD57_in_CD4+_T_cells	MFI	-	0.0212964	0.0727754	0.0384375	Male	0.0123638	0.0246168	0.627981	0.662289
CD25_in_CD3+_T_cells	MFI	-	0.0222241	0.0722656	0.0400575	/	0.375855	0.476799	0.0413646	0.102794
CD127_in_Th2-like_Treg_cells	MFI	-	0.022851	-0.0719315	0.0411317	/	0.0348854	0.0609808	0.098294	0.190257
CD38_in_CD4-_CD8-_T_cells	MFI	-	0.0228977	0.0719069	0.0411603	Female	5.31627e-06	1.9454e-05	0.101762	0.19418
CD57_in_CD69+_CD4+_T_cells	MFI	-	0.023196	0.071751	0.0416402	/	0.115884	0.172596	0.156024	0.251603
ICOS_in_Th1_cells	MFI	-	0.0235242	0.0715815	0.0421726	/	0.322413	0.419799	0.432521	0.494459
CCR4_in_Th2-like_Treg_cells	MFI	-	0.0236994	0.0714918	0.0424295	Male	0.0255332	0.0463986	0.38898	0.456897
CD20_in_Naive_B_cells	MFI	-	0.0239481	0.0713655	0.0428173	/	0.751737	0.819406	0.482859	0.531544
Th1-like/Th2-like_Tregs	Proportion	-	0.0242049	0.0712362	0.0432185	/	0.119295	0.176674	0.0575679	0.131577
inCD45_Th17Th1-like_Treg_cells_in_CD45+_cells	Proportion	T regulatory	0.0246423	0.0710188	0.0439405	/	0.336352	0.434129	0.116398	0.210927
IL-6_HKSA	Cytokine	-	0.0258081	-0.0704552	0.0459426	Male	0.0260455	0.0469453	0.316377	0.399824
FSC_in_CD85j+_CD3+_T_cells	Morphology	-	0.0258341	0.0704429	0.0459426	/	0.0647986	0.105387	0.220383	0.30987
FSC_in_CXCR3-_CCR4+_Tfh_cells	Morphology	-	0.0266374	0.0700675	0.0473081	Male	0.0111815	0.0225662	0.320477	0.401576
CD25_in_Tc17Tc1_cells	MFI	-	0.026736	0.0700221	0.0474199	Female	0.0182654	0.0347069	0.0776429	0.162611
CD38_in_CD28-_CD4+_T_cells	MFI	-	0.0268287	-0.0699795	0.0475211	Female	7.02051e-30	1.03904e-27	0.0102217	0.0360194
FSC_in_CD57+_CD4+_CD8+_T_cells	Morphology	-	0.0272536	0.0697861	0.0482096	/	0.113656	0.170484	0.0837751	0.170625
CXCR5_in_Th9_cells	MFI	-	0.0273559	0.0697399	0.0483264	Female	6.93711e-05	0.000208583	0.0373077	0.0959342
PD-1_in_CD28-_CD4+_CD8+_T_cells	MFI	-	0.0274486	-0.0696982	0.0484258	/	0.546666	0.645132	0.0265636	0.0738678
inParent_Tconv_cells_in_CD4+_T_cells	Proportion	T Differentiation	0.0276758	0.0695964	0.0487621	Female	3.94596e-10	2.78096e-09	0.000196275	0.00142086
ICOS_in_Tfh9_cells	MFI	-	0.0277789	-0.0695505	0.0488792	Female	0.00903163	0.0185364	0.475433	0.528171
CD85j_in_CD28+_CD3+_T_cells	MFI	-	0.0282746	0.0693317	0.0496857	Female	3.63054e-06	1.37774e-05	0.0695523	0.149155
CD25_in_Effector_memory_CD8+_T_cells	MFI	-	0.0286412	0.069172	0.0502636	/	0.5517	0.650322	0.113849	0.208593
inCD45_Lymphocytes_in_CD45+_cells	Proportion	-	0.0286978	0.0691474	0.0502967	Male	1.51821e-06	6.33934e-06	1.10075e-07	2.22151e-06
inCD45_mDCs_in_CD45+_cells	Proportion	Innate	0.0295094	0.0688006	0.0515481	Male	5.11897e-10	3.55129e-09	0.234363	0.323829
CD20_in_Transitional_B_cells	MFI	-	0.0294831	0.0688117	0.0515481	/	0.889944	0.925375	0.504607	0.55048
FSC_in_CD28-_CD8+_T_cells	Morphology	-	0.0295279	0.0687928	0.0515481	/	0.962832	0.973798	0.261652	0.351331
FSC_in_pDCs	Morphology	-	0.0296167	-0.0687554	0.0516355	Female	8.52164e-10	5.85094e-09	0.177062	0.269943
inCD45_CD28-_CD4-_CD8-_T_cells_in_CD45+_cells	Proportion	DNT	0.0298061	-0.0686758	0.0518977	Male	5.49311e-05	0.000167817	0.00275559	0.0128669
CD69_in_HLADR+_CD38-_CD4-_CD8-_T_cells	MFI	-	0.030623	0.0683378	0.0532505	/	0.915001	0.939692	0.910189	0.912243
CCR6_in_Tfh17Tfh1_cells	MFI	-	0.0312378	-0.0680884	0.0542487	Male	0.00086327	0.0021294	0.00851532	0.0312463
inParent_Th17_cells_in_CD4+_T_cells	Proportion	T Effect (Activation)	0.0315445	0.0679656	0.0547101	Male	1.11891e-12	1.12908e-11	0.00317142	0.0143198
CD45RA_in_Effector_Tconv_cells	MFI	-	0.0317125	0.0678988	0.0548658	/	0.156088	0.222126	0.00191268	0.00961393
inParent_Tfh17Tfh1_cells_in_Tfh_cells	Proportion	T Humoral	0.0317167	0.0678971	0.0548658	/	0.933597	0.952553	0.000402333	0.002627
FSC_in_Naive_Tconv_cells	Morphology	-	0.0318718	-0.0678356	0.0550626	Female	1.59583e-38	1.06282e-35	0.137363	0.232333
SSC_in_IgM_only_memory_B_cells	Morphology	-	0.0326594	-0.0675276	0.0563501	Female	0.000688819	0.00173115	0.179525	0.272204
CD85j_in_CD28+_CD4-_CD8-_T_cells	MFI	-	0.0330252	0.0673866	0.0569075	Female	1.91434e-05	6.28056e-05	0.0638352	0.141714
ICOS_in_CD3+_T_cells	MFI	-	0.0331149	0.0673523	0.0569883	Female	8.38767e-05	0.000248275	0.606665	0.641841
FSC_in_CD69+_CD4+_CD8+_T_cells	Morphology	-	0.033316	0.0672755	0.0572605	/	0.147769	0.212557	0.000269875	0.00188206
CD85j_in_CD85j+_CD4-_CD8-_T_cells	MFI	-	0.0337165	0.0671239	0.0578741	Male	0.0065458	0.0137959	0.378379	0.448798
CD57_in_HLADR+_CD38+_CD3+_T_cells	MFI	-	0.0344741	0.0668411	0.0590985	Male	2.39758e-05	7.75141e-05	0.343781	0.420879
inCD45_CD56_bright_NK_cells_in_CD45+_cells	Proportion	Innate	0.0352347	-0.0665626	0.0603247	Female	2.84563e-06	1.10185e-05	4.39807e-15	3.25457e-13
SSC_in_mDCs	Morphology	-	0.0354189	0.0664959	0.0605622	/	0.0368994	0.0641644	0.417541	0.482364
inParent_Tc2_cells_in_CD8+_T_cells	Proportion	T Effect (Activation)	0.0359899	0.0662911	0.0614597	/	0.1226	0.180445	0.0110123	0.0376112
inCD45_V_delta_2_cells_in_CD45+_cells	Proportion	T Unconv	0.0372361	-0.0658534	0.0635065	/	0.104333	0.159371	3.58139e-07	6.27686e-06
inCD45_Neutrophils_in_CD45+_cells	Proportion	Innate	0.0375705	0.065738	0.0639948	Female	2.346e-08	1.34115e-07	6.16795e-08	1.39249e-06
SSC_in_Unswitched_B_cells	Morphology	-	0.037801	-0.0656591	0.0643052	Female	0.000527155	0.00136275	0.194273	0.283121
CD27_in_CD27+_memory_B_cells	MFI	-	0.0380738	0.0655661	0.0646866	/	0.743949	0.812921	0.0973472	0.189294
IgD_in_IgD+_CD27-_B_cells	MFI	-	0.0389418	0.0652741	0.0660771	Male	0.00711896	0.0149558	0.00604579	0.0236853
CD20_in_Marginal_zone_B_cells	MFI	-	0.039629	0.0650467	0.0671576	Male	0.0167993	0.032243	0.433357	0.494459
IgG_in_CD45+_cells	MFI	-	0.0399377	0.0649457	0.0675948	Female	0.00162693	0.00380187	0.834416	0.843919
CD27_in_CD11c+_memory_B_cells	MFI	-	0.0401353	-0.0648814	0.0678031	/	0.06908	0.110462	0.0817313	0.167953
CD24_in_CD19+_B_and_CD20+_B_cells	MFI	-	0.0401626	-0.0648725	0.0678031	/	0.119465	0.176674	0.342693	0.42032
PD-1_in_HLADR+_CD38+_CD3+_T_cells	MFI	-	0.0404549	-0.0647779	0.0682082	/	0.0551545	0.0916033	0.0628557	0.140239
CD28_in_CD85j+_CD4+_CD8+_T_cells	MFI	-	0.040505	-0.0647618	0.0682082	/	0.0683611	0.109707	0.158593	0.254418
CD38_in_Monocytes	MFI	-	0.0410216	-0.0645962	0.0689909	Male	0.000985429	0.00240842	0.038127	0.097265
CD127_in_Tfh17Tfh1_cells	MFI	-	0.0412717	-0.0645166	0.0692367	Female	2.81914e-06	1.09478e-05	0.0145728	0.047344
CD85j_in_CD69+_CD4+_CD8+_T_cells	MFI	-	0.0412305	0.0645297	0.0692367	/	0.187014	0.259752	0.0873879	0.176098
IL-6_Pam3CSK4	Cytokine	-	0.0413299	0.0644982	0.069247	Male	2.48089e-06	9.80579e-06	0.639294	0.671032
PD-1_in_CD28-_CD3+_T_cells	MFI	-	0.0434138	-0.0638515	0.0726471	/	0.128419	0.187765	0.0113015	0.0384019
inCD45_CD69+_CD4-_CD8-_T_cells_in_CD45+_cells	Proportion	DNT	0.0435081	0.0638228	0.0727137	Male	2.0762e-06	8.35498e-06	0.00404783	0.0174489
CD19_in_CD11c+_memory_B_cells	MFI	-	0.0436903	0.0637676	0.0728353	Female	0.00016615	0.00046592	0.38456	0.452809
FSC_in_Early_NK_cells	Morphology	-	0.0436656	0.0637751	0.0728353	Female	0.00181669	0.00422308	0.192064	0.282061
inCD45_Gamma_delta_T_cells_in_CD45+_cells	Proportion	T Unconv	0.0438602	-0.0637163	0.0730272	/	0.0531961	0.0891286	3.04209e-06	3.89622e-05
CD64_Neu/Lym	Proportion	-	0.0441099	-0.0636413	0.0733512	/	0.996238	0.997571	0.00743354	0.0281292
inCD45_Effector_NK_cells_in_CD45+_cells	Proportion	Innate	0.044803	0.0634347	0.074411	Male	7.33717e-08	3.85032e-07	8.17541e-05	0.000668077
SSC_in_CD11c+_memory_B_cells	Morphology	-	0.0452593	-0.0633003	0.0750753	/	0.0767791	0.121029	0.373225	0.445064
SSC_in_CD57+_CD4+_CD8+_T_cells	Morphology	-	0.0457966	0.0631434	0.0758719	Female	0.00444251	0.00976471	0.0892964	0.178861
CD57_in_CD57+_CD8+_T_cells	MFI	-	0.0470709	0.0627773	0.0778862	Male	8.82193e-08	4.53699e-07	0.656103	0.687051
CD69_in_CD28+_CD3+_T_cells	MFI	-	0.0472608	-0.0627235	0.0780066	/	0.386503	0.487466	0.0136876	0.0450171
inCD45_IgM_only_memory_B_cells_in_CD45+_cells	Proportion	B	0.0472542	0.0627253	0.0780066	/	0.834542	0.887159	6.76042e-06	7.76283e-05
CD57_in_PD-1+_CD8+_T_cells	MFI	-	0.0474071	0.0626821	0.0780546	Male	4.63943e-17	1.04741e-15	1.34784e-05	0.000138102
inCD45_Stem_memory_CD4+_T_cells_in_CD45+_cells	Proportion	CD4T	0.0473689	-0.0626929	0.0780546	Female	2.97931e-08	1.66044e-07	0.380018	0.44971
Tconv/Tregs	Proportion	-	0.0480329	0.0625064	0.0789875	Female	2.21408e-12	2.07687e-11	0.000397779	0.00261361
CCR4_in_Tfh2_cells	MFI	-	0.0497079	0.0620455	0.0816411	Male	1.01731e-13	1.27835e-12	0.314035	0.398748
TNF-a	Cytokine	-	0.0500494	0.0619531	0.0820766	Male	0.00226406	0.00517278	0.134747	0.229224
CD161_in_V_delta_1_cells	MFI	-	0.0500963	0.0619405	0.0820766	/	0.888501	0.925319	0.0105915	0.0366439
TCR_V_delta_2_in_Gamma_delta_T_cells	MFI	-	0.0502694	-0.0618939	0.082259	/	0.904471	0.93404	0.0137998	0.0452741
CD57_in_PD-1+_CD4-_CD8-_T_cells	MFI	-	0.0504095	0.0618562	0.0823871	Male	7.81804e-05	0.000232447	0.0381045	0.097265
CD127_in_CXCR3+_CCR4-_Tfh_cells	MFI	-	0.0506356	-0.0617957	0.0826551	Female	5.10521e-05	0.000157047	0.0173411	0.0532838
CD86_in_CD45+_cells	MFI	-	0.0516454	-0.0615282	0.0842003	Male	0.00475939	0.0103756	0.0432463	0.106674
SSC_in_HLADR+_CD38-_CD4+_CD8+_T_cells	Morphology	-	0.0517251	0.0615073	0.0842273	/	0.4809	0.582856	0.0170836	0.0527966
CD25_in_Stem_memory_CD8+_T_cells	MFI	-	0.0525363	-0.0612958	0.0854437	Male	0.0275717	0.0492299	0.169927	0.26511
FSC_in_CD57+_CD8+_T_cells	Morphology	-	0.0542527	0.0608572	0.0881275	Female	0.00181637	0.00422308	0.169973	0.26511
inParent_Treg_cells_in_CD4+_T_cells	Proportion	T regulatory	0.0558044	-0.0604705	0.0905378	Male	2.16424e-11	1.76857e-10	0.000185671	0.00136638
CD127_in_Tc17Tc1_cells	MFI	-	0.0558932	-0.0604486	0.0905714	Male	1.13685e-11	9.76961e-11	0.0028581	0.013173
CD11c_in_Classical_monocytes	MFI	-	0.0559962	-0.0604233	0.090628	/	0.739304	0.809164	0.43358	0.494459
NKp46_in_Early_NK_cells	MFI	-	0.0563721	-0.0603312	0.0911258	/	0.0434647	0.0742244	0.00132001	0.007033
FSC_in_Tfh2_cells	Morphology	-	0.0566073	0.0602739	0.0913951	/	0.563763	0.662198	0.0288001	0.0784495
IgD_in_Founder_B_cells	MFI	-	0.0576024	0.0600334	0.0928892	Male	0.00118015	0.0028121	0.000511112	0.00322654
inParent_Th17Th1_cells_in_CD4+_T_cells	Proportion	T Effect (Activation)	0.0590588	-0.0596876	0.0951225	Male	1.72433e-08	1.00297e-07	0.000717501	0.00426657
CD25_in_CXCR3-_CCR4+_CD4+_T_cells	MFI	-	0.0592148	0.059651	0.0952586	Male	1.90818e-06	7.77276e-06	0.00393365	0.0170672
FSC_in_Naive_CD4+_T_cells	Morphology	-	0.0593105	-0.0596286	0.0952975	Female	1.40305e-38	1.06282e-35	0.131329	0.224906
inCD45_CD28+_CD3+_T_cells_in_CD45+_cells	Proportion	-	0.0601012	-0.0594444	0.0964515	Female	1.85975e-05	6.13166e-05	4.7087e-06	5.52532e-05
CXCR3_in_Tfh9_cells	MFI	-	0.0608764	-0.0592658	0.0975781	Female	0.00155813	0.00366683	0.104661	0.197743
FSC_in_Effector_CD8+_T_cells	Morphology	-	0.0612831	0.0591729	0.0981119	/	0.118433	0.175672	0.275051	0.365272
inParent_Founder_B_cells_in_CD19+_B_and_CD20+_B_cells	Proportion	B	0.061364	-0.0591545	0.0981235	/	0.72426	0.800143	1.18772e-28	1.19235e-25
IgD_in_Naive_B_cells	MFI	-	0.0616194	0.0590964	0.0984138	/	0.0288036	0.0511553	0.00608707	0.0237771
CXCR5_in_Tc17_cells	MFI	-	0.0635346	0.0586674	0.101351	Female	0.00029227	0.000783306	0.0165475	0.0518617
inCD45_Terminal_NK_cells_in_CD45+_cells	Proportion	Innate	0.0666678	0.0579879	0.106222	Male	0.000933949	0.0022868	4.0686e-10	1.38958e-08
CD24_in_Naive_B_cells	MFI	-	0.0690289	-0.0574931	0.109852	/	0.703004	0.783086	0.283087	0.373338
FSC_in_Monocytes	Morphology	-	0.0706243	-0.0571665	0.112257	Female	5.93697e-16	1.04053e-14	0.27377	0.363934
inParent_Th9_cells_in_CD4+_T_cells	Proportion	T Effect (Activation)	0.0716523	-0.0569593	0.113755	Male	3.48113e-08	1.91606e-07	6.91233e-05	0.00057907
FSC_in_CD45RA+_CCR7+_Tconv_cells	Morphology	-	0.0724302	-0.056804	0.114824	Female	8.85587e-33	3.93201e-30	0.14955	0.245019
CD25_in_CD45+_cells	MFI	-	0.072498	-0.0567906	0.114824	/	0.0362061	0.0631238	0.37154	0.444646
FSC_in_IgM_only_memory_B_cells	Morphology	-	0.0743966	-0.0564177	0.117692	/	0.174364	0.244735	0.0644629	0.142632
SSC_in_IgG_only_memory_B_cells	Morphology	-	0.0749382	0.0563127	0.118271	Female	0.0160307	0.0309461	0.140112	0.234754
HLADR_in_Monocytes	MFI	-	0.0750291	0.0562952	0.118271	/	0.0436628	0.074372	0.0139624	0.045695
FSC_in_Tfh_cells	Morphology	-	0.0749605	0.0563084	0.118271	/	0.188312	0.261282	0.336498	0.414247
CD56_in_Terminal_NK_cells	MFI	-	0.0754129	-0.0562213	0.118735	/	0.625519	0.7158	0.00800585	0.0298706
CD127_in_Stem_memory_CD4+_T_cells	MFI	-	0.0761388	-0.0560823	0.119595	Female	3.72164e-10	2.63682e-09	0.0349811	0.0912308
FSC_in_Unswitched_B_cells	Morphology	-	0.0761205	-0.0560858	0.119595	/	0.99741	0.997571	0.175312	0.269337
inParent_NK_cells_in_Lymphocytes	Proportion	Innate	0.0774317	0.0558374	0.121483	Male	1.24974e-14	1.84962e-13	0.000870583	0.00499835
CD20_in_IgM_only_memory_B_cells	MFI	-	0.0787861	0.0555844	0.123462	/	0.190569	0.26414	0.35865	0.434292
ICOS_in_CD45+_cells	MFI	-	0.0802579	-0.0553134	0.125621	/	0.0353772	0.0617594	0.278076	0.368554
ICOS_in_CXCR3-_CCR4+_CD4+_T_cells	MFI	-	0.0805666	-0.0552571	0.125956	/	0.767368	0.832357	0.728924	0.74975
FSC_in_Memory_Treg_cells	Morphology	-	0.0812626	-0.0551308	0.126895	Male	0.00402551	0.00890694	0.347012	0.423667
NKp46_in_CD3+_T_cells	MFI	-	0.0827008	-0.0548725	0.12899	Male	1.51452e-14	2.19276e-13	0.584607	0.622459
SSC_in_Transitional_B_cells	Morphology	-	0.084034	0.0546363	0.130916	Male	4.39398e-05	0.000135795	0.508334	0.553186
CD20_in_CD19+_B_and_CD20+_B_cells	MFI	-	0.0859924	0.0542947	0.133811	/	0.380899	0.48228	0.469681	0.524405
PD-1_in_HLADR-_CD38+_CD3+_T_cells	MFI	-	0.0873977	-0.0540535	0.135839	/	0.121551	0.179298	0.00428351	0.0183461
ICOS_in_Th17_cells	MFI	-	0.0888558	-0.0538064	0.137944	/	0.995466	0.997571	0.404823	0.470938
inCD45_NKp46+_NK_cells_in_CD45+_cells	Proportion	Innate	0.0901664	0.0535871	0.139816	Male	5.993e-07	2.66089e-06	8.08743e-06	9.06735e-05
CD38_in_HLADR+_CD38-_CD4-_CD8-_T_cells	MFI	-	0.090835	-0.0534763	0.140525	Female	0.025767	0.0466075	0.159832	0.254785
inParent_Unswitched_B_cells_in_CD27+_memory_B_cells	Proportion	B	0.0907898	0.0534837	0.140525	/	0.0674849	0.108563	0.000325055	0.00220904
FSC_in_Th17-like_Treg_cells	Morphology	-	0.0911276	-0.0534279	0.140814	Male	0.000222611	0.000615183	0.576415	0.615212
SSC_in_CD85j+_CD4-_CD8-_T_cells	Morphology	-	0.0922235	0.0532481	0.142343	/	0.680178	0.766842	0.155059	0.250349
CD85j_in_CD45+_cells	MFI	-	0.093107	0.0531043	0.14354	Male	1.66494e-06	6.88729e-06	0.0287621	0.0784495
inCD45_Alpha_beta_T_cells_in_CD45+_cells	Proportion	-	0.093335	0.0530674	0.143559	Female	2.6943e-06	1.05244e-05	1.45127e-11	6.23576e-10
CD95_in_Stem_memory_Tconv_cells	MFI	-	0.0932924	0.0530743	0.143559	/	0.0766628	0.120989	0.00256624	0.0122517
ICOS_in_Tfh17Tfh1_cells	MFI	-	0.0940234	-0.0529564	0.144451	Female	0.000133134	0.000381365	0.371978	0.444771
IL-6_LPS	Cytokine	-	0.0943847	-0.0528983	0.144839	Male	4.12085e-11	3.20992e-10	0.52256	0.566815
CD16_in_Lymphocytes	MFI	-	0.0962687	0.0525986	0.147391	Male	4.16451e-08	2.26413e-07	0.000820863	0.00479557
FSC_in_Th17_cells	Morphology	-	0.0962654	-0.0525992	0.147391	/	0.069071	0.110462	0.456837	0.513942
CD57_in_HLADR-_CD38+_CD4+_T_cells	MFI	-	0.0974536	0.0524125	0.148863	/	0.119639	0.176674	0.61276	0.647261
IgD_in_CD45+_cells	MFI	-	0.0973591	-0.0524273	0.148863	/	0.724454	0.800143	0.802981	0.817089
CCR4_in_Tc2_cells	MFI	-	0.100382	0.0519602	0.152985	/	0.12364	0.181775	0.231149	0.321388
PD-1_in_CD57+_CD4+_CD8+_T_cells	MFI	-	0.100336	-0.0519672	0.152985	/	0.617707	0.708078	0.170797	0.265153
SSC_in_Th17_cells	Morphology	-	0.102043	0.0517084	0.155338	Female	4.10866e-16	7.39559e-15	0.142353	0.237315
FSC_in_Plasmablasts_and_plasma_cells	Morphology	-	0.102972	-0.051569	0.156573	/	0.830294	0.884054	0.287819	0.377709
inCD45_CD8+_T_cells_in_CD45+_cells	Proportion	CD8T	0.103574	-0.051479	0.15731	Male	1.80926e-05	5.99486e-05	2.44535e-08	6.03185e-07
CD21_in_Unswitched_B_cells	MFI	-	0.104145	-0.0513942	0.157997	/	0.250432	0.338312	0.615679	0.64983
CD85j_in_CD69+_CD4+_T_cells	MFI	-	0.108402	0.0507731	0.164268	Female	4.79036e-05	0.000147703	0.0950133	0.186388
FSC_in_CD45RA+_CCR7+_CD4+_T_cells	Morphology	-	0.109235	-0.0506538	0.165342	Female	1.97007e-32	6.56033e-30	0.144669	0.239378
FSC_in_Marginal_zone_B_cells	Morphology	-	0.111199	-0.0503754	0.168124	/	0.116202	0.172747	0.163947	0.259664
FSC_in_V_delta_1_cells	Morphology	-	0.111836	0.050286	0.168895	/	0.0339218	0.0593743	0.0228147	0.0659202
CD127_in_CD45+_cells	MFI	-	0.114532	-0.0499118	0.17277	/	0.0681263	0.109462	0.294101	0.382187
inParent_Tfh2_cells_in_Tfh_cells	Proportion	T Humoral	0.114698	-0.0498889	0.172825	Male	0.0190606	0.0359104	0.0255914	0.0719536
FSC_in_Non-Classical_monocytes	Morphology	-	0.115593	-0.0497664	0.173977	Female	4.70099e-13	5.09083e-12	0.258166	0.347701
FSC_in_Naive_CD8+_T_cells	Morphology	-	0.117387	-0.0495229	0.176478	Female	6.08909e-31	1.15867e-28	0.128088	0.222153
CD161_in_NKp46+_NK_cells	MFI	-	0.118287	-0.0494018	0.17763	Female	3.14418e-08	1.73778e-07	0.257373	0.346985
CD56_in_CD56_bright_NK_cells	MFI	-	0.119595	-0.0492272	0.179392	/	0.0873196	0.135559	0.173284	0.267436
PD-1_in_HLADR+_CD38-_CD3+_T_cells	MFI	-	0.120708	-0.0490798	0.180858	Female	2.57226e-05	8.25604e-05	0.0168864	0.0523728
inParent_CD21_low_B_cells_in_CD19+_B_and_CD20+_B_cells	Proportion	B	0.121228	0.0490112	0.181434	/	0.680486	0.766842	0.00223043	0.0110444
SSC_in_Activated_Treg_cells	Morphology	-	0.122132	0.0488927	0.182581	/	0.0871765	0.135495	0.320184	0.401576
CD95_in_Stem_memory_CD4+_T_cells	MFI	-	0.122374	0.048861	0.182738	Female	0.0192741	0.0362614	0.000849432	0.00491932
inCD45_Tfh1_cells_in_CD45+_cells	Proportion	T Humoral	0.12389	0.048664	0.184795	Female	1.45661e-21	7.46234e-20	8.10071e-06	9.06735e-05
NKG2D_in_NKT_cells	MFI	-	0.124092	0.0486379	0.184889	Male	8.72942e-09	5.26135e-08	0.34759	0.423984
CD24_in_CD27+_memory_B_cells	MFI	-	0.125434	-0.0484653	0.186472	Male	0.000228263	0.000627691	0.151541	0.246763
CD16_in_CD45+_cells	MFI	-	0.125435	0.0484652	0.186472	Female	0.00617396	0.0131111	0.436921	0.497417
IgD_in_Transitional_B_cells	MFI	-	0.126316	0.0483526	0.187573	Male	3.51554e-10	2.50411e-09	0.02117	0.0619747
CCR7_in_CD3+_T_cells	MFI	-	0.128465	-0.0480807	0.190551	Female	8.4397e-19	2.81042e-17	0.671956	0.699254
ICOS_in_Th1-like_Treg_cells	MFI	-	0.129731	0.0479221	0.192215	Male	0.000720409	0.00180373	0.598107	0.633794
NKp46_in_Lymphocytes	MFI	-	0.132261	-0.0476087	0.195747	Male	7.54934e-19	2.57839e-17	0.322628	0.403133
PD-1_in_CD85j+_CD4+_T_cells	MFI	-	0.132496	-0.0475799	0.195876	Male	3.51717e-06	1.33853e-05	0.0598145	0.135268
CD28_in_CD85j+_CD4-_CD8-_T_cells	MFI	-	0.134819	-0.0472966	0.19909	/	0.0445807	0.0756452	1.91205e-06	2.70941e-05
SSC_in_CD16+_mDCs	Morphology	-	0.137446	0.0469808	0.202744	/	0.111122	0.167437	0.168088	0.263894
CD38_in_Basophils	MFI	-	0.139728	0.0467103	0.205882	/	0.874681	0.918283	0.0599161	0.135268
ICOS_in_CXCR3+_CCR4-_Tfh_cells	MFI	-	0.140691	-0.0465971	0.207072	Female	0.00529534	0.0114133	0.890631	0.893314
FSC_in_Intermediate_monocytes	Morphology	-	0.141784	-0.0464693	0.208451	Female	2.04515e-13	2.47649e-12	0.251471	0.341098
inCD45_CD3+_T_cells_in_CD45+_cells	Proportion	-	0.142706	0.0463622	0.209344	/	0.600775	0.694044	9.46528e-08	1.96996e-06
inCD45_Founder_B_cells_in_CD45+_cells	Proportion	B	0.142677	-0.0463656	0.209344	/	0.894815	0.928266	1.79031e-28	1.19235e-25
CD20_in_Founder_B_cells	MFI	-	0.143448	0.0462762	0.210202	/	0.65589	0.742896	0.660104	0.689615
inCD45_Th2_cells_in_CD45+_cells	Proportion	T Humoral	0.145372	0.0460552	0.212787	Female	2.78885e-06	1.08618e-05	3.69349e-07	6.38926e-06
ICOS_in_Tfr_cells	MFI	-	0.145634	0.0460253	0.212936	Male	0.0210068	0.0389963	0.586625	0.624109
inCD45_Stem_memory_Tconv_cells_in_CD45+_cells	Proportion	T Conv	0.147192	-0.0458482	0.214977	Female	5.96148e-08	3.18904e-07	0.110426	0.204572
CD127_in_Tc2_cells	MFI	-	0.147745	-0.0457857	0.215549	Female	1.89275e-05	6.22505e-05	0.195143	0.284076
inParent_Tc1_cells_in_CD8+_T_cells	Proportion	T Effect (Activation)	0.148386	0.0457134	0.216247	/	0.501544	0.60112	0.00113357	0.0062393
CD57_in_HLADR+_CD38+_CD8+_T_cells	MFI	-	0.149464	0.0455925	0.21758	Male	2.77345e-08	1.57201e-07	0.392426	0.4603
CD86_in_Non-Classical_monocytes	MFI	-	0.150217	0.0455083	0.218438	Female	0.0010312	0.00250192	0.0175093	0.0536148
PD-1_in_CD28+_CD3+_T_cells	MFI	-	0.150882	0.0454344	0.219165	Male	2.47437e-06	9.80579e-06	0.69993	0.723797
CD161_in_Effector_NK_cells	MFI	-	0.154151	-0.045074	0.22367	Female	1.88656e-07	9.27271e-07	0.183059	0.274253
CD25_in_Th9-like_Treg_cells	MFI	-	0.159094	0.0445402	0.230496	Male	0.000116372	0.000338444	0.0493535	0.117812
PD-1_in_CD28+_CD4-_CD8-_T_cells	MFI	-	0.159201	0.0445287	0.230496	Female	0.00632255	0.0133677	0.465337	0.519991
CD85j_in_CD85j+_CD8+_T_cells	MFI	-	0.160218	-0.0444205	0.231716	Male	9.48823e-08	4.84227e-07	0.816834	0.828024
inParent_CXCR3-_CCR4+_Treg_cells_in_Treg_cells	Proportion	T regulatory	0.160408	0.0444003	0.23174	Male	4.16766e-11	3.22751e-10	0.00119145	0.00645126
CD25_in_Tc2_cells	MFI	-	0.161112	0.0443258	0.232504	/	0.274082	0.364712	0.170208	0.265153
inCD45_IgD_only_memory_B_cells_in_CD45+_cells	Proportion	B	0.16267	-0.0441616	0.234499	Male	0.00631546	0.0133677	3.914e-18	4.34454e-16
inCD45_V_delta_1_cells_in_CD45+_cells	Proportion	T Unconv	0.162888	-0.0441388	0.234558	/	0.0662848	0.10715	0.000470581	0.00301353
inParent_HLADR-_CD38+_CD4-_CD8-_T_cells_in_CD4-_CD8-_T_cells	Proportion	T Effect (Activation)	0.163356	-0.0440898	0.234978	Female	9.30899e-13	9.53814e-12	0.000134303	0.00103405
SSC_in_HLADR+_CD38-_CD4-_CD8-_T_cells	Morphology	-	0.164358	0.0439852	0.236165	/	0.0569785	0.0945148	0.429552	0.492819
CD38_in_CD28-_CD8+_T_cells	MFI	-	0.165828	0.0438326	0.23802	Female	5.15944e-25	4.90883e-23	0.000366053	0.00243791
SSC_in_Non-Classical_monocytes	Morphology	-	0.168014	-0.0436076	0.240598	Female	4.39959e-12	3.95963e-11	0.380637	0.44971
CD56_in_MAIT_cells	MFI	-	0.167986	-0.0436104	0.240598	Female	5.9283e-05	0.000179875	0.0332312	0.0880095
inParent_IgG_only_memory_B_cells_in_Class-switched_B_cells	Proportion	B	0.168166	-0.043592	0.240598	/	0.727318	0.800651	4.12069e-06	5.12968e-05
HLADR_in_Non-Classical_monocytes	MFI	-	0.16901	0.0435058	0.241288	Female	0.000914549	0.00224756	0.0239577	0.0683333
HLADR_in_HLADR+_CD38+_CD4+_CD8+_T_cells	MFI	-	0.168919	-0.0435151	0.241288	Male	0.00380051	0.00843713	0.0507734	0.120984
SSC_in_Classical_monocytes	Morphology	-	0.169231	-0.0434832	0.241344	Female	3.00067e-11	2.39335e-10	0.878278	0.883584
FSC_in_IgG_only_memory_B_cells	Morphology	-	0.169627	0.0434429	0.241392	Female	0.019948	0.0372248	0.149269	0.245019
FSC_in_Stem_memory_Tconv_cells	Morphology	-	0.169448	-0.0434611	0.241392	/	0.25669	0.345016	0.0970831	0.189294
CD56_in_CD8+_T_cells	MFI	-	0.17223	0.0431797	0.244835	/	0.273413	0.364292	0.000638865	0.00390352
CD127_in_Tfh9_cells	MFI	-	0.173254	-0.0430769	0.246028	Female	3.05781e-07	1.43922e-06	0.0109563	0.0375161
CD38_in_CD28-_CD3+_T_cells	MFI	-	0.175221	0.0428808	0.248557	Female	5.71463e-27	6.34324e-25	0.0024296	0.0117255
HLADR_in_Stem_memory_CD4+_T_cells	MFI	-	0.180466	-0.0423659	0.255724	/	0.244388	0.330482	6.04504e-20	1.342e-17
TCR_Gamma_delta_in_V_delta_2_cells	MFI	-	0.180669	0.0423461	0.25574	/	0.0670214	0.107947	0.8278	0.837865
CD28_in_CD69+_CD4+_CD8+_T_cells	MFI	-	0.183117	-0.0421098	0.258655	/	0.16928	0.2381	0.458307	0.514923
FSC_in_CD85j+_CD8+_T_cells	Morphology	-	0.183101	0.0421113	0.258655	/	0.738856	0.809164	0.276294	0.366557
inParent_CXCR3-_CCR4+_CD4+_T_cells_in_CD4+_T_cells	Proportion	T Effect (Activation)	0.1836	-0.0420634	0.259062	Male	7.90374e-07	3.46308e-06	0.258657	0.348012
FSC_in_Th2-like_Treg_cells	Morphology	-	0.185832	0.0418503	0.261935	Male	0.000311572	0.000828372	0.293892	0.382187
CD86_in_Classical_monocytes	MFI	-	0.186951	-0.0417442	0.263172	Female	5.58933e-09	3.46278e-08	0.115672	0.210342
IL-6_HKMT	Cytokine	-	0.187105	0.0417297	0.263172	/	0.973499	0.983094	0.520783	0.56581
inCD45_Basophils_in_CD45+_cells	Proportion	Innate	0.187404	-0.0417014	0.263315	Male	0.0198263	0.0371476	0.196467	0.285693
CD38_in_HLADR+_CD38-_CD4+_CD8+_T_cells	MFI	-	0.187731	-0.0416705	0.263497	Female	0.0137631	0.027068	0.0105554	0.0366142
CD86_in_CD16+_mDCs	MFI	-	0.188994	0.0415517	0.264823	Female	0.000707459	0.00177464	0.00268915	0.0126571
FSC_in_CD19+_B_and_CD20+_B_cells	Morphology	-	0.189074	-0.0415442	0.264823	/	0.264936	0.354668	0.31968	0.401368
CD16_in_CD16+_mDCs	MFI	-	0.190992	0.0413649	0.267228	Male	1.24449e-10	9.20924e-10	0.00558648	0.0221464
CD69_in_CD57+_CD4+_T_cells	MFI	-	0.197322	0.0407823	0.275795	/	0.0793742	0.124531	0.203203	0.293564
CD69_in_CD28+_CD4-_CD8-_T_cells	MFI	-	0.198846	0.0406441	0.277634	/	0.490289	0.590475	0.0754542	0.159279
IL-13	Cytokine	-	0.202569	-0.0403097	0.282297	/	0.178125	0.249488	0.776444	0.793045
inParent_CD27+_memory_B_cells_in_CD19+_B_and_CD20+_B_cells	Proportion	B	0.20261	0.0403061	0.282297	/	0.816486	0.874243	0.00454043	0.0191388
CD28_in_PD-1+_CD8+_T_cells	MFI	-	0.204357	0.0401507	0.284434	Female	0.000660246	0.00166247	0.00879841	0.0320204
inCD45_CXCR3-_CCR4+_CD8+_T_cells_in_CD45+_cells	Proportion	CD8T	0.204773	-0.0401139	0.284715	/	0.839559	0.89036	4.91755e-07	7.89178e-06
FSC_in_CD69+_CD4-_CD8-_T_cells	Morphology	-	0.205976	0.0400076	0.286089	/	0.462142	0.564228	0.0209337	0.0614178
CD25_in_Effector_CD8+_T_cells	MFI	-	0.206848	-0.0399309	0.287001	/	0.516603	0.614937	0.0356463	0.0923753
FSC_in_Activated_CD4+_T_cells	Morphology	-	0.208304	0.0398032	0.288721	/	0.291161	0.384367	0.139345	0.234057
HLADR_in_Stem_memory_CD8+_T_cells	MFI	-	0.209916	-0.0396627	0.290351	/	0.181414	0.253029	0.0649453	0.143224
CD69_in_CD57+_CD8+_T_cells	MFI	-	0.209745	0.0396775	0.290351	/	0.88827	0.925319	0.159078	0.254418
Naive/CD27+_memory_B	Proportion	-	0.210795	0.0395864	0.291264	/	0.602351	0.695261	0.000250277	0.00176386
NKp46_in_V_delta_1_cells	MFI	-	0.214763	-0.0392447	0.29644	Male	4.2434e-05	0.000131447	0.0936952	0.185859
CD161_in_NK_cells	MFI	-	0.215243	-0.0392037	0.296487	Female	1.18103e-07	5.91405e-07	0.0817498	0.167953
CD16_in_Eosinophils	MFI	-	0.215226	-0.0392052	0.296487	/	0.385283	0.486905	0.314329	0.398748
CD28_in_CD85j+_CD8+_T_cells	MFI	-	0.216012	-0.0391382	0.297239	/	0.766673	0.832281	0.00307609	0.0139841
CD85j_in_HLADR+_CD38+_CD4+_CD8+_T_cells	MFI	-	0.217225	0.0390351	0.2986	Male	0.00172201	0.00401702	0.363894	0.439046
FSC_in_CD85j+_CD4+_CD8+_T_cells	Morphology	-	0.218291	0.0389448	0.299757	Female	0.00837425	0.0173207	0.00488473	0.0200191
Neu/Lym	Proportion	-	0.221308	0.038691	0.303274	Female	8.6386e-06	3.03605e-05	7.62592e-09	2.08179e-07
inParent_Plasmablasts_and_plasma_cells_in_CD27+_memory_B_cells	Proportion	B	0.221227	-0.0386978	0.303274	/	0.385765	0.487051	6.67466e-13	3.55626e-11
CCR4_in_CXCR3-_CCR4+_CD4+_T_cells	MFI	-	0.222145	0.0386211	0.304108	Male	6.90498e-11	5.19629e-10	0.666617	0.694241
CD127_in_Activated_Treg_cells	MFI	-	0.222961	-0.038553	0.304599	/	0.77338	0.835293	0.149529	0.245019
CD24_in_IgM_only_memory_B_cells	MFI	-	0.222957	-0.0385534	0.304599	/	0.790228	0.850917	0.243741	0.332204
FSC_in_Classical_monocytes	Morphology	-	0.225751	-0.0383218	0.308095	Female	9.16071e-15	1.37102e-13	0.253577	0.342908
IL-6_Flagellin	Cytokine	-	0.227642	-0.0381662	0.310357	Male	1.9614e-05	6.40341e-05	0.0675224	0.146721
CD38_in_CD19+_B_and_CD20+_B_cells	MFI	-	0.228727	-0.0380774	0.311517	Female	8.09132e-07	3.53365e-06	0.205113	0.295362
CD21_in_IgG_only_memory_B_cells	MFI	-	0.232088	-0.037804	0.315773	Male	0.0196765	0.0369662	0.32787	0.407068
CXCR5_in_CD45+_cells	MFI	-	0.23404	0.0376465	0.318103	/	0.979399	0.987555	0.663342	0.692091
SSC_in_Th17Th1-like_Treg_cells	Morphology	-	0.235275	-0.0375474	0.319456	/	0.313749	0.410122	0.0332348	0.0880095
FSC_in_HLADR+_CD38-_CD8+_T_cells	Morphology	-	0.237107	0.037401	0.321616	/	0.877413	0.919762	0.240145	0.329087
SSC_in_Th1-like_Treg_cells	Morphology	-	0.237582	0.0373632	0.321932	Male	0.00113845	0.00272736	0.0655062	0.144222
IL-1 b_LPS+ATP	Cytokine	-	0.239786	-0.0371883	0.324588	Male	2.02937e-08	1.17018e-07	0.722048	0.744403
SSC_in_CD57+_CD4-_CD8-_T_cells	Morphology	-	0.24214	0.0370028	0.327442	/	0.387853	0.488299	0.153857	0.249014
CD28_in_CD4+_T_cells	MFI	-	0.244779	-0.0367964	0.330675	Male	8.76632e-06	3.07283e-05	0.0673733	0.146636
SSC_in_Tfh9_cells	Morphology	-	0.246865	0.0366343	0.333155	Female	2.00472e-07	9.78129e-07	0.164527	0.259964
inParent_CD11c+_memory_B_cells_in_CD19+_B_and_CD20+_B_cells	Proportion	B	0.24735	0.0365968	0.333472	/	0.609478	0.700453	2.4462e-19	3.62038e-17
inParent_IgM_only_memory_B_cells_in_Unswitched_B_cells	Proportion	B	0.247993	0.0365471	0.334001	/	0.0522224	0.0877178	0.0387554	0.098328
TCR_V_Alpha_7.2_in_CD8+_T_cells	MFI	-	0.249078	0.0364634	0.335123	Female	2.8986e-11	2.33996e-10	2.62161e-05	0.000249427
CD24_in_Unswitched_B_cells	MFI	-	0.249579	-0.0364248	0.335459	Male	0.000250869	0.000683528	0.284018	0.373569
CD24_in_Marginal_zone_B_cells	MFI	-	0.250211	-0.0363763	0.335969	Male	8.19615e-07	3.56774e-06	0.477267	0.529237
CXCR3_in_CD3+_T_cells	MFI	-	0.250483	-0.0363554	0.335995	/	0.950723	0.965952	0.115002	0.210009
inCD45_Eosinophils_in_CD45+_cells	Proportion	Innate	0.252145	0.0362283	0.337885	Male	8.99839e-06	3.14589e-05	0.0183471	0.0555416
CD161_in_Early_NK_cells	MFI	-	0.253352	-0.0361363	0.33916	/	0.101554	0.156202	0.804329	0.817735
CD127_in_CXCR3-_CCR4+_CD4+_T_cells	MFI	-	0.256511	-0.035897	0.343045	Female	0.00162412	0.00380187	0.00657395	0.0255291
CD45RA_in_CD45+_cells	MFI	-	0.257727	-0.0358054	0.343981	Male	1.0706e-08	6.36627e-08	0.562508	0.603756
HLADR_in_Stem_memory_Tconv_cells	MFI	-	0.257728	-0.0358054	0.343981	/	0.11952	0.176674	2.53041e-14	1.53205e-12
FSC_in_CD85j+_CD4+_T_cells	Morphology	-	0.258696	0.0357327	0.344928	/	0.985733	0.992439	0.119682	0.213696
CD25_in_Stem_memory_Tconv_cells	MFI	-	0.259297	0.0356876	0.345383	Female	0.015989	0.0309105	0.283377	0.373352
ICOS_in_Tfh1_cells	MFI	-	0.260272	-0.0356147	0.346337	/	0.0301168	0.0533452	0.97586	0.97586
CCR6_in_CD4+_T_cells	MFI	-	0.261225	-0.0355436	0.347257	Male	1.07833e-05	3.71147e-05	0.000329166	0.00222563
NKG2D_in_Gamma_delta_T_cells	MFI	-	0.26275	-0.0354303	0.348936	Male	0.000250935	0.000683528	0.454901	0.512197
SSC_in_Th2-like_Treg_cells	Morphology	-	0.263785	0.0353536	0.34953	Male	0.000583567	0.00148342	0.317133	0.399973
CCR4_in_CD4+_T_cells	MFI	-	0.263985	0.0353388	0.34953	/	0.63735	0.727286	0.286872	0.376838
PD-1_in_HLADR+_CD38-_CD4+_T_cells	MFI	-	0.263649	-0.0353637	0.34953	/	0.721059	0.798131	0.00294585	0.0134841
inParent_NKp46+_NK_cells_in_Lymphocytes	Proportion	Innate	0.264637	0.0352906	0.350046	Male	2.27365e-10	1.64593e-09	5.76872e-05	0.000495738
CD20_in_CD27+_memory_B_cells	MFI	-	0.265666	0.0352148	0.351059	/	0.994977	0.997571	0.373218	0.445064
CD25_in_Naive_CD8+_T_cells	MFI	-	0.269722	-0.0349177	0.356065	/	0.703577	0.783086	0.103134	0.195134
PD-1_in_HLADR-_CD38+_CD8+_T_cells	MFI	-	0.270272	-0.0348776	0.356086	/	0.607483	0.699972	0.697423	0.721808
SSC_in_Basophils	Morphology	-	0.27012	0.0348887	0.356086	/	0.906988	0.935379	0.368647	0.442376
CCR6_in_Th17-like_Treg_cells	MFI	-	0.270978	0.0348263	0.356663	Male	1.15709e-16	2.37114e-15	0.0173612	0.0532838
FSC_in_Stem_memory_CD4+_T_cells	Morphology	-	0.272464	-0.0347186	0.358265	/	0.0857931	0.1335	0.0992795	0.191099
CD123_in_Monocytes	MFI	-	0.272863	0.0346897	0.358436	Male	3.01586e-14	4.09911e-13	0.143286	0.23768
inCD45_Memory_CD8+_T_cells_in_CD45+_cells	Proportion	CD8T	0.275128	0.0345265	0.361055	Male	2.9019e-08	1.62936e-07	4.64714e-11	1.82058e-09
SSC_in_Marginal_zone_B_cells	Morphology	-	0.275617	-0.0344914	0.36134	Female	0.0152933	0.0297267	0.220023	0.30987
CD161_in_CD56_dim_NK_cells	MFI	-	0.278426	-0.0342904	0.364665	Female	1.94512e-07	9.52539e-07	0.110594	0.204599
CCR4_in_Tfh17_cells	MFI	-	0.280421	-0.0341485	0.366916	/	0.242153	0.327792	0.309964	0.397374
inParent_PD-1+_CD4+_CD8+_T_cells_in_CD4+_CD8+_T_cells	Proportion	T Suppression	0.283593	0.0339242	0.370436	/	0.0336484	0.059051	7.49337e-18	7.67783e-16
FSC_in_CXCR3+_CCR4-_Tfh_cells	Morphology	-	0.283946	0.0338994	0.370436	/	0.396307	0.497942	0.323429	0.403378
inCD45_Transitional_B_cells_in_CD45+_cells	Proportion	B	0.283707	-0.0339162	0.370436	/	0.897587	0.930417	0.00275999	0.0128669
FSC_in_CD16-_mDCs	Morphology	-	0.285176	-0.033813	0.371677	/	0.0937197	0.144652	0.543062	0.585242
IL-10	Cytokine	-	0.286016	0.0337541	0.372408	/	0.953575	0.968111	0.00142548	0.0075347
CD85j_in_CD28+_CD8+_T_cells	MFI	-	0.286644	0.0337102	0.372861	Female	8.60707e-07	3.72228e-06	0.0311231	0.0834125
CXCR5_in_CXCR3+_CCR4-_Tfh_cells	MFI	-	0.289126	-0.0335371	0.375723	/	0.899277	0.93072	0.561947	0.60364
inCD45_CD11c+_memory_B_cells_in_CD45+_cells	Proportion	B	0.291776	0.0333536	0.378667	/	0.763516	0.82953	1.97078e-19	3.28134e-17
SSC_in_CD69+_CD4+_CD8+_T_cells	Morphology	-	0.29196	0.0333408	0.378667	/	0.932818	0.952553	0.000757278	0.00446325
FSC_in_Basophils	Morphology	-	0.295347	0.0331079	0.382687	/	0.0836367	0.130603	0.13058	0.224358
inParent_Th9-like_Treg_cells_in_Treg_cells	Proportion	T regulatory	0.295836	0.0330744	0.382948	/	0.0618663	0.10136	0.0242964	0.0690038
CD19_in_IgM_only_memory_B_cells	MFI	-	0.297392	0.032968	0.384589	/	0.0591435	0.0976198	0.356199	0.43211
CD28_in_CD85j+_CD3+_T_cells	MFI	-	0.298889	-0.0328661	0.38615	/	0.168954	0.237893	0.00433475	0.018506
Tc1/Tc2	Proportion	-	0.300384	-0.0327647	0.387705	/	0.13254	0.193578	0.048903	0.117156
SSC_in_CD27+_memory_B_cells	Morphology	-	0.303092	0.0325817	0.390822	Female	0.000394405	0.00103009	0.199887	0.289717
inParent_Transitional_B_cells_in_CD19+_B_and_CD20+_B_cells	Proportion	B	0.30403	-0.0325186	0.391652	/	0.427496	0.528224	0.000244794	0.00173439
FSC_in_CD85j+_CD4-_CD8-_T_cells	Morphology	-	0.305914	-0.0323922	0.393698	/	0.728987	0.801164	0.308892	0.396381
PD-1_in_PD-1+_CD3+_T_cells	MFI	-	0.306321	-0.032365	0.393841	/	0.546812	0.645132	0.000647675	0.00393928
inCD45_Plasmablasts_and_plasma_cells_in_CD45+_cells	Proportion	B	0.306986	-0.0323206	0.394316	/	0.600004	0.693755	1.62956e-19	3.10081e-17
CD86_in_Lymphocytes	MFI	-	0.308366	-0.0322286	0.395707	/	0.148554	0.212997	0.503042	0.549223
FSC_in_HLADR+_CD38-_CD4-_CD8-_T_cells	Morphology	-	0.311226	0.0320387	0.398993	/	0.0325721	0.0573132	0.190684	0.281224
CD38_in_HLADR+_CD38-_CD8+_T_cells	MFI	-	0.315841	-0.0317348	0.404519	Female	0.00265192	0.00603821	0.0470155	0.114279
FSC_in_Transitional_B_cells	Morphology	-	0.316367	-0.0317003	0.404804	/	0.36084	0.460382	0.296997	0.38445
NKG2D_in_V_delta_2_cells	MFI	-	0.320138	-0.0314544	0.408844	Male	1.9745e-05	6.4304e-05	0.659349	0.689366
FSC_in_Tfh17Tfh1_cells	Morphology	-	0.320073	-0.0314586	0.408844	/	0.608083	0.700057	0.29404	0.382187
CD16_in_Neutrophils	MFI	-	0.32227	0.0313162	0.411172	/	0.045966	0.0777977	0.071562	0.152269
inCD45_CD21_low_B_cells_in_CD45+_cells	Proportion	B	0.323697	0.031224	0.412597	/	0.63851	0.727541	2.72432e-08	6.59781e-07
FSC_in_CXCR3-_CCR4+_Treg_cells	Morphology	-	0.324988	-0.0311409	0.413451	Male	1.35275e-05	4.62016e-05	0.612676	0.647261
HLADR_in_Central_memory_CD8+_T_cells	MFI	-	0.324842	-0.0311502	0.413451	Male	0.0168385	0.0322718	0.294728	0.382472
NKp46_in_Gamma_delta_T_cells	MFI	-	0.325679	-0.0310964	0.413935	/	0.253916	0.341633	0.183525	0.274253
HLADR_in_Activated_Treg_cells	MFI	-	0.326592	0.0310378	0.414701	Male	0.00131131	0.00311349	0.000209639	0.00150129
SSC_in_CD85j+_CD4+_T_cells	Morphology	-	0.329024	0.0308822	0.417391	Female	0.00116237	0.00277469	0.100088	0.192099
FSC_in_CXCR3-_CCR4+_CD4+_T_cells	Morphology	-	0.330246	0.0308043	0.418542	Male	0.00015964	0.00045051	0.432075	0.494459
FSC_in_CD16+_mDCs	Morphology	-	0.330781	-0.0307703	0.418821	Female	0.00539864	0.0116171	0.444618	0.504455
CD56_in_CD8+_MAIT_cells	MFI	-	0.336238	-0.030425	0.425327	Female	1.53338e-06	6.38268e-06	0.118148	0.212094
inParent_V_delta_2_cells_in_Gamma_delta_T_cells	Proportion	T Unconv	0.338132	-0.0303061	0.427317	/	0.922037	0.945439	1.21008e-07	2.4057e-06
ICOS_in_CD8+_T_cells	MFI	-	0.33875	-0.0302673	0.427693	/	0.0282841	0.0503669	0.572572	0.612091
FSC_in_HLADR-_CD38+_CD4+_T_cells	Morphology	-	0.339561	0.0302165	0.427905	Female	4.53364e-17	1.04117e-15	0.121506	0.216082
PD-1_in_CD45+_cells	MFI	-	0.339258	-0.0302355	0.427905	/	0.122319	0.180231	0.742688	0.761555
CD24_in_IgD_only_memory_B_cells	MFI	-	0.339947	-0.0301924	0.427986	Male	0.000257843	0.000700911	0.679466	0.706517
PD-1_in_CD85j+_CD4-_CD8-_T_cells	MFI	-	0.342077	-0.0300596	0.429451	Female	0.0105538	0.0214293	0.0260466	0.0730401
inCD45_CD69+_CD4+_CD8+_T_cells_in_CD45+_cells	Proportion	DPT	0.341737	0.0300808	0.429451	Male	0.0247289	0.0450873	0.344331	0.421165
inParent_V_delta_1_cells_in_Gamma_delta_T_cells	Proportion	T Unconv	0.342042	0.0300618	0.429451	/	0.91055	0.93729	9.71103e-08	1.99001e-06
FSC_in_Tfh9_cells	Morphology	-	0.345098	-0.0298721	0.432834	Female	0.00648511	0.0136897	0.121864	0.216431
PD-1_in_CD28-_CD4-_CD8-_T_cells	MFI	-	0.34862	-0.0296548	0.436841	Female	7.81136e-05	0.000232447	0.00238187	0.011579
CD25_in_CD8+_T_cells	MFI	-	0.354295	-0.0293076	0.443535	/	0.106677	0.162386	0.124748	0.219503
CD127_in_Memory_Treg_cells	MFI	-	0.356944	-0.0291467	0.446432	/	0.162076	0.229234	0.0333397	0.0881121
CCR7_in_CD4+_T_cells	MFI	-	0.364717	-0.0286789	0.455298	Female	0.000615851	0.00155953	0.859485	0.866642
TCR_Gamma_delta_in_Gamma_delta_T_cells	MFI	-	0.364516	0.028691	0.455298	/	0.0642838	0.104677	0.862306	0.868829
SSC_in_Founder_B_cells	Morphology	-	0.365619	0.028625	0.455997	Male	0.0270773	0.0484772	0.094407	0.185859
inParent_Effector_CD4+_T_cells_in_CD4+_T_cells	Proportion	T Differentiation	0.368	-0.0284832	0.458537	/	0.743957	0.812921	0.219434	0.309764
PD-1_in_PD-1+_CD4+_CD8+_T_cells	MFI	-	0.370585	-0.0283299	0.461327	/	0.196226	0.270573	0.0104416	0.0363137
ICOS_in_CXCR3+_CCR4-_Treg_cells	MFI	-	0.376698	0.02797	0.468498	Male	0.000120305	0.00034836	0.126573	0.221253
PD-1_in_PD-1+_CD8+_T_cells	MFI	-	0.38044	-0.0277513	0.472711	Male	0.00685773	0.0144305	1.53918e-05	0.000156503
PD-1_in_HLADR+_CD38-_CD4+_CD8+_T_cells	MFI	-	0.38126	0.0277037	0.473288	/	0.653066	0.742222	0.057618	0.131577
CD38_in_CD45+_cells	MFI	-	0.381904	0.0276662	0.473646	/	0.843498	0.893826	0.313573	0.398748
CD64_in_Monocytes	MFI	-	0.383597	0.027568	0.474861	Female	8.02076e-08	4.1733e-07	0.785026	0.79943
inCD45_CD28+_CD4+_CD8+_T_cells_in_CD45+_cells	Proportion	DPT	0.383304	0.027585	0.474861	/	0.855813	0.902568	0.0103709	0.0361624
NKp46_in_NKT_cells	MFI	-	0.383962	-0.0275469	0.474872	Male	0.0124141	0.0246432	0.0229689	0.0661146
IL-12p70	Cytokine	-	0.384869	0.0274944	0.475111	/	0.355735	0.455929	0.471154	0.525609
SSC_in_Plasmablasts_and_plasma_cells	Morphology	-	0.384741	0.0275017	0.475111	/	0.829998	0.884054	0.0389362	0.0984118
CD24_in_Class-switched_B_cells	MFI	-	0.385809	-0.02744	0.475831	/	0.110614	0.16686	0.130707	0.224358
CD56_in_Early_NK_cells	MFI	-	0.386297	-0.0274119	0.475992	/	0.686546	0.770412	0.332337	0.411789
SSC_in_IgD+_CD27-_B_cells	Morphology	-	0.389093	0.0272509	0.478552	Male	0.00203169	0.00468202	0.392568	0.4603
CXCR3_in_Tfr_cells	MFI	-	0.38897	-0.027258	0.478552	/	0.734584	0.805322	0.132534	0.226618
CD69_in_HLADR+_CD38-_CD3+_T_cells	MFI	-	0.390611	0.0271638	0.479976	Male	0.0178806	0.0340584	0.0831633	0.169638
CCR6_in_CXCR3-_CCR4+_Tfh_cells	MFI	-	0.392139	0.0270763	0.48141	Male	0.000131728	0.000378966	0.0147452	0.0475277
CD69_in_CD3+_T_cells	MFI	-	0.395746	-0.0268707	0.485391	/	0.88944	0.925375	0.0712209	0.151786
SSC_in_CXCR3-_CCR4+_Treg_cells	Morphology	-	0.402191	0.0265061	0.492841	/	0.448525	0.550125	0.352609	0.428536
SSC_in_Stem_memory_CD4+_T_cells	Morphology	-	0.405404	0.0263256	0.496322	/	0.355649	0.455929	0.143023	0.237539
CD85j_in_CD85j+_CD3+_T_cells	MFI	-	0.406114	-0.0262859	0.496734	Male	4.29388e-07	1.96544e-06	0.840818	0.84975
HLADR_in_Eosinophils	MFI	-	0.408795	0.0261361	0.499097	/	0.0535098	0.0895415	0.15058	0.2458
CD64_(Neu/Lym)/(Mono/Neu)	Proportion	-	0.408522	-0.0261513	0.499097	/	0.461298	0.563715	0.00652106	0.0253978
HLADR_in_pDCs	MFI	-	0.410217	0.0260569	0.500375	/	0.70205	0.783086	0.160197	0.254937
CD38_in_Classical_monocytes	MFI	-	0.414441	-0.0258225	0.505064	Male	0.000152082	0.000431927	0.0564926	0.129962
inCD45_CXCR3+_CCR4-_CD8+_T_cells_in_CD45+_cells	Proportion	CD8T	0.415834	-0.0257455	0.506299	Male	3.83863e-05	0.000120591	1.27983e-05	0.000133182
CD14_in_Eosinophils	MFI	-	0.418513	-0.025598	0.509095	Male	0.0095239	0.0194867	0.115198	0.210009
CCR7_in_CD45RA+_CCR7+_CD8+_T_cells	MFI	-	0.424336	-0.0252791	0.515124	Male	8.38232e-07	3.63689e-06	0.472578	0.526756
inCD45_Th2-like_Treg_cells_in_CD45+_cells	Proportion	T regulatory	0.424225	0.0252851	0.515124	Female	0.000539418	0.00138976	0.000124903	0.000972928
FSC_in_HLADR+_CD38+_CD4+_CD8+_T_cells	Morphology	-	0.42463	-0.025263	0.515124	/	0.822526	0.877186	0.0778343	0.162753
CD127_in_Naive_Treg_cells	MFI	-	0.426145	0.0251805	0.516492	/	0.922725	0.945439	0.0667519	0.14576
inParent_Effector_Tconv_cells_in_Tconv_cells	Proportion	T Differentiation	0.430017	-0.0249704	0.520711	/	0.874851	0.918283	0.448783	0.508293
inCD45_Unswitched_B_cells_in_CD45+_cells	Proportion	B	0.430799	0.024928	0.521185	/	0.207533	0.284983	1.39361e-08	3.63978e-07
CD39_in_Treg_cells	MFI	-	0.431449	0.0248929	0.521498	/	0.989658	0.994887	0.500289	0.547114
CD38_in_CD8+_T_cells	MFI	-	0.435414	-0.0246793	0.525813	Female	3.68425e-15	5.84216e-14	0.000141458	0.00107262
FSC_in_mDCs	Morphology	-	0.435921	0.0246521	0.525948	Female	0.00944885	0.0193629	0.406998	0.472231
inCD45_NKT_cells_in_CD45+_cells	Proportion	T Unconv	0.441849	0.024335	0.532617	/	0.907289	0.935379	2.91014e-06	3.83793e-05
CD20_in_CD45+_cells	MFI	-	0.446207	0.0241034	0.537385	/	0.162116	0.229234	0.695768	0.721216
inParent_Th17Th1-like_Treg_cells_in_Treg_cells	Proportion	T regulatory	0.451632	0.0238169	0.543427	/	0.268704	0.358991	0.173472	0.267436
PD-1_in_CD4+_T_cells	MFI	-	0.453267	0.0237309	0.544902	Male	5.32335e-08	2.87073e-07	0.220303	0.30987
IL-2	Cytokine	-	0.454157	0.0236842	0.54548	/	0.0665206	0.1074	0.229324	0.319518
CD20_in_Lymphocytes	MFI	-	0.455478	0.0236149	0.546573	Male	0.000282482	0.000760134	0.72966	0.749928
SSC_in_HLADR+_CD38+_CD4+_CD8+_T_cells	Morphology	-	0.456362	-0.0235687	0.547142	/	0.355981	0.455929	0.400473	0.467511
CD28_in_CD28+_CD4-_CD8-_T_cells	MFI	-	0.457783	0.0234944	0.548351	Male	5.75694e-07	2.5819e-06	0.0305284	0.0819835
inCD45_Effector_Tconv_cells_in_CD45+_cells	Proportion	T Conv	0.459256	0.0234175	0.549622	/	0.104822	0.159752	0.293102	0.382187
CD25_in_CD45RA+_CCR7+_CD8+_T_cells	MFI	-	0.460883	-0.0233328	0.551074	/	0.491452	0.590809	0.264145	0.353965
CD19_in_CD45+_cells	MFI	-	0.462004	-0.0232745	0.551919	/	0.878341	0.919762	0.542126	0.584706
Vd1/Vd2	Proportion	-	0.465026	0.0231177	0.555032	/	0.961784	0.973477	3.76472e-07	6.42898e-06
CD28_in_CD28+_CD4+_T_cells	MFI	-	0.465652	0.0230853	0.555281	Male	1.70881e-12	1.6375e-11	0.0514237	0.121924
CD20_in_Class-switched_B_cells	MFI	-	0.467818	0.0229734	0.557364	Female	0.0243126	0.0444229	0.479139	0.529637
FSC_in_HLADR+_CD38+_CD4-_CD8-_T_cells	Morphology	-	0.473223	-0.0226954	0.5633	/	0.898767	0.93072	0.199076	0.288855
CCR6_in_Th9-like_Treg_cells	MFI	-	0.473725	-0.0226697	0.563394	/	0.909777	0.937218	0.0103197	0.0361257
ICOS_in_Tc1_cells	MFI	-	0.475672	-0.02257	0.565205	/	0.185542	0.258246	0.335362	0.413614
CD69_in_Lymphocytes	MFI	-	0.476215	-0.0225422	0.565347	/	0.0429427	0.073427	0.138816	0.233462
CD27_in_Marginal_zone_B_cells	MFI	-	0.478236	0.0224391	0.56724	/	0.957426	0.971281	0.0233454	0.0670175
CD24_in_Transitional_B_cells	MFI	-	0.480186	-0.0223397	0.569047	Female	0.00132339	0.00313658	0.0816104	0.167953
inParent_CD69+_CD4+_T_cells_in_CD4+_T_cells	Proportion	T Effect (Activation)	0.48298	0.0221979	0.571848	Male	8.70322e-13	8.98659e-12	0.130375	0.224358
HLADR_in_CD16-_mDCs	MFI	-	0.489115	-0.0218878	0.578598	Male	1.2417e-06	5.25062e-06	0.106658	0.199815
CD69_in_CD28+_CD4+_T_cells	MFI	-	0.489961	-0.0218452	0.579084	/	0.0801248	0.12556	0.00338541	0.0151831
inCD45_HLADR-_CD38+_CD4+_CD8+_T_cells_in_CD45+_cells	Proportion	DPT	0.496184	0.0215331	0.58592	Female	2.4256e-05	7.82299e-05	1.12559e-12	5.76648e-11
FSC_in_CD69+_CD4+_T_cells	Morphology	-	0.497335	0.0214757	0.586239	Female	0.0116364	0.0233078	0.0302815	0.0814847
inCD45_Effector_CD4+_T_cells_in_CD45+_cells	Proportion	CD4T	0.496982	0.0214933	0.586239	/	0.104752	0.159752	0.0730975	0.155288
SSC_in_CD56_dim_NK_cells	Morphology	-	0.498587	-0.0214132	0.586778	Female	9.85422e-07	4.23413e-06	0.54621	0.587845
inParent_CD19+_B_and_CD20+_B_cells_in_Lymphocytes	Proportion	B	0.498674	0.0214089	0.586778	/	0.279378	0.37028	0.348399	0.424581
FSC_in_Naive_B_cells	Morphology	-	0.49941	-0.0213722	0.587127	Female	0.0110119	0.0222915	0.426503	0.489743
PD-1_in_CD8+_T_cells	MFI	-	0.501543	-0.0212661	0.589114	/	0.65859	0.74532	0.162501	0.257988
HLADR_in_HLADR+_CD38+_CD4+_T_cells	MFI	-	0.506554	0.0210177	0.594476	Male	6.3497e-09	3.8976e-08	0.11649	0.210927
CD25_in_CD95+_CD8+_T_cells	MFI	-	0.507696	0.0209613	0.595292	/	0.492996	0.592128	0.0660625	0.144874
CD95_in_Effector_Tconv_cells	MFI	-	0.510092	0.0208431	0.597574	Female	3.891e-06	1.46993e-05	0.00118316	0.00644622
CD16_in_Effector_NK_cells	MFI	-	0.512642	-0.0207177	0.600034	Male	4.7645e-06	1.76286e-05	0.00105688	0.00586571
CD39_in_Activated_Treg_cells	MFI	-	0.515439	0.0205805	0.602373	/	0.424389	0.525262	0.779915	0.795442
CD11c_in_Monocytes	MFI	-	0.515544	-0.0205753	0.602373	/	0.86051	0.906803	0.532628	0.577266
FSC_in_Tfh1_cells	Morphology	-	0.516757	0.0205159	0.603261	/	0.370372	0.470291	0.293437	0.382187
PD-1_in_CD85j+_CD4+_CD8+_T_cells	MFI	-	0.520746	-0.0203212	0.607385	/	0.331936	0.429785	0.00467086	0.0192619
CD28_in_PD-1+_CD3+_T_cells	MFI	-	0.526546	-0.0200393	0.613613	/	0.147948	0.212586	0.0369284	0.0951425
CD64_in_Neutrophils	MFI	-	0.529166	0.0199125	0.616127	Female	0.0198288	0.0371476	0.169135	0.264732
PD-1_in_CD4+_CD8+_T_cells	MFI	-	0.532199	0.0197662	0.618178	/	0.0376094	0.0652289	0.00525476	0.0211373
NKp46_in_CD45+_cells	MFI	-	0.532025	-0.0197745	0.618178	/	0.0575293	0.0951914	0.0113611	0.0385062
ICOS_in_CXCR3+_CCR4-_CD8+_T_cells	MFI	-	0.53232	0.0197603	0.618178	/	0.148338	0.212916	0.405583	0.47141
CD11c_in_mDCs	MFI	-	0.533006	0.0197273	0.618435	/	0.174696	0.244942	0.0785617	0.163506
ICOS_in_CXCR3+_CCR4-_CD4+_T_cells	MFI	-	0.537794	0.0194972	0.623448	/	0.792165	0.852313	0.368119	0.442359
CD28_in_CD3+_T_cells	MFI	-	0.54065	-0.0193605	0.626213	Female	1.42732e-05	4.86238e-05	0.0086836	0.0317763
CD16_in_CD56_dim_NK_cells	MFI	-	0.544788	-0.019163	0.630458	Male	9.5043e-06	3.31407e-05	0.000662764	0.00401273
inParent_Terminal_NK_cells_in_NKp46+_NK_cells	Proportion	Innate	0.546108	0.0191002	0.631437	/	0.893499	0.927623	4.53624e-05	0.000392355
Th17Th1/Tregs	Proportion	-	0.55061	-0.0188864	0.636091	/	0.251267	0.338752	5.69785e-07	8.92887e-06
CD25_in_Th2-like_Treg_cells	MFI	-	0.553175	-0.018765	0.637948	Male	2.62697e-07	1.25883e-06	0.00343091	0.0153355
CD28_in_PD-1+_CD4-_CD8-_T_cells	MFI	-	0.553161	-0.0187657	0.637948	/	0.166763	0.235305	0.000103603	0.000821425
CD85j_in_CD57+_CD3+_T_cells	MFI	-	0.554168	0.0187181	0.63854	Male	7.84981e-06	2.78084e-05	0.663514	0.692091
CD25_in_Stem_memory_CD4+_T_cells	MFI	-	0.557253	0.0185726	0.641539	Female	0.0178985	0.0340584	0.560087	0.602127
FSC_in_Activated_Treg_cells	Morphology	-	0.558648	-0.0185069	0.641725	Male	4.33872e-07	1.97917e-06	0.46084	0.516113
CD86_in_CD16-_mDCs	MFI	-	0.55886	0.018497	0.641725	Female	2.02435e-06	8.22082e-06	0.125223	0.219759
IgM_in_CD21_low_B_cells	MFI	-	0.558529	0.0185125	0.641725	/	0.145088	0.208962	0.121436	0.216082
inParent_Th1-like_Treg_cells_in_Treg_cells	Proportion	T regulatory	0.560817	0.018405	0.643418	Female	0.000230408	0.000631489	0.000523229	0.00328746
SSC_in_Naive_CD8+_T_cells	Morphology	-	0.561603	0.018368	0.643765	Female	0.00015281	0.00043307	0.336124	0.41417
CD11c_in_CD19+_B_and_CD20+_B_cells	MFI	-	0.563247	0.018291	0.645094	/	0.584704	0.679683	0.0558761	0.128989
CD25_in_Tfr_cells	MFI	-	0.56496	-0.0182107	0.646501	Male	9.92822e-05	0.000291286	0.000253768	0.00177905
SSC_in_CD19+_B_and_CD20+_B_cells	Morphology	-	0.571858	-0.0178889	0.653271	/	0.104299	0.159371	0.240026	0.329087
Th9/Tregs	Proportion	-	0.571434	-0.0179086	0.653271	/	0.319105	0.416305	2.81894e-08	6.70504e-07
inParent_Marginal_zone_B_cells_in_Unswitched_B_cells	Proportion	B	0.574777	-0.0177533	0.656043	/	0.334276	0.431904	0.459255	0.514923
inParent_CXCR3-_CCR4+_CD8+_T_cells_in_CD8+_T_cells	Proportion	T Effect (Activation)	0.578412	-0.0175848	0.658772	Female	0.00509147	0.0109916	0.0311934	0.083433
CD21_in_CD45+_cells	MFI	-	0.578651	-0.0175737	0.658772	/	0.655527	0.742896	0.0253628	0.0717267
inCD45_Class-switched_B_cells_in_CD45+_cells	Proportion	B	0.578064	-0.0176009	0.658772	/	0.822479	0.877186	6.14838e-15	4.31034e-13
TNF-a_HKSA	Cytokine	-	0.587236	-0.0171779	0.667485	/	0.204442	0.281319	0.149966	0.245399
TCR_Gamma_delta_in_Lymphocytes	MFI	-	0.587306	0.0171747	0.667485	/	0.298324	0.392656	0.152867	0.248013
SSC_in_Neutrophils	Morphology	-	0.587918	-0.0171466	0.66761	/	0.585282	0.679683	0.368301	0.442359
FSC_in_Effector_NK_cells	Morphology	-	0.590307	-0.017037	0.668613	Female	0.000186052	0.000519542	0.36783	0.442359
SSC_in_IgD_only_memory_B_cells	Morphology	-	0.589864	0.0170573	0.668613	/	0.0686052	0.109966	0.0122819	0.0411042
CD95_in_CD45+_cells	MFI	-	0.589431	-0.0170771	0.668613	/	0.83611	0.888116	0.116922	0.210927
CD69_in_HLADR+_CD38-_CD8+_T_cells	MFI	-	0.592039	-0.0169576	0.670005	/	0.0650913	0.105734	0.179901	0.272305
CD25_in_CXCR5+_CD8+_T_cells	MFI	-	0.596501	-0.0167537	0.674482	/	0.142069	0.205468	0.112022	0.206478
CXCR3_in_CXCR3+_CCR4-_CD8+_T_cells	MFI	-	0.598584	-0.0166588	0.676263	Female	0.00291928	0.00659065	0.0281449	0.0776169
inParent_CD3+_T_cells_in_Lymphocytes	Proportion	-	0.60135	-0.0165329	0.678812	Female	4.00667e-12	3.63053e-11	0.0220617	0.0643023
inCD45_PD-1+_CD8+_T_cells_in_CD45+_cells	Proportion	CD8T	0.605956	0.0163239	0.683432	Male	3.27408e-07	1.52485e-06	1.54815e-12	7.63755e-11
CD86_in_Basophils	MFI	-	0.607015	-0.016276	0.683572	/	0.220185	0.300499	0.312803	0.398748
CD69_in_CD57+_CD3+_T_cells	MFI	-	0.607106	0.0162718	0.683572	/	0.312821	0.409712	0.321716	0.402371
PD-1_in_CD28+_CD4+_T_cells	MFI	-	0.608496	0.0162089	0.684558	Male	5.59257e-08	3.00375e-07	0.282152	0.372474
CD69_in_HLADR+_CD38-_CD4+_T_cells	MFI	-	0.609043	0.0161843	0.684595	/	0.261246	0.350432	0.0573554	0.131493
FSC_in_CD21_low_B_cells	Morphology	-	0.617831	-0.0157883	0.693888	/	0.290273	0.383956	0.281416	0.371871
FSC_in_Eosinophils	Morphology	-	0.621805	0.0156101	0.697763	Male	0.0014225	0.00336549	0.359388	0.434396
CD95_in_Effector_CD4+_T_cells	MFI	-	0.624131	0.015506	0.699783	Female	1.01034e-05	3.49551e-05	0.0187126	0.0563918
CD85j_in_PD-1+_CD8+_T_cells	MFI	-	0.624985	0.0154678	0.700152	Male	7.03192e-09	4.27695e-08	0.0525876	0.124196
FSC_in_Neutrophils	Morphology	-	0.626195	0.0154138	0.700917	/	0.68442	0.769056	0.13977	0.234476
FSC_in_IgD+_CD27-_B_cells	Morphology	-	0.627361	-0.0153617	0.701632	Female	0.0120028	0.0239696	0.444406	0.504455
FSC_in_CD28-_CD4-_CD8-_T_cells	Morphology	-	0.630283	0.0152315	0.704309	/	0.598663	0.692805	0.334779	0.413614
CD21_in_IgD_only_memory_B_cells	MFI	-	0.63465	-0.0150373	0.706931	Male	0.000783876	0.00195163	0.284103	0.373569
FSC_in_CD27+_memory_B_cells	Morphology	-	0.634405	0.0150482	0.706931	Female	0.000812999	0.00201285	0.178365	0.270903
CXCR5_in_Tfh2_cells	MFI	-	0.634752	0.0150328	0.706931	Female	0.00102468	0.00249066	0.496997	0.54396
inCD45_Tc2_cells_in_CD45+_cells	Proportion	CD8T	0.633649	0.0150818	0.706931	/	0.585235	0.679683	4.81419e-07	7.82012e-06
Naive/CD11c+_memory_B	Proportion	-	0.635323	-0.0150074	0.706976	/	0.384573	0.486469	1.46378e-18	1.7725e-16
HLADR_in_Central_memory_CD4+_T_cells	MFI	-	0.636903	-0.0149374	0.708143	/	0.697535	0.779461	3.85024e-07	6.48976e-06
PD-1_in_HLADR-_CD38+_CD4+_CD8+_T_cells	MFI	-	0.639971	0.0148015	0.710961	/	0.681103	0.766889	0.0291803	0.0793228
NKp46_in_V_delta_2_cells	MFI	-	0.64289	0.0146725	0.713608	/	0.311565	0.408871	0.187137	0.276656
SSC_in_Naive_B_cells	Morphology	-	0.645492	0.0145577	0.7159	Male	0.00586046	0.01255	0.420654	0.485118
HLADR_in_Classical_monocytes	MFI	-	0.646294	0.0145224	0.716192	/	0.0739288	0.11765	0.014622	0.0473881
SSC_in_CD85j+_CD4+_CD8+_T_cells	Morphology	-	0.647766	-0.0144575	0.717227	Female	1.79216e-05	5.96789e-05	0.0398667	0.100573
CD38_in_pDCs	MFI	-	0.649098	0.0143989	0.718105	Female	0.00712985	0.0149558	0.201164	0.290934
CD127_in_CXCR3-_CCR4+_Treg_cells	MFI	-	0.651677	-0.0142856	0.72036	/	0.361707	0.461047	0.183615	0.274253
FSC_in_CD56_dim_NK_cells	Morphology	-	0.656596	-0.0140699	0.724595	Female	0.00478444	0.0103962	0.410202	0.475534
ICOS_in_CXCR3-_CCR4+_CD8+_T_cells	MFI	-	0.656478	-0.0140751	0.724595	Female	0.00880285	0.0181227	0.425175	0.48864
FSC_in_Tfr_cells	Morphology	-	0.665276	-0.0136909	0.732906	/	0.0580896	0.0959992	0.357164	0.432886
CD38_in_HLADR+_CD38-_CD3+_T_cells	MFI	-	0.665107	-0.0136983	0.732906	/	0.232928	0.316269	0.170705	0.265153
inCD45_CD27+_memory_B_cells_in_CD45+_cells	Proportion	B	0.665882	0.0136645	0.732906	/	0.731428	0.803183	7.65374e-15	5.09739e-13
FSC_in_CD11c+_memory_B_cells	Morphology	-	0.666328	-0.0136451	0.732906	/	0.938691	0.955184	0.255243	0.344462
TCR_V_delta_2_in_V_delta_2_cells	MFI	-	0.669152	0.0135223	0.735404	/	0.472082	0.574259	0.191983	0.282061
CD27_in_CD19+_B_and_CD20+_B_cells	MFI	-	0.675401	-0.0132513	0.741661	/	0.726627	0.800552	0.327502	0.407068
CD69_in_CD28+_CD4+_CD8+_T_cells	MFI	-	0.68205	-0.012964	0.748345	/	0.536295	0.635538	0.0161397	0.0508228
SSC_in_NK_cells	Morphology	-	0.684783	-0.0128462	0.749491	Female	4.09934e-06	1.53812e-05	0.53372	0.577676
CD39_in_Naive_Treg_cells	MFI	-	0.684361	0.0128644	0.749491	/	0.149247	0.21353	0.0144138	0.0470304
CD27_in_IgM_only_memory_B_cells	MFI	-	0.683729	-0.0128916	0.749491	/	0.273493	0.364292	0.0685897	0.148314
CXCR3_in_CXCR3+_CCR4-_Tfh_cells	MFI	-	0.694558	0.0124264	0.759565	Female	0.0188603	0.0356846	0.0872727	0.176098
CD85j_in_CD85j+_CD4+_CD8+_T_cells	MFI	-	0.69786	0.0122851	0.762551	Male	2.16453e-06	8.65814e-06	0.478669	0.529557
CD38_in_CD85j+_CD3+_T_cells	MFI	-	0.698442	-0.0122602	0.762562	Female	2.22492e-27	2.69418e-25	0.000431915	0.0028064
FSC_in_CD57+_CD4-_CD8-_T_cells	Morphology	-	0.699533	-0.0122135	0.763127	/	0.503823	0.602958	0.293708	0.382187
HLADR_in_CD69+_CD4+_CD8+_T_cells	MFI	-	0.702014	0.0121076	0.765207	/	0.0315184	0.0557537	1.47079e-07	2.83926e-06
ICOS_in_Th2_cells	MFI	-	0.703898	-0.0120273	0.766633	Male	0.00558507	0.0119989	0.317237	0.399973
SSC_in_Terminal_NK_cells	Morphology	-	0.705146	-0.0119741	0.766739	Male	0.0226108	0.0416564	0.0167743	0.0522043
FSC_in_Effector_Tconv_cells	Morphology	-	0.704911	-0.0119841	0.766739	/	0.135698	0.197324	0.112126	0.206478
FSC_in_Effector_CD4+_T_cells	Morphology	-	0.70601	-0.0119373	0.767052	/	0.4301	0.530948	0.122345	0.216995
FSC_in_NK_cells	Morphology	-	0.70762	-0.0118687	0.768175	Female	0.00285755	0.00647322	0.398969	0.466164
CD38_in_CD85j+_CD8+_T_cells	MFI	-	0.709686	0.0117809	0.76979	Female	2.30233e-26	2.359e-24	8.53975e-05	0.000689391
SSC_in_Effector_NK_cells	Morphology	-	0.715987	-0.0115135	0.775535	Female	2.66863e-07	1.26951e-06	0.473906	0.527795
FSC_in_Activated_CD3+_T_cells	Morphology	-	0.716147	0.0115067	0.775535	/	0.144933	0.208962	0.346876	0.423667
PD-1_in_CD57+_CD4-_CD8-_T_cells	MFI	-	0.719941	-0.0113461	0.778377	Female	0.0186854	0.0354543	0.000557501	0.00348635
CD127_in_CXCR3+_CCR4-_Treg_cells	MFI	-	0.719715	0.0113557	0.778377	/	0.266108	0.35588	0.192478	0.282108
inCD45_Intermediate_monocytes_in_CD45+_cells	Proportion	Innate	0.720605	-0.011318	0.778464	Male	0.00010469	0.000306477	3.74714e-05	0.000332746
SSC_in_CD69+_CD4+_T_cells	Morphology	-	0.721204	-0.0112927	0.77848	/	0.0285428	0.0507596	0.0706858	0.150887
CD95_in_Naive_CD8+_T_cells	MFI	-	0.724465	0.011155	0.781366	/	0.0806143	0.126179	0.0147059	0.0475277
inCD45_Marginal_zone_B_cells_in_CD45+_cells	Proportion	B	0.730957	0.0108814	0.78773	/	0.202946	0.279549	1.56421e-05	0.000157843
inParent_PD-1+_CD4-_CD8-_T_cells_in_CD4-_CD8-_T_cells	Proportion	T Suppression	0.735746	0.0106802	0.79225	/	0.0425629	0.0728712	1.15498e-16	1.02562e-14
CD86_in_Eosinophils	MFI	-	0.736931	-0.0106304	0.792885	/	0.232384	0.315853	0.0409165	0.102253
CD16_in_Terminal_NK_cells	MFI	-	0.743224	-0.0103667	0.798963	Male	7.78259e-07	3.43258e-06	0.0567008	0.130216
SSC_in_Th9-like_Treg_cells	Morphology	-	0.74378	0.0103435	0.798963	/	0.68476	0.769056	0.0540992	0.126181
TNF-a_R848	Cytokine	-	0.745046	-0.0102905	0.799679	/	0.115246	0.172094	0.0148367	0.0476204
CD21_in_IgM_only_memory_B_cells	MFI	-	0.747537	0.0101864	0.801076	/	0.626344	0.716129	0.0944643	0.185859
CD161_in_Alpha_beta_T_cells	MFI	-	0.747551	0.0101858	0.801076	/	0.90023	0.930983	2.30528e-05	0.000224133
FSC_in_Activated_CD8+_T_cells	Morphology	-	0.748635	-0.0101405	0.801593	/	0.193806	0.267791	0.375547	0.44739
inParent_HLADR+_CD38+_CD4+_CD8+_T_cells_in_CD4+_CD8+_T_cells	Proportion	T Effect (Activation)	0.75757	0.00976819	0.810509	Female	0.0145167	0.0283522	0.00071219	0.00425398
CD11c_in_Non-Classical_monocytes	MFI	-	0.761433	-0.00960763	0.813988	/	0.166752	0.235305	0.193916	0.283121
CD11c_in_CD11c+_memory_B_cells	MFI	-	0.763491	-0.00952221	0.815307	Female	0.0145986	0.0284705	0.160431	0.255005
CD57_in_CD69+_CD4+_CD8+_T_cells	MFI	-	0.763891	0.00950562	0.815307	/	0.112898	0.169553	4.66906e-12	2.07306e-10
inParent_Memory_Treg_cells_in_Treg_cells	Proportion	T regulatory	0.765363	-0.00944455	0.816224	/	0.0441677	0.07504	0.0010383	0.00581101
CD16_in_Non-Classical_monocytes	MFI	-	0.774993	0.00904599	0.825832	Male	8.0198e-12	7.02788e-11	0.00123278	0.00662122
CD16_in_NKp46+_NK_cells	MFI	-	0.778328	-0.00890826	0.828307	Male	3.22795e-07	1.50864e-06	0.00101353	0.00569627
IL-4	Cytokine	-	0.778559	-0.00889874	0.828307	/	0.0394146	0.0680054	0.125723	0.220056
inParent_IgD+_CD27-_B_cells_in_CD19+_B_and_CD20+_B_cells	Proportion	B	0.781339	-0.0087841	0.830601	/	0.762062	0.828625	0.00663165	0.025604
CD25_in_Th17_cells	MFI	-	0.782184	0.00874927	0.830837	/	0.186867	0.259752	0.0399423	0.100573
CD85j_in_CD57+_CD8+_T_cells	MFI	-	0.793547	-0.00828198	0.840218	Male	3.86503e-05	0.000121135	0.506848	0.552472
CD11c_in_Lymphocytes	MFI	-	0.793316	-0.00829146	0.840218	Male	0.00253579	0.00578368	0.411293	0.476384
CD69_in_CD4+_T_cells	MFI	-	0.792152	-0.00833924	0.840218	/	0.100606	0.154922	0.00733268	0.0278266
HLADR_in_Central_memory_Tconv_cells	MFI	-	0.793159	-0.0082979	0.840218	/	0.63774	0.727286	2.44889e-11	1.01935e-09
inCD45_IgD+_CD27-_B_cells_in_CD45+_cells	Proportion	B	0.79417	-0.00825642	0.840218	/	0.974445	0.983304	6.64909e-09	1.88438e-07
CD69_in_CD57+_CD4+_CD8+_T_cells	MFI	-	0.799267	0.00804743	0.84494	/	0.878208	0.919762	0.0703026	0.15031
CD25_in_Treg_cells	MFI	-	0.800493	0.00799725	0.845564	Male	2.62987e-06	1.03333e-05	0.0438865	0.108053
SSC_in_Eosinophils	Morphology	-	0.807143	-0.00772522	0.851913	Male	0.00286885	0.00648778	0.280249	0.370697
inParent_Effector_memory_CD4+_T_cells_in_CD4+_T_cells	Proportion	T Differentiation	0.8079	-0.00769429	0.852037	Male	0.000912226	0.002246	4.11263e-09	1.24501e-07
ICOS_in_Tconv_cells	MFI	-	0.809581	-0.00762566	0.853134	/	0.733919	0.805256	0.756718	0.774749
ICOS_in_CD4-_CD8-_T_cells	MFI	-	0.813427	-0.0074687	0.85651	/	0.997571	0.997571	0.252419	0.341689
CD38_in_Transitional_B_cells	MFI	-	0.817916	0.00728575	0.860556	/	0.180683	0.252274	0.19252	0.282108
CD16_in_NK_cells	MFI	-	0.820277	-0.00718965	0.862156	Male	3.72719e-07	1.72983e-06	0.000484538	0.00308806
PD-1_in_CD3+_T_cells	MFI	-	0.820731	-0.00717114	0.862156	/	0.0846324	0.132003	0.183639	0.274253
CD161_in_CD3+_T_cells	MFI	-	0.821676	-0.0071327	0.862469	/	0.174365	0.244735	1.17086e-05	0.000124766
PD-1_in_HLADR+_CD38+_CD4+_CD8+_T_cells	MFI	-	0.831365	0.00673907	0.871952	/	0.407293	0.508925	0.453535	0.511502
TCR_V_Alpha_7.2_in_NKT_cells	MFI	-	0.835584	0.00656801	0.875687	Female	5.90217e-09	3.63967e-08	0.00276272	0.0128669
SSC_in_NKp46+_NK_cells	Morphology	-	0.83818	0.00646283	0.877043	Female	1.00486e-05	3.4856e-05	0.4411	0.501747
CD64_in_Eosinophils	MFI	-	0.838195	-0.00646224	0.877043	Male	0.000278827	0.000751817	0.186479	0.276359
CXCR3_in_CD8+_T_cells	MFI	-	0.839505	0.0064092	0.877724	Female	0.00895795	0.0184136	0.0544505	0.126576
SSC_in_Th17-like_Treg_cells	Morphology	-	0.842014	0.00630767	0.879657	/	0.356633	0.456326	0.314226	0.398748
inParent_CXCR3+_CCR4-_Treg_cells_in_Treg_cells	Proportion	T regulatory	0.843633	0.00624216	0.880658	Female	0.00157595	0.00370224	0.00446103	0.0189238
CD86_in_Monocytes	MFI	-	0.845206	-0.00617856	0.881609	Female	2.65186e-07	1.26605e-06	0.109985	0.204324
CD28_in_CD69+_CD4+_T_cells	MFI	-	0.847554	-0.00608369	0.882825	Male	0.000734805	0.00183632	0.0638258	0.141714
inParent_CXCR3+_CCR4-_CD8+_T_cells_in_CD8+_T_cells	Proportion	T Effect (Activation)	0.847698	0.00607788	0.882825	/	0.0621639	0.101723	0.000141727	0.00107262
inCD45_Tc1_cells_in_CD45+_cells	Proportion	CD8T	0.849428	-0.00600799	0.883936	Male	0.000287795	0.000772869	4.69293e-06	5.52532e-05
SSC_in_CXCR3+_CCR4-_Treg_cells	Morphology	-	0.851244	-0.00593466	0.885134	Male	0.00114637	0.00274142	0.237746	0.327146
FSC_in_IgD_only_memory_B_cells	Morphology	-	0.852661	-0.00587749	0.885916	/	0.386825	0.487466	0.051032	0.121383
SSC_in_Tfh17Tfh1_cells	Morphology	-	0.853452	0.00584557	0.886046	Female	5.90726e-06	2.144e-05	0.143782	0.238205
inParent_Effector_memory_Tconv_cells_in_Tconv_cells	Proportion	T Differentiation	0.85444	-0.00580572	0.886381	Male	0.00109809	0.00264494	7.37244e-06	8.39324e-05
CD21_in_Plasmablasts_and_plasma_cells	MFI	-	0.861743	-0.00551139	0.893262	/	0.596042	0.690372	0.0696045	0.149155
FSC_in_NKp46+_NK_cells	Morphology	-	0.862795	-0.00546902	0.893657	Female	0.000315014	0.000835853	0.343521	0.420879
CXCR3_in_CXCR5+_CD8+_T_cells	MFI	-	0.866975	-0.00530081	0.897289	Male	0.0113813	0.0229348	0.055749	0.128919
CD11c_in_CD21_low_B_cells	MFI	-	0.872916	0.00506202	0.902736	Female	0.00845238	0.0174552	0.0285751	0.0784209
CD123_in_Classical_monocytes	MFI	-	0.873903	0.00502235	0.903056	Male	4.48889e-13	4.98267e-12	0.104893	0.1979
IFN-g	Cytokine	-	0.878346	-0.00484399	0.906943	Female	0.0230588	0.0423646	0.000826181	0.00480556
NKp46_in_Alpha_beta_T_cells	MFI	-	0.893674	0.00422974	0.922056	Male	2.89438e-12	2.65884e-11	0.0389104	0.0984118
CXCR3_in_CXCR3-_CCR4+_Tfh_cells	MFI	-	0.897078	0.00409358	0.924851	/	0.933959	0.952553	0.0205725	0.0608947
SSC_in_Tc17_cells	Morphology	-	0.897909	0.00406035	0.924992	/	0.038014	0.0658448	0.267019	0.356382
SSC_in_CD16-_mDCs	Morphology	-	0.900204	0.00396855	0.92664	Male	2.45338e-06	9.75495e-06	0.580612	0.618819
ICOS_in_CD4+_T_cells	MFI	-	0.901028	-0.00393563	0.926772	/	0.510155	0.607806	0.755468	0.774064
FSC_in_Terminal_NK_cells	Morphology	-	0.904462	-0.00379841	0.929586	/	0.0403906	0.0695093	0.00460819	0.0191501
SSC_in_HLADR+_CD38+_CD4-_CD8-_T_cells	Morphology	-	0.907214	-0.00368849	0.931696	/	0.505141	0.603993	0.484671	0.533098
CD123_in_Non-Classical_monocytes	MFI	-	0.908247	-0.00364723	0.932038	Male	3.38676e-06	1.2926e-05	0.000877048	0.00501385
inParent_NKT_cells_in_CD3+_T_cells	Proportion	T Unconv	0.911754	-0.00350724	0.934917	/	0.145112	0.208962	0.0793052	0.164284
PD-1_in_PD-1+_CD4-_CD8-_T_cells	MFI	-	0.915636	-0.00335238	0.938175	Female	0.00391559	0.00867814	2.01159e-06	2.82046e-05
CD69_in_CD28+_CD8+_T_cells	MFI	-	0.917817	-0.00326539	0.939687	/	0.553741	0.651575	0.205595	0.295737
PD-1_in_CD28+_CD4+_CD8+_T_cells	MFI	-	0.921717	-0.00310993	0.942955	Male	3.26134e-06	1.2519e-05	0.00458318	0.0191501
CD69_in_CD8+_T_cells	MFI	-	0.924352	0.00300492	0.944925	/	0.134636	0.196268	0.461269	0.516113
CD56_in_NK_cells	MFI	-	0.929746	-0.00279009	0.948256	Female	0.00431228	0.00950987	0.367785	0.442359
FSC_in_Founder_B_cells	Morphology	-	0.928961	-0.00282134	0.948256	Male	0.0277458	0.0494745	0.0671651	0.146422
CD39_in_Memory_Treg_cells	MFI	-	0.929074	0.00281687	0.948256	/	0.904588	0.93404	0.314958	0.398787
CCR4_in_CXCR3-_CCR4+_Tfh_cells	MFI	-	0.931273	0.0027293	0.949086	Male	0.000266293	0.000720941	0.54636	0.587845
CD56_in_Effector_NK_cells	MFI	-	0.934196	0.00261293	0.951338	/	0.0495947	0.0834092	0.433055	0.494459
HLADR_in_CD16+_mDCs	MFI	-	0.9382	0.00245362	0.954685	Female	2.95542e-07	1.39596e-06	0.00178806	0.00911768
CD56_in_NKp46+_NK_cells	MFI	-	0.939998	-0.00238212	0.955526	Female	0.00492487	0.0106665	0.369651	0.443182
CCR7_in_CD45+_cells	MFI	-	0.940462	0.00236367	0.955526	Male	0.0189938	0.0358354	0.31411	0.398748
CCR7_in_Lymphocytes	MFI	-	0.946565	0.00212098	0.960994	Female	1.91038e-30	3.18078e-28	0.00809943	0.0301353
inCD45_Effector_memory_CD8+_T_cells_in_CD45+_cells	Proportion	CD8T	0.948156	0.00205772	0.961877	Male	3.61901e-09	2.31756e-08	1.60902e-09	5.04293e-08
CD11c_in_CD16-_mDCs	MFI	-	0.949042	0.00202251	0.962043	Female	1.45991e-06	6.1151e-06	0.233088	0.322776
TNF-a_LPS	Cytokine	-	0.951661	-0.00191844	0.963964	Male	3.86291e-08	2.10877e-07	0.726447	0.748359
SSC_in_Intermediate_monocytes	Morphology	-	0.95519	-0.00177823	0.96503	Female	2.94995e-13	3.38736e-12	0.64828	0.679929
CD38_in_HLADR-_CD38+_CD8+_T_cells	MFI	-	0.955612	0.00176149	0.96503	Female	1.7564e-05	5.86346e-05	0.173911	0.267494
PD-1_in_HLADR+_CD38-_CD4-_CD8-_T_cells	MFI	-	0.954999	0.00178581	0.96503	Female	0.00222258	0.00510426	0.123105	0.217526
PD-1_in_HLADR+_CD38+_CD4+_T_cells	MFI	-	0.95388	-0.00183026	0.96503	/	0.725442	0.800552	0.0488973	0.117156
inParent_Naive_B_cells_in_CD19+_B_and_CD20+_B_cells	Proportion	B	0.959087	0.00162346	0.967806	/	0.839121	0.89036	3.57817e-05	0.000326446
CD56_in_CD56_dim_NK_cells	MFI	-	0.959827	-0.00159405	0.96782	/	0.043862	0.0746159	0.458531	0.514923
inCD45_Naive_B_cells_in_CD45+_cells	Proportion	B	0.962635	-0.00148256	0.969916	/	0.773837	0.835293	1.04413e-10	3.86329e-09
inCD45_CD19+_B_and_CD20+_B_cells_in_CD45+_cells	Proportion	B	0.963616	0.0014436	0.970171	/	0.82168	0.877186	1.65366e-12	7.86671e-11
CD69_in_HLADR+_CD38-_CD4+_CD8+_T_cells	MFI	-	0.96682	-0.00131641	0.972661	/	0.396634	0.497942	0.489656	0.536808
SSC_in_Stem_memory_Tconv_cells	Morphology	-	0.968381	0.00125445	0.973497	/	0.25937	0.348267	0.113421	0.208095
CD38_in_HLADR+_CD38-_CD4+_T_cells	MFI	-	0.977335	0.000899082	0.981757	/	0.54332	0.64215	0.0739414	0.1568
NKG2D_in_V_delta_1_cells	MFI	-	0.9788	-0.000840948	0.982488	Male	0.000193466	0.000539115	0.244427	0.332561
inCD45_HLADR+_CD38+_CD4-_CD8-_T_cells_in_CD45+_cells	Proportion	DNT	0.981053	-0.000751562	0.984008	Male	0.0210205	0.0389963	4.36365e-12	2.00427e-10
CD38_in_CD16-_mDCs	MFI	-	0.986224	0.00054642	0.98845	/	0.576677	0.672621	0.243915	0.332204
PD-1_in_HLADR-_CD38+_CD4+_T_cells	MFI	-	0.99099	0.000357373	0.991734	Male	0.0257297	0.0466075	2.92135e-05	0.000274031
CD11c_in_Eosinophils	MFI	-	0.990745	-0.000367092	0.991734	/	0.127439	0.186536	0.0771738	0.161883
CD38_in_Naive_B_cells	MFI	-	0.997546	-9.73462e-05	0.997546	Female	3.01639e-05	9.61205e-05	0.0490901	0.117393

## Sheet: S2
Exposures	Category	Encoding mode or unit	continuous(1=yes; 0=no)
Alcohol intake or not	Alcohol use	1 = yes; 0 = no	0
Beer intake or not	Alcohol use		0
Rice wine intake or not	Alcohol use		0
Wine intake or not	Alcohol use		0
Low-alcohol liquor intake or not	Alcohol use		0
High-alcohol liquor intake or not	Alcohol use		0
The number of times of drinking in the morning	Alcohol use	0 = never; 1 = <1 day/week; 2 = 1-2 days/week; 3 = 3-5 days/week; 4 = 6-7 days/week	0
The number of years of beer intake	Alcohol use	year	1
The number of years of rice wine intake	Alcohol use		1
The number of years of wine intake	Alcohol use		1
The number of years of low-alcohol liquor intake	Alcohol use		1
The number of years of high-alcohol liquor intake	Alcohol use		1
Beer intake per week	Alcohol use	mL	1
Beer intake per month	Alcohol use		1
Wine intake per week	Alcohol use	50g	1
Wine intake per month	Alcohol use		1
High alcohol liquor intake per month	Alcohol use		1
Ever use antibiotic last half year	Antibiotic use	1 = yes; 0 = no	0
Duration of antibiotic usage	Antibiotic use	1 = 1-2 days; 2 = 3-7 days; 3 = >1week	0
Frequency of antibiotic usage	Antibiotic use	1 = <1 time/day; 2 = 1 time/day; 3 = >=2 times/day	0
City or country	Characteristics of residences	1 = city; 2 = country; 3 = other	0
Contact with animals in farm	Characteristics of residences	0 = never; 1 = sometimes; 2 = often	0
Near traffic arteries	Characteristics of residences	1 = yes; 0 = no	0
Dust	Characteristics of residences	0 = no; 1 = less; 2 = normal; 3 = many; 4 = lot of	0
Near factory with air pollution	Characteristics of residences		0
Pets	Characteristics of residences	1 = yes; 0 = no	0
Frequency of stir-fried cooking method	Dietary behavior	0 = never; 1 = <1 time/month; 2 = 1 time/month; 3 = 2-3 times/month; 4 = 1-2 times/week; 5 = 3-4 times/week; 6 = 5-6 times/week; 7 = 1 time/day; 8 = 2 times/day	0
Frequency of boiled cooking method	Dietary behavior		0
Frequency of barbecue cooking method	Dietary behavior		0
Frequency of deep-fried cooking method	Dietary behavior		0
Frequency of steaming cooking method	Dietary behavior		0
Frequency of raw food cooking method	Dietary behavior		0
Experienced food shortages or not	Dietary behavior	1 = yes; 0 = no	0
Eat breakfast or not	Dietary behavior		0
Frequency of eating breakfast	Dietary behavior	0 = never; 1 = sometimes; 2 = usually; 3 = always	0
Eat lunch or not	Dietary behavior	1 = yes; 0 = no	0
Frequency of eating lunch	Dietary behavior	0 = never; 1 = sometimes; 2 = usually; 3 = always	0
Eat dinner or not	Dietary behavior	1 = yes; 0 = no	0
Frequency of eating dinner	Dietary behavior	0 = never; 1 = sometimes; 2 = usually; 3 = always	0
The amount of food to eat before bedtime	Dietary behavior	0 = never; 1 = take in some fluids; 2 = some snacks; 3 = many snacks or food	0
Have binge eating in the last month or not	Dietary behavior	0 = never; 1 = 1-2 times; 2 = 3-4 times; 3 = 5-6 times; 4 = >=7 times	0
Appetite at 5-9a.m.	Dietary behavior	0 = no intake; 1 = take in some fluids; 2 = medium dose; 3 = maximum dose	0
Appetite at 9a.m.-1p.m.	Dietary behavior		0
Appetite at 1-5p.m.	Dietary behavior		0
Appetite at 5-9p.m.	Dietary behavior		0
Appetite at 9p.m.-1a.m.	Dietary behavior		0
Appetite at 1-5a.m.	Dietary behavior		0
The spiciness of taste	Dietary behavior	0 = no; 1 = mild; 2 = moderate; 3 = severe; NA = don't know	0
The sweetness of taste	Dietary behavior		0
The saltiness of taste	Dietary behavior		0
The oiliness of taste	Dietary behavior		0
The temperature of taste	Dietary behavior	0 = cold; 1 = mild; 2 = moderate; 3 = hot; NA = don't know	0
Frequency of deep-fried food	Dietary behavior	0 = never; 1 = 1-3 times/month; 2 = 1-2 times/week; 3 = 3-5 times/week; 4 = nearly every day	0
Frequency of takeaway food	Dietary behavior		0
Frequency of restaurant	Dietary behavior		0
Frequency of canteen	Dietary behavior		0
Frequency of eating at home(fresh)	Dietary behavior		0
Frequency of eating at home(leftovers)	Dietary behavior		0
Drink tea or not	Dietary intake	1 = yes; 0 = no	0
Drink green tea or not	Dietary intake		0
Drink black tea or not	Dietary intake		0
Drink scented tea or not	Dietary intake		0
Drink oolong tea or not	Dietary intake		0
Drink Pu-erh tea or not	Dietary intake		0
the times of adding new tea per day	Dietary intake	times	0
Drink overnight tea or not	Dietary intake	1 = yes; 0 = no	0
Often drink coffee	Dietary intake	1 = yes; 0 = no	0
Frequency of coffee intake	Dietary intake	1 = 1-2 days/week; 2 = 3-4 days/week; 3 = 5-6 days/week; 4 = every day	0
The amount of coffee consumed per day	Dietary intake	mL	1
Water	Dietary intake	g/day	1
Protein	Dietary intake	g/day	1
Fat	Dietary intake	g/day	1
CHO	Dietary intake	g/day	1
Dietary fiber	Dietary intake	g/day	1
Cholesterol	Dietary intake	mg/day	1
Vitamin_A	Dietary intake	μg/day	1
Carotene	Dietary intake	μg/day	1
Retinol	Dietary intake	μg/day	1
Thiamin	Dietary intake	mg/day	1
Riboflavin	Dietary intake	mg/day	1
Niacin	Dietary intake	mg/day	1
Vitamin_C	Dietary intake	mg/day	1
Total_vite	Dietary intake	mg/day	1
Ca	Dietary intake	mg/day	1
P	Dietary intake	mg/day	1
K	Dietary intake	mg/day	1
Na	Dietary intake	mg/day	1
Mg	Dietary intake	mg/day	1
Fe	Dietary intake	mg/day	1
Zn	Dietary intake	mg/day	1
Se	Dietary intake	mg/day	1
Cu	Dietary intake	mg/day	1
Mn	Dietary intake	mg/day	1
SFA	Dietary intake	/	1
MUFA	Dietary intake	/	1
PUFA	Dietary intake	/	1
Number of years of coffee intake	Dietary intake	years	1
Green tea intake per week	Dietary intake	g	1
Black tea intake per week	Dietary intake	g	1
Scented tea intake per week	Dietary intake	g	1
Oolong tea intake per week	Dietary intake	g	1
Puerh tea intake per week	Dietary intake	g	1
Milk and dairy products	Dietary intake	Summing the intake frequency of all the related foods in that group (1 = <1/month; 2 = 1 – 3/month; 3 = 1/week; 4 = 2 – 4/week; 5 = 5 – 6/week; 6 = 1/day; 7 = 2 – 3/week; 8 = 4 – 5/week; 9 = > 6/week)	1
Sugar	Dietary intake		1
Meat	Dietary intake		1
Fresh fruits	Dietary intake		1
Fresh vegetables	Dietary intake		1
Fish and aquatic products	Dietary intake		1
Legumes	Dietary intake		1
Whole grains	Dietary intake		1
Refined grains	Dietary intake		1
Garlic	Dietary intake		1
Nuts	Dietary intake		1
Eggs	Dietary intake		1
Preserved vegetables	Dietary intake		1
Vegetable oils	Dietary intake		1
Animal fat	Dietary intake		1
PDI	Dietary intake	/	1
hPDI	Dietary intake	/	1
uPDI	Dietary intake	/	1
WHOQOL	Mental health	/	1
Beck Anxiety Inventory score	Mental health	/	1
Anxiety score	Mental health	/	1
Beck Depression Inventory score	Mental health	/	1
Time spend in a sitting position in workdays	Physical activity	hours	1
Time spend in a sitting position in weekends	Physical activity		1
Vigorous physical activity in work per week	Physical activity		1
Moderate physical activity in work per week	Physical activity		1
Walking in work per week	Physical activity		1
Taking motor vehicle per week	Physical activity		1
Cycling per week	Physical activity		1
Walking in work per week	Physical activity		1
Vigorous physical activity at home per week	Physical activity		1
Moderate physical activity at home per week	Physical activity		1
Walking outside per week	Physical activity		1
Vigorous physical activity per week	Physical activity		1
Moderate physical activity per week	Physical activity		1
MET min per week	Physical activity	min/week	1
Time spend in sleeping in workdays	Sleep	hours	1
Time spend in sleeping in weekends	Sleep		1
The number of days you go to bed after 12 last week	Sleep	0 = 0 day; 1 = 1 – 2 days; 2 = 3 – 4 days; 3 = 5 – 6 days; 4 = 7 days	0
Take a nap in the afternoon or not	Sleep	1 = yes; 0 = no	0
Insomnia Score	Sleep	/	1
Hours of sleeping	Sleep	hours	1
Trouble sleeping	Sleep	0 = never; 1 = <1 time/week; 2 = 1 – 2 times/week; 3 = >=3 times/week	0
Self-reported sleep quality	Sleep	1 = very bad; 2 = bad; 3 = good; 4 = very good	0
PSQI(Sleep Quality)	Sleep	/	0
PSQI(the Time to fall sleep)	Sleep		0
PSQI(Total Sleep Time)	Sleep		0
PSQI(Sleep Efficiency)	Sleep		0
PSQI(Sleep Disorder)	Sleep		0
PSQI(Medicine Hypnotize)	Sleep		0
PSQI(Daytime Dysfunction)	Sleep		0
Pittsburgh Sleep Quality Score	Sleep	/	1
Epworth Sleepiness Score	Sleep	/	1
MEQ Score	Sleep	/	1
FSS Score	Sleep	/	1
Education	Socio-demographics	0 = Do not go to school; 1 = Primary school; 2 = Junior high school; 3 = High school/technical school/technical school; 4 = Junior college; 5 = collegiate; 6 = postgraduate; 7 = Doctoral candidate; 8 = Graduate with a doctorate	0
The number of family numbers you live with	Socio-demographics	/	0
Income	Socio-demographics	1 = <15 thousand; 2 = 15 – 30 thousand; 3 = 30 – 50 thousand; 4 = 50 – 100 thousand; 5 = 100 – 150 thousand; 6 = >=150 thousand; NA = don't know	0
Employed	Socio-demographics	1 = yes; 0 = no	0
Ever smoking	Tobacco smoke factors	2 = smoker; 1 = post-smoker; 0 = never	0
Smoking today	Tobacco smoke factors	1 = yes; 0 = no	0
Smoking	Tobacco smoke factors	1 = yes; 0 = no	0
The amount of cigarette smoked per day	Tobacco smoke factors	/	1
Cigarette inhalation depth	Tobacco smoke factors	1 = Oral part; 2 = Pars laryngea; 3 = lung	0
The length of exposure to cigarette smoke in childhood	Tobacco smoke factors	1 = <10 minutes; 2 = 10 – 30 minutes; 3 = 30 – 60 minutes; 4 = 1 – 2 hours; 5 = >2 hours	1
The length of exposure to cigarette smoke as an adult	Tobacco smoke factors		1
The length of exposure to cigarette smoke in workplace	Tobacco smoke factors		1
The number of years of cigarette consumption	Tobacco smoke factors	years	1
Sunscreen usage	Ultraviolet light exposures	0 = never; 1 = occasional use; 2 = generally used; 3 = must use	0
Probiotics intake	Vitamins, minerals, and other supplement use	1 = yes; 0 = no	0
Inulin intake	Vitamins, minerals, and other supplement use		0
Fructooligosaccharides intake	Vitamins, minerals, and other supplement use		0
Enzyme intake	Vitamins, minerals, and other supplement use		0
Protein powder intake	Vitamins, minerals, and other supplement use		0
Frequency of protein powder	Vitamins, minerals, and other supplement use	1 = <=5 times/year; 2 = 6 – 11 times/year; 3 = 1 – 2 times/month; 4 = 3 – 4 times/month; 5 = 1 – 2 times/week; 6 = 3 – 4 times/week; 7 = 5 – 6 times/week; 8 = every day; NA = don't know	0
Multivitamins intake	Vitamins, minerals, and other supplement use	1 = yes; 0 = no	0
Frequency of multivitamins	Vitamins, minerals, and other supplement use	1 = <=5 times/year; 2 = 6 – 11 times/year; 3 = 1 – 2 times/month; 4 = 3 – 4 times/month; 5 = 1 – 2 times/week; 6 = 3 – 4 times/week; 7 = 5 – 6 times/week; 8 = every day; NA = don't know	0
Vitamin D intake	Vitamins, minerals, and other supplement use	1 = yes; 0 = no	0
Frequency of vitamin D	Vitamins, minerals, and other supplement use	1 = <=5 times/year; 2 = 6 – 11 times/year; 3 = 1 – 2 times/month; 4 = 3 – 4 times/month; 5 = 1 – 2 times/week; 6 = 3 – 4 times/week; 7 = 5 – 6 times/week; 8 = every day; NA = don't know	0
Vitamin C intake	Vitamins, minerals, and other supplement use	1 = yes; 0 = no	0
Frequency of vitamin C	Vitamins, minerals, and other supplement use	1 = <=5 times/year; 2 = 6 – 11 times/year; 3 = 1 – 2 times/month; 4 = 3 – 4 times/month; 5 = 1 – 2 times/week; 6 = 3 – 4 times/week; 7 = 5 – 6 times/week; 8 = every day; NA = don't know	0

## Sheet: S3
Immunophenotypes	Exposures	After data imputation										Before data imputation
		R2	adj R2	coef	stderror	ci2.5	ci97.5	P-value of coefficient	FDR of coefficient	P-value of LRT	FDR of LRT	R2	adj R2	coef	stderror	ci2.5	ci97.5	P-value of coefficient	P-value of LRT
CD16_in_CD16+_mDCs	Frequency of coffee intake	0.137895	0.125655	0.111994	0.0245955	0.202816	0.467507	2.10163e-06	0.00786022	1.74815e-06	0.00653817	0.0787725	0.0656656	0.111938	0.0222359	0.0683026	0.155573	5.70708e-07	4.65229e-07
CD16_in_CD16+_mDCs	Often drink coffee	0.0730031	0.0598409	0.335161	0.0251681	0.0684147	0.155574	1.51817e-05	0.0363395	1.30109e-05	0.0311435	0.0780876	0.0649709	0.334914	0.0675355	0.202384	0.467444	8.33927e-07	6.83735e-07
CD16_in_CD16+_mDCs	The amount of coffee consumed per day	0.0793352	0.0662629	0.145494	0.0250884	0.0848816	0.206106	7.33618e-06	0.0231055	6.21869e-06	0.0195859	0.075801	0.0626519	0.145375	0.0309259	0.0846868	0.206063	2.96115e-06	2.47501e-06
CD16_in_CD56_dim_NK_cells	Frequency of coffee intake	0.0996268	0.0868426	0.104694	0.0247726	0.195002	0.460452	1.29104e-05	0.0350104	1.10374e-05	0.0299501	0.064494	0.0506931	0.110051	0.0228638	0.0651817	0.15492	1.72623e-06	1.4212e-06
CD16_in_CD56_dim_NK_cells	Often drink coffee	0.187728	0.176195	0.327727	0.023838	0.0609423	0.148445	2.57269e-06	0.00905603	2.14654e-06	0.00755595	0.0663176	0.0525435	0.347909	0.0694889	0.21154	0.484279	6.59976e-07	5.35185e-07
CD16_in_Effector_NK_cells	Often drink coffee	0.238278	0.227462	0.303303	0.0230839	0.17036	0.436246	4.08231e-07	0.00222081	3.31228e-07	0.00180191	0.0631952	0.0493751	0.322772	0.069605	0.186175	0.45937	4.02598e-06	3.35902e-06
CD16_in_NK_cells	Frequency of coffee intake	0.149575	0.1375	0.10104	0.0241828	0.179576	0.444367	7.12733e-07	0.00328082	5.83211e-07	0.00268461	0.0703852	0.0566711	0.10632	0.0227917	0.0615923	0.151048	3.53098e-06	2.93996e-06
CD16_in_NK_cells	Often drink coffee	0.0924756	0.0795899	0.311971	0.0856759	0.0574127	0.144667	8.97916e-06	0.0268661	7.63464e-06	0.0228432	0.0714831	0.0577853	0.331675	0.0692964	0.195683	0.467667	1.96916e-06	1.62457e-06
CD16_in_Non-Classical_monocytes	Frequency of coffee intake	0.0797043	0.0666372	0.108872	0.032714	0.191389	0.455578	3.66232e-07	0.00222081	2.96661e-07	0.00180191	0.0829565	0.0699091	0.108686	0.0221853	0.0651505	0.152222	1.12558e-06	9.27078e-07
CD16_in_Non-Classical_monocytes	Often drink coffee	0.0856501	0.0726674	0.323484	0.0326165	0.0653817	0.152362	2.15771e-07	0.00219019	1.73381e-07	0.00176811	0.0819819	0.0689206	0.322715	0.0673928	0.190465	0.454965	1.93777e-06	1.60926e-06
CD16_in_Non-Classical_monocytes	The amount of coffee consumed per day	0.104902	0.0921928	0.142799	0.0322175	0.0823283	0.20327	6.83267e-07	0.00328082	5.58742e-07	0.00268461	0.0805258	0.0674439	0.142483	0.0308468	0.0819503	0.203016	4.36595e-06	3.67072e-06
CD16+/CD16-_mDCs	MEQ Score	0.10579	0.0930937	0.165376	0.0322061	0.102969	0.227784	3.80025e-07	0.00222081	3.08006e-07	0.00180191	0.138197	0.125948	-0.170012	0.032099	-0.233003	-0.107022	1.45606e-07	1.16275e-07
CD20_in_Transitional_B_cells	Black tea intake per week	0.16274	0.150852	0.139346	0.0316279	0.0787815	0.199911	2.92802e-07	0.00219019	2.36374e-07	0.00176811	0.163127	0.151232	0.162636	0.0316313	0.100563	0.224708	3.28521e-07	2.65617e-07
CD56_bright/CD56_dim	MEQ Score	0.138235	0.125999	-0.139702	0.0320764	-0.20136	-0.0780435	1.43291e-07	0.00219019	1.14424e-07	0.00176811	0.0256414	0.0111142	0.139458	0.0315817	0.0774795	0.201437	1.12334e-05	9.50776e-06
CD64_in_Lymphocytes	uPDI	0.188635	0.177114	-0.20151	0.0310804	-0.28992	-0.1131	1.45064e-06	0.00620057	1.19989e-06	0.00512877	0.16294	0.150578	-0.132747	0.0321232	-0.195788	-0.0697067	3.90662e-05	3.37689e-05
CD85j_in_CD28+_CD3+_T_cells	uPDI	0.238841	0.228033	-0.223989	0.0301029	-0.31381	-0.134168	2.79925e-07	0.00219019	2.25824e-07	0.00176811	0.0785129	0.0649045	-0.131727	0.0311072	-0.192774	-0.0706805	2.51223e-05	2.15666e-05
CD85j_in_CD28+_CD8+_T_cells	Frequency of protein powder	0.108584	0.0959268	0.115929	0.0322989	0.0719499	0.159908	2.06984e-06	0.00786022	1.7213e-06	0.00653817	0.0852408	0.0717317	0.168049	0.0335854	0.102139	0.233959	6.70404e-07	5.43655e-07
CD85j_in_CD28+_CD8+_T_cells	uPDI	0.158461	0.146512	-0.250765	0.0314234	-0.340036	-0.161493	1.43776e-05	0.0358488	1.23118e-05	0.0306978	0.0803783	0.0667974	-0.11482	0.0257445	-0.165342	-0.0642969	9.17854e-06	7.75625e-06
CD85j_in_HLADR-_CD38+_CD4+_T_cells	uPDI	0.151528	0.139481	-0.213249	0.0315113	-0.300345	-0.126153	2.20245e-07	0.00219019	1.77031e-07	0.00176811	0.153131	0.140638	0.162341	0.0323086	0.0989368	0.225746	6.02396e-07	4.87788e-07
CD85j_in_Lymphocytes	MEQ Score	0.118376	0.105858	0.143062	0.0320623	0.0807773	0.205346	4.94716e-06	0.0164468	4.16871e-06	0.0138589	0.152745	0.140246	-0.123037	0.0247048	-0.171519	-0.0745543	7.54098e-07	6.12798e-07
FSC_in_Activated_CD8+_T_cells	The amount of food to eat before bedtime	0.147352	0.135245	-0.19999	0.031802	-0.283978	-0.116003	2.42053e-07	0.00219019	1.9484e-07	0.00176811	0.110714	0.0831696	-0.201611	0.0539439	-0.307623	-0.0955988	0.000209753	0.00016321
ICOS_in_CXCR3+_CCR4-_CD8+_T_cells	Beer intake per month	0.157989	0.146033	0.150743	0.0314203	0.0875066	0.20738	9.73123e-06	0.0277298	8.28414e-06	0.0236062	0.0846366	0.0556432	-0.240285	0.0548552	-0.348094	-0.132476	1.48125e-05	1.04897e-05
ICOS_in_CXCR3+_CCR4-_CD8+_T_cells	Beer intake per week	0.0727472	0.0595814	0.147443	0.030529	0.0907729	0.210713	1.75103e-05	0.0396313	1.50389e-05	0.0340484	0.0698888	0.056395	0.119556	0.0228996	0.0746168	0.164494	2.18106e-07	1.74453e-07
ICOS_in_Tc1_cells	Beer intake per month	0.0777448	0.0646499	0.138856	0.0304544	0.0787687	0.198942	1.78815e-05	0.0396313	1.53625e-05	0.0340484	0.10108	0.0726072	-0.249581	0.0542266	-0.356155	-0.143007	5.46116e-06	3.7397e-06
IL-1 b_LPS+ATP	Experienced food shortages or not	0.0995546	0.0867694	-0.919982	0.0300463	-1.36685	-0.473111	1.34563e-05	0.0350104	1.15114e-05	0.0299501	0.136553	0.109204	-0.234001	0.0532858	-0.338726	-0.129276	1.41067e-05	9.97348e-06
IL-1 b_LPS+ATP	The number of days you go to bed after 12 last week	0.226419	0.215435	0.0925529	0.0272311	0.047656	0.13745	1.30765e-07	0.00219019	1.04276e-07	0.00176811	0.138236	0.125681	0.143793	0.0324351	0.0801415	0.207445	1.03516e-05	8.78381e-06
inCD45_CD56_dim_NK_cells_in_CD45+_cells	Beck Depression Inventory score	0.159386	0.147451	-0.13129	0.0284223	-0.162326	-0.0638607	6.17576e-08	0.00219019	4.86872e-08	0.00176811	0.138558	0.126314	0.117835	0.0246	0.0695601	0.166109	1.9238e-06	1.59779e-06
inCD45_CD56_dim_NK_cells_in_CD45+_cells	MEQ Score	0.0780347	0.0649439	0.170327	0.0674415	0.106321	0.234332	7.90488e-07	0.0203703	6.47854e-07	0.016903	0.189039	0.177512	-0.150068	0.0310875	-0.211074	-0.089063	1.60355e-06	1.32813e-06
inCD45_CD56_dim_NK_cells_in_CD45+_cells	The number of days you go to bed after 12 last week	0.0817399	0.0687017	-0.113094	0.0673136	-0.191053	-0.0715267	1.78267e-06	0.0203703	1.47914e-06	0.016903	0.188458	0.176923	0.113279	0.0238384	0.0664995	0.160059	2.3139e-06	1.92716e-06
inCD45_Classical_monocytes_in_CD45+_cells	The number of days you go to bed after 12 last week	0.0673175	0.0540746	0.117365	0.0674668	0.0690994	0.16563	4.263e-06	0.0355739	3.58413e-06	0.0299089	0.167039	0.153892	0.156112	0.0293949	0.0984208	0.213804	1.38007e-07	1.07403e-07
inCD45_Effector_NK_cells_in_CD45+_cells	Beck Depression Inventory score	0.0621868	0.048871	-0.131442	0.067635	-0.157213	-0.0599865	1.46593e-06	0.0203703	1.21273e-06	0.016903	0.101028	0.0877523	-0.13157	0.0307248	-0.191866	-0.0712733	2.03892e-05	1.74464e-05
inCD45_Effector_NK_cells_in_CD45+_cells	MEQ Score	0.0592117	0.0458536	0.164683	0.0677461	0.101483	0.227883	8.45118e-06	0.0490375	7.17916e-06	0.041669	0.106551	0.093357	0.163656	0.0331919	0.0985183	0.228794	9.67466e-07	7.89111e-07
inCD45_Effector_NK_cells_in_CD45+_cells	The number of days you go to bed after 12 last week	0.0787048	0.0656235	-0.1086	0.0222075	-0.190404	-0.0724802	5.4506e-07	0.0203703	4.44195e-07	0.016903	0.101133	0.0878581	-0.109324	0.0254523	-0.159274	-0.0593751	1.92461e-05	1.64534e-05
inCD45_NK_cells_in_CD45+_cells	Beck Depression Inventory score	0.0826844	0.0696597	-0.131755	0.0221621	-0.158814	-0.0600356	1.05211e-06	0.0203703	8.66023e-07	0.016903	0.0251062	0.0112358	-0.200517	0.0427915	-0.28449	-0.116544	3.17907e-06	2.66003e-06
inCD45_NK_cells_in_CD45+_cells	MEQ Score	0.0666442	0.0533917	0.167514	0.022232	0.103317	0.231712	6.18001e-06	0.0467828	5.2251e-06	0.0396678	0.0306295	0.0151373	0.153212	0.0321305	0.0901504	0.216274	2.17363e-06	1.76771e-06
inCD45_NK_cells_in_CD45+_cells	The number of days you go to bed after 12 last week	0.0608579	0.0475232	-0.109425	0.0222951	-0.191665	-0.0718461	3.03132e-06	0.0291874	2.53549e-06	0.0244132	0.0288969	0.0134299	0.150912	0.0323582	0.0874036	0.21442	3.58659e-06	2.94379e-06
inCD45_NKp46+_NK_cells_in_CD45+_cells	MEQ Score	0.0757404	0.0626171	0.161041	0.0308872	0.0978181	0.224263	2.82542e-06	0.0291874	2.36076e-06	0.0244132	0.0264432	0.0108841	0.141609	0.032216	0.0783793	0.204839	1.24014e-05	1.03886e-05
inCD45_Stem_memory_CD8+_T_cells_in_CD45+_cells	Contact with animals in farm	0.0802639	0.0672047	-0.382443	0.0308151	-0.550571	-0.214315	4.06648e-06	0.0355739	3.41647e-06	0.0299089	0.0673381	0.049328	-0.923433	0.265806	-1.44527	-0.401591	0.000543065	0.00047342
inParent_CD16-_mDCs_in_mDCs	MEQ Score	0.0692336	0.0560179	-0.169988	0.0224112	-0.232934	-0.107042	2.79258e-07	0.0174776	2.25277e-07	0.0140992	0.07292	0.0550915	0.116177	0.0292894	0.0586757	0.173679	8.0134e-05	6.7256e-05
inParent_CD16+_mDCs_in_mDCs	MEQ Score	0.140031	0.127821	0.163318	0.0317394	0.101252	0.225383	7.35006e-06	0.0467828	6.23063e-06	0.0396678	0.0733252	0.0596401	-0.13236	0.0311946	-0.193578	-0.0711411	2.42173e-05	2.07778e-05
inParent_CD56_bright_NK_cells_in_NK_cells	MEQ Score	0.0294314	0.0156505	-0.137003	0.0305428	-0.198668	-0.0753388	1.60226e-06	0.0203703	1.32731e-06	0.016903	0.0791593	0.0655603	0.165504	0.0336969	0.0993754	0.231634	1.06376e-06	8.68954e-07
inParent_CD56_dim_NK_cells_in_NK_cells	MEQ Score	0.0304184	0.0166515	0.164432	0.0305601	-0.168133	-0.0732213	9.51511e-07	0.0203703	7.8202e-07	0.016903	0.0737977	0.0601196	-0.111115	0.0258364	-0.161818	-0.0604119	1.87879e-05	1.60557e-05
inParent_CD56_dim_NK_cells_in_NK_cells	The number of days you go to bed after 12 last week	0.0261266	0.0122988	-0.120677	0.0306195	0.102595	0.226269	6.47215e-06	0.0467828	5.47591e-06	0.0396678	0.109799	0.0966663	0.151927	0.0331801	0.0868117	0.217042	5.29737e-06	4.43887e-06
inParent_Classical_monocytes_in_Monocytes	MEQ Score	0.0254232	0.0115854	-0.150667	0.030863	0.0659743	0.159533	7.09636e-06	0.0467828	6.01239e-06	0.0396678	0.0729464	0.0547689	0.164262	0.0380828	0.0894944	0.23903	1.83496e-05	1.48865e-05
inParent_Classical_monocytes_in_Monocytes	The number of days you go to bed after 12 last week	0.0597307	0.04638	0.112753	0.0364225	-0.211658	-0.0896757	7.47496e-06	0.0467828	6.33813e-06	0.0396678	0.105469	0.0922587	0.160113	0.033212	0.0949355	0.225291	1.66352e-06	1.3685e-06
inParent_CXCR3+_CCR4-_Tfh_cells_in_Tfh_cells	Vigorous physical activity in work per week	0.102779	0.0900395	0.155058	0.0450525	0.099283	0.210833	8.61874e-06	0.0490375	7.32367e-06	0.041669	0.120568	0.107594	0.145858	0.0329788	0.0811378	0.210578	1.08717e-05	9.21304e-06
inParent_NK_cells_in_Lymphocytes	MEQ Score	0.116485	0.10394	0.154225	0.0443829	0.090843	0.217608	1.79013e-06	0.0203703	1.48542e-06	0.016903	0.239282	0.22847	0.15511	0.0301091	0.0960243	0.214195	3.11939e-07	2.52011e-07
inParent_NKp46+_NK_cells_in_Lymphocytes	MEQ Score	0.0725557	0.0593871	0.147245	0.0454917	0.0843264	0.210163	4.52153e-08	0.00565969	3.54767e-08	0.00444069	0.239057	0.228241	-0.118242	0.0230833	-0.16354	-0.0729442	3.62807e-07	2.93782e-07
inParent_Non-Classical_monocytes_in_Monocytes	MEQ Score	0.0610122	0.0476797	0.155703	0.0457717	-0.163016	-0.0724176	1.15581e-06	0.0203703	9.52735e-07	0.016903	0.147069	0.134884	0.16488	0.0319367	0.102208	0.227552	2.94689e-07	2.37609e-07
inParent_Non-Classical_monocytes_in_Monocytes	The number of days you go to bed after 12 last week	0.024873	0.0110273	-0.117717	0.0427991	0.09663	0.214776	3.38373e-06	0.0464224	2.83496e-06	0.039021	0.16239	0.15002	-0.135492	0.0321209	-0.198528	-0.0724554	2.69903e-05	2.31962e-05
inParent_Tfh1_cells_in_Tfh_cells	Vigorous physical activity in work per week	0.0626255	0.0493159	0.144778	0.0311729	0.0913402	0.198215	2.93406e-07	0.011796	2.36869e-07	0.00957747	0.12248	0.09536	-0.223819	0.0512972	-0.324629	-0.123009	1.58899e-05	1.13735e-05
NKG2D_in_NKT_cells	Refined grains	0.0538852	0.0404515	0.164037	0.0313213	0.0925628	0.235512	4.26881e-07	0.011796	3.46595e-07	0.00957747	0.105756	0.0781194	-0.237222	0.0510975	-0.337639	-0.136804	4.51459e-06	3.10059e-06
SSC_in_CD28-_CD8+_T_cells	uPDI	0.0588646	0.0455016	-0.213937	0.0462344	-0.304666	-0.123208	4.19991e-06	0.0464224	3.53029e-06	0.039021	0.0644084	0.0507785	0.164499	0.0316324	0.102423	0.226576	2.43069e-07	1.94569e-07
SSC_in_CD57+_CD8+_T_cells	uPDI	0.0574778	0.0440952	-0.226053	0.0462685	-0.316849	-0.135258	1.20219e-06	0.0221468	9.9156e-07	0.0182665	0.0556248	0.041867	0.163347	0.0317911	0.100959	0.225735	3.36018e-07	2.70335e-07
SSC_in_CD85j+_CD3+_T_cells	Walking outside per week	0.0529483	0.0395013	0.160956	0.22772	0.0997833	0.222129	5.76119e-05	0.0400633	5.03726e-05	0.0350291	0.0919655	0.0789935	-0.380371	0.0857781	-0.5487	-0.212041	1.02786e-05	8.74875e-06
SSC_in_CD85j+_CD8+_T_cells	Walking outside per week	0.0338093	0.0200906	0.159451	0.0359133	0.0979873	0.220916	4.93769e-05	0.0400633	4.30728e-05	0.0350291	0.234627	0.222423	0.14547	0.0281943	0.0901341	0.200806	3.06138e-07	2.40899e-07
TNF-a_HKSA	The temperature of taste	0.0219031	0.00801531	-0.162857	0.0395108	-0.240392	-0.0853218	4.0748e-05	0.0400633	3.54434e-05	0.0350291	0.0245394	0.00958158	-0.182746	0.0427917	-0.266728	-0.098765	2.15354e-05	1.83337e-05
TNF-a	Frequency of eating breakfast	0.0453249	0.0317697	-0.146405	0.0259392	-0.21688	-0.0759292	1.04529e-07	0.000363448	8.30708e-08	0.000288837	0.035427	0.0210762	-0.150505	0.0373777	-0.223858	-0.0771513	6.11465e-05	5.31704e-05
TNF-a	Frequency of takeaway food	0.0529893	0.0395429	0.138993	0.0228789	0.0880909	0.189896	5.6328e-05	0.0400633	4.92334e-05	0.0350291	0.047066	0.0328885	0.141715	0.0268272	0.0890666	0.194363	1.58364e-07	1.25308e-07

## Sheet: S4
Immunophenotypes	Exposures	in 90% Samples			in 80% Samples
		Times of significant	mean of P-value	mean of coefficient	Times of significant	mean of P-value	mean of coefficient
CD16_in_CD16+_mDCs	Often drink coffee	100	7.24486e-06	0.336953	100	4.82603e-05	0.336376
CD16_in_Non-Classical_monocytes	Often drink coffee	100	1.43987e-05	0.323025	100	7.24093e-05	0.327866
CD16_in_NK_cells	Often drink coffee	100	3.59e-05	0.311381	100	0.000396273	0.308734
CD16_in_CD56_dim_NK_cells	Often drink coffee	100	2.21585e-05	0.32615	100	8.37451e-05	0.327282
CD16_in_Effector_NK_cells	Often drink coffee	100	6.11033e-05	0.303068	100	0.000351189	0.300511
CD16_in_CD16+_mDCs	Frequency of coffee intake	100	4.92178e-06	0.111598	100	4.61361e-05	0.112121
CD16_in_Non-Classical_monocytes	Frequency of coffee intake	100	1.00511e-05	0.108759	100	7.97829e-05	0.107973
CD16_in_NK_cells	Frequency of coffee intake	100	3.77425e-05	0.101766	100	0.00023129	0.101409
CD16_in_CD56_dim_NK_cells	Frequency of coffee intake	100	1.98301e-05	0.105647	100	0.000200639	0.104323
CD16_in_CD16+_mDCs	The amount of coffee consumed per day	100	2.90278e-05	0.144617	100	7.5434e-05	0.147249
CD16_in_Non-Classical_monocytes	The amount of coffee consumed per day	100	2.7993e-05	0.143551	100	0.000201515	0.14173
IL-1 b_LPS+ATP	Experienced food shortages or not	100	0.000282145	-0.925782	99	0.0014467	-0.918291
TNF-a	Frequency of eating breakfast	100	0.000200921	-0.146654	100	0.00112414	-0.145536
FSC_in_Activated_CD8+_T_cells	The amount of food to eat before bedtime	100	2.04529e-05	-0.201813	100	0.000127933	-0.201594
TNF-a_HKSA	The temperature of taste	100	0.000178951	-0.164428	100	0.000725736	-0.165312
TNF-a	Frequency of takeaway food	100	1.50036e-06	0.137885	100	6.85664e-06	0.141088
CD85j_in_CD28+_CD8+_T_cells	Frequency of protein powder	100	4.804e-06	0.114729	100	2.80504e-05	0.115906
inCD45_Classical_monocytes_in_CD45+_cells	The number of days you go to bed after 12 last week	100	1.88736e-05	0.117717	100	0.000128945	0.114686
inCD45_NK_cells_in_CD45+_cells	The number of days you go to bed after 12 last week	100	9.0963e-05	-0.107918	100	0.000308486	-0.109491
inCD45_CD56_dim_NK_cells_in_CD45+_cells	The number of days you go to bed after 12 last week	100	4.55125e-05	-0.113277	100	0.000316535	-0.112057
inCD45_Effector_NK_cells_in_CD45+_cells	The number of days you go to bed after 12 last week	100	6.39064e-05	-0.109587	100	0.000372846	-0.108331
inParent_Classical_monocytes_in_Monocytes	The number of days you go to bed after 12 last week	100	2.28944e-05	0.112667	100	0.000128871	0.113531
inParent_Non-Classical_monocytes_in_Monocytes	The number of days you go to bed after 12 last week	100	6.67367e-06	-0.116966	100	3.90678e-05	-0.116664
inParent_CD56_dim_NK_cells_in_NK_cells	The number of days you go to bed after 12 last week	100	7.57305e-06	-0.120624	100	0.000104364	-0.120898
IL-1 b_LPS+ATP	The number of days you go to bed after 12 last week	100	0.000272557	0.0921074	100	0.000649032	0.0942974
inCD45_Stem_memory_CD8+_T_cells_in_CD45+_cells	Contact with animals in farm	100	9.93273e-05	-0.37818	100	0.000318114	-0.380437
inCD45_NK_cells_in_CD45+_cells	MEQ Score	100	5.11796e-06	0.166025	100	4.15914e-05	0.168441
inCD45_CD56_dim_NK_cells_in_CD45+_cells	MEQ Score	100	3.969e-06	0.169807	100	1.92041e-05	0.171046
inCD45_NKp46+_NK_cells_in_CD45+_cells	MEQ Score	100	7.56032e-06	0.159848	100	4.32017e-05	0.158358
inCD45_Effector_NK_cells_in_CD45+_cells	MEQ Score	100	4.59305e-06	0.163981	100	3.96762e-05	0.164982
inParent_CD16+_mDCs_in_mDCs	MEQ Score	100	4.20309e-06	0.161916	100	1.73886e-05	0.165596
inParent_CD16-_mDCs_in_mDCs	MEQ Score	100	1.2386e-06	-0.171765	100	1.56507e-05	-0.170512
inParent_Classical_monocytes_in_Monocytes	MEQ Score	100	1.19235e-05	-0.151997	100	7.52488e-05	-0.150034
inParent_Non-Classical_monocytes_in_Monocytes	MEQ Score	100	4.95986e-06	0.156137	100	5.18568e-05	0.154721
inParent_NK_cells_in_Lymphocytes	MEQ Score	100	1.24363e-05	0.156979	100	5.08284e-05	0.156242
inParent_CD56_bright_NK_cells_in_NK_cells	MEQ Score	100	0.000100432	-0.136896	100	0.000436118	-0.137305
inParent_CD56_dim_NK_cells_in_NK_cells	MEQ Score	100	3.62113e-06	0.164281	100	2.03438e-05	0.163221
inParent_NKp46+_NK_cells_in_Lymphocytes	MEQ Score	100	2.79447e-05	0.147669	100	0.000208064	0.145125
CD16+/CD16-_mDCs	MEQ Score	100	2.95106e-06	0.163963	100	2.14298e-05	0.164772
CD56_bright/CD56_dim	MEQ Score	100	9.04204e-05	-0.139251	100	0.000344016	-0.141755
CD85j_in_Lymphocytes	MEQ Score	100	5.40642e-05	0.141536	100	0.000260017	0.143218
inCD45_NK_cells_in_CD45+_cells	Beck Depression Inventory score	100	0.000120296	-0.130481	100	0.000310902	-0.13271
inCD45_CD56_dim_NK_cells_in_CD45+_cells	Beck Depression Inventory score	100	8.21437e-05	-0.131853	100	0.000434301	-0.131415
inCD45_Effector_NK_cells_in_CD45+_cells	Beck Depression Inventory score	100	7.34218e-05	-0.132494	100	0.000225275	-0.133551
ICOS_in_CXCR3+_CCR4-_CD8+_T_cells	Beer intake per week	94	0.00724834	0.147384	83	0.0233014	0.142088
ICOS_in_CXCR3+_CCR4-_CD8+_T_cells	Beer intake per month	84	0.0175031	0.142831	81	0.0280701	0.144585
ICOS_in_Tc1_cells	Beer intake per month	94	0.00570357	0.137955	76	0.0471145	0.135023
CD20_in_Transitional_B_cells	Black tea intake per week	92	0.0360725	0.141288	84	0.0822367	0.161799
inParent_Tfh1_cells_in_Tfh_cells	Vigorous physical activity in work per week	89	0.069139	0.136489	81	0.117292	0.12846
inParent_CXCR3+_CCR4-_Tfh_cells_in_Tfh_cells	Vigorous physical activity in work per week	90	0.0703517	0.147121	82	0.134289	0.142678
SSC_in_CD85j+_CD3+_T_cells	Walking outside per week	100	3.88556e-05	0.16145	100	0.0002526	0.160713
SSC_in_CD85j+_CD8+_T_cells	Walking outside per week	100	4.71889e-05	0.157164	100	0.00015591	0.160576
NKG2D_in_NKT_cells	Refined grains	100	4.59825e-05	0.164631	100	0.000225503	0.164323
SSC_in_CD28-_CD8+_T_cells	uPDI	100	2.51796e-05	-0.214633	100	0.000142342	-0.217418
SSC_in_CD57+_CD8+_T_cells	uPDI	100	1.0922e-05	-0.224887	100	0.000105238	-0.227112
CD64_in_Lymphocytes	uPDI	100	0.000110704	-0.202849	100	0.000263731	-0.203892
CD85j_in_HLADR-_CD38+_CD4+_T_cells	uPDI	100	1.37259e-05	-0.213542	100	8.26998e-05	-0.213928
CD85j_in_CD28+_CD8+_T_cells	uPDI	100	1.36681e-06	-0.248607	100	6.65452e-06	-0.254687
CD85j_in_CD28+_CD3+_T_cells	uPDI	100	1.12937e-05	-0.222658	100	8.61982e-05	-0.221787

## Sheet: S5
Immunophenotypes	Exposures	add BMI as covariate									add COVID-19 vacciation and COVID-19 information as covariates									add the top 20 genetic PCs as covariates
		P-value of coefficient	pvalue of LRT	coef	stderror	ci2.5	ci97.5	t	R2	adj R2	P-value of coefficient	P-value of LRT	coef	stderror	ci2.5	ci97.5	t	R2	adj R2	P-value of coefficient	P-value of LRT	coef	stderror	ci2.5	ci97.5	t	R2	adj R2
CD16_in_CD16+_mDCs	Often drink coffee	1.77632e-06	1.45586e-06	0.325386	0.0676989	0.192536	0.458237	4.80638	0.080215	0.0662081	0.00381367	0.00310844	0.307071	0.105505	0.0996468	0.514495	2.91047	0.0719903	0.0343047	1.9236e-06	1.23325e-06	0.329498	0.0687692	0.19454	0.464457	4.79136	0.0997858	0.067294
CD16_in_Non-Classical_monocytes	Often drink coffee	3.28738e-06	2.7212e-06	0.316326	0.0676075	0.183655	0.448997	4.67886	0.0829086	0.0689427	0.00535561	0.00442618	0.302885	0.108158	0.0902448	0.515524	2.80038	0.067602	0.0297381	7.59339e-06	5.11664e-06	0.308496	0.0685326	0.174002	0.442991	4.50145	0.102487	0.0700926
CD16_in_NK_cells	Often drink coffee	7.34067e-06	6.15548e-06	0.305482	0.0677691	0.172494	0.438471	4.50769	0.0682888	0.0541003	0.0354034	0.0315566	0.214013	0.101381	0.014698	0.413328	2.11098	0.0695022	0.0317154	7.12675e-06	4.7912e-06	0.306417	0.0678635	0.173236	0.439599	4.5152	0.0931997	0.0604702
CD16_in_CD56_dim_NK_cells	Often drink coffee	2.45114e-06	2.0194e-06	0.322071	0.0679467	0.188734	0.455408	4.74005	0.0629251	0.048655	0.0288595	0.0255183	0.222312	0.101353	0.0230513	0.421573	2.19344	0.0643171	0.0263198	2.41367e-06	1.56024e-06	0.323279	0.0681373	0.18956	0.456997	4.74452	0.0875047	0.0545696
CD16_in_Effector_NK_cells	Often drink coffee	1.41766e-05	1.20141e-05	0.296911	0.068051	0.16337	0.430453	4.36307	0.0601544	0.045842	0.0409831	0.0367393	0.210474	0.102649	0.00866685	0.412282	2.05044	0.0594305	0.0212347	1.02729e-05	6.99823e-06	0.302554	0.0682133	0.168687	0.436422	4.43542	0.0846623	0.0516246
CD16_in_CD16+_mDCs	Frequency of coffee intake	1.06452e-06	8.65286e-07	0.10927	0.0222536	0.0656	0.15294	4.91021	0.0811346	0.0671417	0.000442583	0.000329966	0.121462	0.0342796	0.054068	0.188855	3.54327	0.0813123	0.0440052	1.15304e-06	7.25609e-07	0.11002	0.0224735	0.0659161	0.154124	4.89555	0.100726	0.0682684
CD16_in_Non-Classical_monocytes	Frequency of coffee intake	1.75915e-06	1.44156e-06	0.106847	0.0222211	0.063241	0.150453	4.80836	0.0840262	0.0700774	0.000722496	0.00054978	0.119799	0.0351548	0.0506845	0.188913	3.40775	0.0762698	0.0387579	3.00088e-06	1.95521e-06	0.1052	0.0223867	0.0612659	0.149133	4.69919	0.104181	0.0718474
CD16_in_NK_cells	Frequency of coffee intake	9.63205e-06	8.11225e-06	0.0991736	0.0222937	0.0554249	0.142922	4.4485	0.0677972	0.0536012	0.00519658	0.00428947	0.0926388	0.0329641	0.0278312	0.157446	2.81029	0.0774701	0.040007	1.37766e-05	9.48504e-06	0.0970414	0.0222039	0.0534665	0.140616	4.37046	0.0919862	0.0592129
CD16_in_CD56_dim_NK_cells	Frequency of coffee intake	4.60338e-06	3.83127e-06	0.10303	0.02236	0.0591517	0.146909	4.6078	0.0617739	0.0474862	0.0053042	0.00438197	0.092437	0.0329714	0.0276152	0.157259	2.80355	0.0714158	0.0337068	6.41358e-06	4.29533e-06	0.101201	0.0223008	0.0574357	0.144966	4.53798	0.0856873	0.0526866
CD16_in_CD16+_mDCs	The amount of coffee consumed per day	5.6866e-06	4.74893e-06	0.141322	0.0309733	0.0805409	0.202104	4.56271	0.0781273	0.0640886	0.005664	0.00469173	0.128809	0.0463027	0.037778	0.219841	2.78189	0.0702996	0.0325453	6.34735e-06	4.24937e-06	0.142137	0.0313063	0.0806993	0.203575	4.54022	0.0975941	0.0650232
CD16_in_Non-Classical_monocytes	The amount of coffee consumed per day	6.97281e-06	5.84218e-06	0.139718	0.0309191	0.0790428	0.200392	4.51882	0.0815658	0.0675795	0.00593179	0.0049228	0.131232	0.0474349	0.0379748	0.224489	2.76657	0.0671651	0.0292835	1.201e-05	8.2279e-06	0.1372	0.0311752	0.0760192	0.198381	4.40094	0.101652	0.069227
IL-1 b_LPS+ATP	Experienced food shortages or not	0.000158902	0.000139958	-0.855552	0.225656	-1.29837	-0.412732	-3.79141	0.0743152	0.0602185	0.00316894	0.00256341	-1.06157	0.357535	-1.76448	-0.358655	-2.96914	0.0863806	0.0492793	2.95745e-05	2.09301e-05	-1.01018	0.240677	-1.48251	-0.537857	-4.19725	0.0708051	0.0372673
TNF-a	Frequency of eating breakfast	5.07599e-05	4.39037e-05	-0.146122	0.0359014	-0.216574	-0.0756698	-4.07009	0.0354644	0.0207761	0.000659598	0.000500017	-0.17845	0.0519767	-0.280637	-0.0762638	-3.43327	0.067841	0.0299868	0.000161694	0.000121615	-0.139585	0.0368521	-0.211906	-0.0672627	-3.78769	0.052822	0.0186351
FSC_in_Activated_CD8+_T_cells	The amount of food to eat before bedtime	3.76644e-06	3.12459e-06	-0.199057	0.0428056	-0.283058	-0.115057	-4.65027	0.025979	0.0111462	0.00185238	0.00146568	-0.248407	0.0792573	-0.404227	-0.0925865	-3.13418	0.0328422	-0.00643323	1.4966e-06	9.50784e-07	-0.210433	0.0434536	-0.29571	-0.125156	-4.8427	0.0520596	0.0178452
TNF-a_HKSA	The temperature of taste	6.1036e-05	5.29472e-05	-0.158589	0.0393892	-0.235885	-0.0812925	-4.0262	0.0302471	0.0154793	0.00145074	0.00113635	-0.247128	0.0770587	-0.398626	-0.0956307	-3.20702	0.0573533	0.0190732	9.42614e-05	6.95431e-05	-0.160479	0.0409195	-0.240783	-0.0801747	-3.92181	0.0390769	0.0043939
TNF-a	Frequency of takeaway food	1.8344e-07	1.4492e-07	0.136928	0.026067	0.0857751	0.188081	5.25294	0.0459688	0.0314404	0.000944015	0.000726379	0.126559	0.037984	0.0518828	0.201236	3.33191	0.0662632	0.0283449	6.79513e-08	3.85651e-08	0.146356	0.026904	0.0935574	0.199155	5.43995	0.0676853	0.0340348
CD85j_in_CD28+_CD8+_T_cells	Frequency of protein powder	2.00148e-07	1.58343e-07	0.117059	0.0223548	0.0731907	0.160928	5.23642	0.075219	0.0611361	0.000209602	0.000151449	0.176593	0.0471905	0.083816	0.269369	3.74212	0.0992059	0.0626254	5.61552e-06	3.74281e-06	0.10584	0.0231773	0.0603551	0.151325	4.56655	0.100886	0.0684334
inCD45_Classical_monocytes_in_CD45+_cells	The number of days you go to bed after 12 last week	1.29694e-06	1.05758e-06	0.119943	0.024627	0.0716159	0.168271	4.87039	0.140179	0.127085	0.00068671	0.000521444	0.143979	0.0420745	0.0612606	0.226698	3.42201	0.238398	0.20747	1.15948e-05	7.93333e-06	0.109444	0.0248245	0.0607266	0.158162	4.40872	0.171196	0.141281
inCD45_NK_cells_in_CD45+_cells	The number of days you go to bed after 12 last week	2.05869e-05	1.75511e-05	-0.107935	0.0252232	-0.157432	-0.0584376	-4.2792	0.0737859	0.0596812	0.0022748	0.00181522	-0.133065	0.0433171	-0.218227	-0.0479035	-3.07188	0.0909123	0.053995	4.58429e-05	3.29586e-05	-0.104608	0.0255454	-0.154741	-0.0544759	-4.095	0.101477	0.069046
inCD45_CD56_dim_NK_cells_in_CD45+_cells	The number of days you go to bed after 12 last week	9.7313e-06	8.19719e-06	-0.111805	0.0251459	-0.161151	-0.0624594	-4.44625	0.0799204	0.065909	0.0020373	0.00161833	-0.134542	0.0433245	-0.219718	-0.0493659	-3.10545	0.0904766	0.0535416	2.22803e-05	1.5608e-05	-0.108564	0.0254714	-0.158551	-0.0585764	-4.26218	0.107479	0.0752652
inCD45_Effector_NK_cells_in_CD45+_cells	The number of days you go to bed after 12 last week	1.81057e-05	1.5404e-05	-0.106947	0.0248239	-0.155661	-0.0582334	-4.30823	0.100592	0.0868955	0.00130946	0.00102134	-0.140021	0.0432544	-0.22506	-0.0549829	-3.23715	0.126314	0.0908344	2.72678e-05	1.92413e-05	-0.105713	0.0250744	-0.154921	-0.0565046	-4.21596	0.132414	0.1011
inParent_Classical_monocytes_in_Monocytes	The number of days you go to bed after 12 last week	3.71999e-07	2.97272e-07	0.120674	0.0235802	0.0744004	0.166947	5.11758	0.209336	0.197295	0.155582	0.146691	0.0556255	0.0390955	-0.0212364	0.132487	1.42281	0.139943	0.105016	1.58744e-05	1.09854e-05	0.103037	0.0237478	0.0564319	0.149641	4.33878	0.238212	0.210716
inParent_Non-Classical_monocytes_in_Monocytes	The number of days you go to bed after 12 last week	7.56307e-08	5.88953e-08	-0.124204	0.0229229	-0.169188	-0.079221	-5.41835	0.252776	0.241397	0.0798753	0.0734652	-0.0641723	0.0365458	-0.136022	0.00767687	-1.75594	0.235192	0.204134	2.13801e-06	1.37598e-06	-0.108797	0.0228104	-0.153562	-0.0640315	-4.7696	0.296021	0.270612
inParent_CD56_dim_NK_cells_in_NK_cells	The number of days you go to bed after 12 last week	6.1674e-07	4.96903e-07	-0.121661	0.0242411	-0.169232	-0.0740913	-5.01881	0.149914	0.136969	0.000730758	0.000556331	-0.137511	0.0403902	-0.216918	-0.0581036	-3.40456	0.125508	0.0899958	1.88316e-06	1.20639e-06	-0.117964	0.0245976	-0.166236	-0.069691	-4.79573	0.171344	0.141435
IL-1 b_LPS+ATP	The number of days you go to bed after 12 last week	0.000170724	0.000150541	0.0855798	0.0226804	0.0410723	0.130087	3.77329	0.0741883	0.0600896	0.00477306	0.00392625	0.122817	0.0432744	0.0377394	0.207895	2.8381	0.0846514	0.0474799	0.000141444	0.000105878	0.0896176	0.023452	0.0435935	0.135642	3.82132	0.067877	0.0342335
inCD45_Stem_memory_CD8+_T_cells_in_CD45+_cells	Contact with animals in farm	1.01805e-05	8.58184e-06	-0.379947	0.0856441	-0.548013	-0.211881	-4.43635	0.0944311	0.0806408	0.198238	0.188549	-0.156739	0.12162	-0.395845	0.0823666	-1.28876	0.145346	0.110639	1.09821e-06	6.89882e-07	-0.411105	0.0838073	-0.575575	-0.246634	-4.90536	0.179544	0.149931
inCD45_NK_cells_in_CD45+_cells	MEQ Score	4.77375e-07	3.83025e-07	0.166026	0.0327528	0.101753	0.230299	5.06907	0.0805526	0.0665509	0.000162129	0.000115889	0.210178	0.0551871	0.10168	0.318676	3.80847	0.102191	0.0657313	2.12469e-07	1.25715e-07	0.173691	0.033231	0.108475	0.238906	5.22677	0.111256	0.0791785
inCD45_CD56_dim_NK_cells_in_CD45+_cells	MEQ Score	2.75509e-07	2.19096e-07	0.169023	0.0326586	0.104935	0.233111	5.17545	0.0863006	0.0723864	0.000148956	0.000106094	0.211422	0.0551994	0.1029	0.319945	3.83016	0.101663	0.0651822	1.27263e-07	7.3903e-08	0.17643	0.0331414	0.11139	0.241469	5.32354	0.116837	0.0849609
inCD45_NKp46+_NK_cells_in_CD45+_cells	MEQ Score	9.17715e-07	7.44167e-07	0.159312	0.0322498	0.096026	0.222598	4.93994	0.106049	0.0924359	7.07727e-05	4.88501e-05	0.219928	0.0547575	0.112275	0.327582	4.01641	0.144308	0.109559	1.89352e-07	1.11567e-07	0.17101	0.0325817	0.107069	0.234951	5.24865	0.143232	0.112308
inCD45_Effector_NK_cells_in_CD45+_cells	MEQ Score	5.08053e-07	4.08052e-07	0.163036	0.0322403	0.0997681	0.226303	5.05689	0.106832	0.0932305	6.36433e-05	4.37323e-05	0.222554	0.0550548	0.114316	0.330792	4.04241	0.138795	0.103822	1.17721e-07	6.81674e-08	0.174106	0.0326157	0.110099	0.238114	5.33812	0.141998	0.11103
inParent_CD16+_mDCs_in_mDCs	MEQ Score	5.57412e-08	4.3192e-08	0.171082	0.031252	0.109754	0.23241	5.47429	0.18521	0.172802	0.00562965	0.00466212	0.14457	0.0519306	0.0424742	0.246666	2.78391	0.206519	0.174296	2.29166e-07	1.35969e-07	0.163699	0.031406	0.102065	0.225333	5.21235	0.220561	0.192428
inParent_CD16-_mDCs_in_mDCs	MEQ Score	2.90929e-08	2.23059e-08	-0.177471	0.0317375	-0.239752	-0.11519	-5.59184	0.15912	0.146314	0.00180729	0.00142855	-0.166136	0.0528828	-0.270104	-0.0621682	-3.14159	0.133583	0.0983983	1.76646e-07	1.03817e-07	-0.169313	0.0321776	-0.232461	-0.106165	-5.26181	0.183758	0.154297
inParent_Classical_monocytes_in_Monocytes	MEQ Score	3.19694e-07	2.54848e-07	-0.158149	0.0307273	-0.218447	-0.0978504	-5.14685	0.209571	0.197534	0.0370517	0.0330847	-0.104557	0.0499722	-0.202802	-0.00631098	-2.09229	0.145023	0.110303	4.83574e-06	3.20567e-06	-0.142667	0.0310247	-0.203552	-0.0817815	-4.5985	0.240048	0.212618
inParent_Non-Classical_monocytes_in_Monocytes	MEQ Score	7.66488e-08	5.9701e-08	0.161803	0.0298756	0.103176	0.22043	5.41589	0.252756	0.241377	0.00136082	0.0010631	0.149763	0.0464257	0.0584899	0.241036	3.22586	0.249041	0.218545	4.08456e-07	2.47509e-07	0.151937	0.0297855	0.0934829	0.21039	5.10102	0.2984	0.273077
inParent_NK_cells_in_Lymphocytes	MEQ Score	3.15074e-06	2.6063e-06	0.1514	0.0322969	0.0880212	0.214778	4.68776	0.111622	0.098093	0.0040817	0.00333616	0.157036	0.054362	0.0501607	0.263912	2.88872	0.100558	0.0640328	1.87615e-06	1.20174e-06	0.157815	0.0329022	0.093245	0.222385	4.79649	0.132503	0.101192
inParent_CD56_bright_NK_cells_in_NK_cells	MEQ Score	1.30677e-05	1.10598e-05	-0.137875	0.0314697	-0.199631	-0.0761197	-4.3812	0.158749	0.145938	0.00190645	0.00151025	-0.159421	0.0510064	-0.2597	-0.0591426	-3.12552	0.136589	0.101526	2.31825e-05	1.62632e-05	-0.135272	0.0318053	-0.19769	-0.0728548	-4.25313	0.1898	0.160557
inParent_CD56_dim_NK_cells_in_NK_cells	MEQ Score	1.99779e-07	1.58046e-07	0.165263	0.0315583	0.103334	0.227192	5.23677	0.151791	0.138874	0.000121512	8.58075e-05	0.200148	0.0515598	0.0987809	0.301514	3.88185	0.132943	0.0977324	2.48633e-07	1.47959e-07	0.166853	0.032107	0.103843	0.229863	5.19677	0.174771	0.144986
inParent_NKp46+_NK_cells_in_Lymphocytes	MEQ Score	7.87233e-06	6.60874e-06	0.143935	0.0320388	0.0810629	0.206807	4.49252	0.122559	0.109197	0.00110133	0.00085287	0.185058	0.0562905	0.0743908	0.295725	3.28756	0.122173	0.0865251	1.70942e-06	1.09124e-06	0.156019	0.0323989	0.0924368	0.219602	4.81557	0.159546	0.129211
CD16+/CD16-_mDCs	MEQ Score	4.71254e-08	3.64163e-08	0.17306	0.0314376	0.111367	0.234752	5.50486	0.169513	0.156866	0.00227067	0.00181179	0.159322	0.0518553	0.0573745	0.26127	3.07244	0.172459	0.138854	1.61711e-07	9.47331e-08	0.167251	0.0316852	0.105069	0.229432	5.27851	0.200188	0.17132
CD56_bright/CD56_dim	MEQ Score	8.818e-06	7.41612e-06	-0.140586	0.0314665	-0.202335	-0.0788373	-4.46781	0.158286	0.145468	0.00175479	0.00138536	-0.160033	0.0507971	-0.2599	-0.0601654	-3.15043	0.136126	0.101045	1.52025e-05	1.0504e-05	-0.138329	0.0318109	-0.200757	-0.0759003	-4.34847	0.189055	0.159785
CD85j_in_Lymphocytes	MEQ Score	5.47582e-06	4.57013e-06	0.14517	0.0317604	0.0828444	0.207496	4.57079	0.141721	0.128651	0.179824	0.170438	0.0726028	0.0540327	-0.0336255	0.178831	1.34368	0.128537	0.0931478	9.73458e-06	6.61861e-06	0.14288	0.0321278	0.0798296	0.20593	4.44724	0.172963	0.143112
inCD45_NK_cells_in_CD45+_cells	Beck Depression Inventory score	2.35208e-05	2.00952e-05	-0.129982	0.0305918	-0.190014	-0.0699488	-4.24889	0.0735473	0.0594389	0.000264018	0.000192625	-0.187768	0.0510009	-0.288036	-0.0875002	-3.68166	0.100098	0.063554	1.73563e-05	1.20496e-05	-0.13353	0.0309188	-0.194208	-0.0728523	-4.31873	0.103237	0.0708702
inCD45_CD56_dim_NK_cells_in_CD45+_cells	Beck Depression Inventory score	2.33314e-05	1.99308e-05	-0.129733	0.0305201	-0.189625	-0.069841	-4.25074	0.0783607	0.0643256	0.000339874	0.000250608	-0.184535	0.0510534	-0.284906	-0.0841638	-3.61455	0.0981206	0.0614961	1.7767e-05	1.23451e-05	-0.133081	0.0308524	-0.193628	-0.0725333	-4.31346	0.107888	0.0756885
inCD45_Effector_NK_cells_in_CD45+_cells	Beck Depression Inventory score	1.86965e-05	1.59149e-05	-0.12948	0.0301047	-0.188557	-0.0704033	-4.30099	0.100536	0.0868387	0.000179086	0.000128547	-0.192722	0.0509457	-0.292881	-0.0925623	-3.78289	0.134512	0.0993648	2.4896e-05	1.75102e-05	-0.128697	0.0303758	-0.188309	-0.0690852	-4.23684	0.132573	0.101265
ICOS_in_CXCR3+_CCR4-_CD8+_T_cells	Beer intake per week	1.81083e-06	1.4846e-06	0.146832	0.0305745	0.0868334	0.206831	4.80244	0.0297218	0.0149459	0.23039	0.220299	0.138121	0.114984	-0.087939	0.36418	1.20121	0.0239407	-0.0156962	1.53547e-06	9.76384e-07	0.151096	0.0312345	0.089799	0.212393	4.83748	0.054909	0.0207974
ICOS_in_CXCR3+_CCR4-_CD8+_T_cells	Beer intake per month	1.04516e-06	8.49294e-07	0.15027	0.0305806	0.0902594	0.210281	4.9139	0.0307631	0.0160031	0.743774	0.738343	0.0447695	0.136873	-0.224322	0.313861	0.327089	0.0206321	-0.0191392	8.29817e-07	5.15991e-07	0.154961	0.0312328	0.0936674	0.216255	4.96149	0.056097	0.0220283
ICOS_in_Tc1_cells	Beer intake per month	7.08935e-06	5.94142e-06	0.138343	0.0306392	0.0782174	0.198468	4.51523	0.0265315	0.0117071	0.781851	0.777178	0.0375362	0.135462	-0.228783	0.303855	0.277097	0.027385	-0.012112	6.40177e-06	4.28714e-06	0.142153	0.0313225	0.0806834	0.203623	4.53838	0.0517903	0.0175662
CD20_in_Transitional_B_cells	Black tea intake per week	6.76472e-06	5.66508e-06	0.139706	0.0308717	0.0791237	0.200287	4.52536	0.0260656	0.0112341	0.0872154	0.0804834	0.556151	0.324373	-0.0815668	1.19387	1.71454	0.0240989	-0.0155316	1.15852e-05	7.92651e-06	0.140217	0.0318031	0.0778039	0.20263	4.40891	0.0346573	-0.000185216
inParent_Tfh1_cells_in_Tfh_cells	Vigorous physical activity in work per week	1.47315e-07	1.15967e-07	0.14409	0.0272159	0.0906818	0.197498	5.29431	0.228274	0.216521	0.865647	0.862721	-0.0188303	0.111223	-0.237496	0.199835	-0.169301	0.170022	0.136317	2.01172e-07	1.18793e-07	0.144096	0.0275141	0.0900997	0.198092	5.23716	0.249962	0.222891
inParent_CXCR3+_CCR4-_Tfh_cells_in_Tfh_cells	Vigorous physical activity in work per week	6.95987e-08	5.41248e-08	0.154361	0.0284084	0.098613	0.210109	5.43364	0.161285	0.148512	0.770207	0.7653	-0.0341943	0.116981	-0.26418	0.195791	-0.292305	0.12541	0.0898934	1.41261e-07	8.23454e-08	0.1528	0.0288086	0.0962634	0.209336	5.30397	0.180179	0.150589
SSC_in_CD85j+_CD3+_T_cells	Walking outside per week	2.92894e-07	2.33153e-07	0.160972	0.0311737	0.0997974	0.222147	5.1637	0.0635285	0.0492675	0.0376205	0.0336125	0.127336	0.0610431	0.00732556	0.247347	2.08601	0.0619595	0.0238665	6.37096e-07	3.92361e-07	0.162721	0.0324538	0.0990305	0.226411	5.01391	0.095859	0.0632255
SSC_in_CD85j+_CD8+_T_cells	Walking outside per week	4.27782e-07	3.42625e-07	0.159465	0.0313263	0.097991	0.220939	5.09045	0.0545463	0.0401485	0.0368674	0.0329136	0.127007	0.0606427	0.00778313	0.24623	2.09435	0.0516756	0.0131649	6.63206e-07	4.09039e-07	0.163237	0.0326084	0.0992435	0.227231	5.00598	0.0849094	0.0518807
NKG2D_in_NKT_cells	Refined grains	7.35914e-06	6.17123e-06	0.164181	0.0364269	0.0926981	0.235665	4.50715	0.0604752	0.0461678	0.0011627	0.000902418	0.165216	0.0504965	0.06594	0.264493	3.27184	0.115567	0.0796511	4.79866e-05	3.45564e-05	0.15225	0.0372777	0.079093	0.225407	4.08421	0.0930104	0.0602741
SSC_in_CD28-_CD8+_T_cells	uPDI	4.3606e-06	3.62604e-06	-0.213592	0.046239	-0.30433	-0.122854	-4.6193	0.0596939	0.0453745	0.0100524	0.00852262	-0.203803	0.0787939	-0.358712	-0.0488939	-2.58653	0.0482116	0.00956025	5.08246e-05	3.66758e-05	-0.194504	0.0477825	-0.288276	-0.100731	-4.07061	0.0944813	0.0617981
SSC_in_CD57+_CD8+_T_cells	uPDI	1.23656e-06	1.00757e-06	-0.225892	0.046289	-0.316728	-0.135055	-4.88003	0.0576599	0.0433096	0.0558157	0.0506381	-0.153606	0.0800806	-0.311045	0.00383292	-1.91814	0.0570025	0.0187082	1.11316e-05	7.60522e-06	-0.212669	0.0481398	-0.307142	-0.118195	-4.41773	0.0828645	0.049762
CD64_in_Lymphocytes	uPDI	8.03555e-06	6.74798e-06	-0.202065	0.0450228	-0.290417	-0.113713	-4.48806	0.104929	0.0912983	0.0484403	0.0437071	-0.147011	0.0742619	-0.29301	-0.00101221	-1.97963	0.108851	0.0726617	0.000152669	0.000114592	-0.177976	0.0468092	-0.269839	-0.0861137	-3.80216	0.124405	0.0928022
CD85j_in_HLADR-_CD38+_CD4+_T_cells	uPDI	1.67179e-06	1.36884e-06	-0.213761	0.0443601	-0.300813	-0.12671	-4.81878	0.118343	0.104917	0.00103484	0.000799306	-0.270341	0.0817841	-0.431128	-0.109553	-3.30554	0.123614	0.0880245	5.5887e-05	4.04665e-05	-0.186574	0.04609	-0.277025	-0.0961235	-4.04804	0.149741	0.119052
CD85j_in_CD28+_CD8+_T_cells	uPDI	3.75105e-08	2.88789e-08	-0.251663	0.045376	-0.340708	-0.162618	-5.54616	0.0782597	0.0642231	0.000226643	0.0001643	-0.317367	0.0852738	-0.485016	-0.149718	-3.72174	0.0988699	0.0622757	3.67659e-06	2.41317e-06	-0.220579	0.0473694	-0.313541	-0.127617	-4.65657	0.10166	0.069236
CD85j_in_CD28+_CD3+_T_cells	uPDI	1.00547e-06	8.1653e-07	-0.224815	0.0456786	-0.314454	-0.135176	-4.92167	0.0658335	0.0516076	0.00100795	0.000777691	-0.284563	0.0858899	-0.453423	-0.115703	-3.31311	0.0832985	0.046072	3.82148e-05	2.72953e-05	-0.197548	0.0477432	-0.291243	-0.103853	-4.13773	0.0891839	0.0563094

## Sheet: S6
Immunophenotypes	Exposures	Association analysis in group of 20 – 39 yrs old									Association analysis in group of 40 – 60 yrs old									Association analysis in female									Association analysis in male
		coef	stderror	ci2.5	ci97.5	t	R2	adj R2	P-value of coefficient	P-value of LRT	coef	stderror	ci2.5	ci97.5	t	R2	adj R2	P-value of coefficient	P-value of LRT	coef	stderror	ci2.5	ci97.5	t	R2	adj R2	P-value of coefficient	P-value of LRT	coef	stderror	ci2.5	ci97.5	t	R2	adj R2	P-value of coefficient	P-value of LRT
CD16_in_CD16+_mDCs	Often drink coffee	0.386144	0.078888	0.231267	0.541021	4.89484	0.0984883	0.0822785	1.21407e-06	9.49718e-07	0.232231	0.134881	-0.0334161	0.497879	1.72175	0.0303011	-0.0201233	0.0863513	0.0777162	0.378952	0.0839643	0.214035	0.543868	4.51325	0.0726924	0.0515803	7.75621e-06	5.94685e-06	0.274565	0.112691	0.0530272	0.496104	2.43644	0.0374507	0.00632346	0.0152661	0.0135332
CD16_in_Non-Classical_monocytes	Often drink coffee	0.38378	0.0791629	0.228364	0.539197	4.84798	0.10906	0.0930404	1.5275e-06	1.20022e-06	0.192254	0.131429	-0.0665952	0.451102	1.4628	0.0291567	-0.0213272	0.144779	0.133616	0.370549	0.0848292	0.203933	0.537164	4.36818	0.0663891	0.0451335	1.48813e-05	1.15922e-05	0.253784	0.110659	0.0362416	0.471326	2.29339	0.0428039	0.0118498	0.0223408	0.0200502
CD16_in_NK_cells	Often drink coffee	0.304563	0.0788537	0.149754	0.459373	3.86238	0.0817791	0.0652689	0.000122358	0.000104583	0.378426	0.132812	0.116853	0.639998	2.84934	0.0832026	0.0355291	0.00474597	0.00367637	0.333031	0.0816091	0.17274	0.493322	4.08081	0.0715375	0.0503991	5.12737e-05	4.1158e-05	0.274996	0.117823	0.0433694	0.506622	2.33397	0.0381968	0.00709374	0.0200892	0.0179678
CD16_in_CD56_dim_NK_cells	Often drink coffee	0.314741	0.0789169	0.159807	0.469674	3.98826	0.07453	0.0578895	7.33314e-05	6.20704e-05	0.400874	0.133845	0.137266	0.664482	2.99506	0.0836546	0.0360047	0.00301953	0.00228314	0.356933	0.0823065	0.195273	0.518594	4.33663	0.0731909	0.0520902	1.71051e-05	1.33698e-05	0.274974	0.117068	0.0448314	0.505117	2.34883	0.0410476	0.0100367	0.0193158	0.0172542
CD16_in_Effector_NK_cells	Often drink coffee	0.290971	0.0791788	0.135524	0.446419	3.67487	0.06952	0.0527894	0.000255568	0.000221517	0.380739	0.133691	0.117435	0.644044	2.8479	0.0830513	0.03537	0.00476677	0.00369335	0.33296	0.0819995	0.171902	0.494017	4.06051	0.0694475	0.0482615	5.58044e-05	4.48868e-05	0.250817	0.117956	0.0189292	0.482705	2.12636	0.0378724	0.00675884	0.034082	0.0310038
CD16_in_CD16+_mDCs	Frequency of coffee intake	0.132306	0.0266449	0.0799949	0.184616	4.96551	0.0993284	0.0831338	8.55596e-07	6.64777e-07	0.0727778	0.0419188	-0.00978127	0.155337	1.73616	0.030492	-0.0199224	0.0837675	0.0752779	0.119787	0.0276153	0.0655465	0.174027	4.33768	0.0702493	0.0490816	1.70262e-05	1.33066e-05	0.103756	0.0372685	0.0304907	0.177022	2.78402	0.0417133	0.0107239	0.00562253	0.00482377
CD16_in_Non-Classical_monocytes	Frequency of coffee intake	0.13134	0.0267391	0.0788441	0.183835	4.9119	0.109804	0.0937976	1.1162e-06	8.71732e-07	0.0644141	0.0408217	-0.0159842	0.144812	1.57794	0.0305029	-0.019911	0.115844	0.10577	0.115359	0.0279104	0.0605394	0.170178	4.13319	0.0632177	0.0418899	4.11411e-05	3.2849e-05	0.100702	0.0365734	0.0288029	0.172601	2.75342	0.0482297	0.0174511	0.00616511	0.00530539
CD16_in_NK_cells	Frequency of coffee intake	0.0992872	0.0266648	0.0469375	0.151637	3.72353	0.0804665	0.0639327	0.000211739	0.000182875	0.116456	0.0412931	0.035129	0.197782	2.82022	0.0826158	0.0349118	0.00518387	0.0040345	0.102317	0.0268543	0.0495721	0.155063	3.81009	0.0681501	0.0469346	0.000153987	0.000126931	0.10208	0.0389848	0.0254406	0.17872	2.61846	0.0415112	0.0105153	0.00916656	0.00799191
CD16_in_CD56_dim_NK_cells	Frequency of coffee intake	0.101523	0.0266931	0.0491172	0.153928	3.80332	0.0727217	0.0560487	0.00015483	0.000132931	0.121456	0.0416382	0.0394499	0.203463	2.91694	0.0820176	0.0342825	0.00385623	0.00295423	0.106978	0.0271089	0.053733	0.160224	3.94624	0.0680817	0.0468647	8.92809e-05	7.26337e-05	0.103719	0.0387233	0.0275931	0.179844	2.67845	0.0449312	0.0140459	0.00769973	0.00667471
CD16_in_CD16+_mDCs	The amount of coffee consumed per day	0.167226	0.0368868	0.0948081	0.239644	4.53349	0.0943576	0.0780736	6.78865e-06	5.48991e-06	0.113779	0.0590947	-0.00260834	0.230166	1.92536	0.0331393	-0.0171374	0.0553187	0.0486942	0.184607	0.0413078	0.103473	0.265741	4.46906	0.0720695	0.0509433	9.4773e-06	7.30201e-06	0.106255	0.0464919	0.0148578	0.197653	2.28546	0.0357656	0.00458394	0.0228057	0.020481
CD16_in_Non-Classical_monocytes	The amount of coffee consumed per day	0.17208	0.0369766	0.0994853	0.244674	4.65374	0.106852	0.0907925	3.87732e-06	3.10188e-06	0.0945837	0.0576032	-0.0188657	0.208033	1.64199	0.0312941	-0.0190786	0.10185	0.0924113	0.183067	0.0417129	0.101137	0.264996	4.38873	0.0666738	0.0454247	1.35838e-05	1.05581e-05	0.100082	0.0456386	0.0103615	0.189802	2.19292	0.0417433	0.0107549	0.0288858	0.0261387
IL-1 b_LPS+ATP	Experienced food shortages or not	-0.835346	0.320502	-1.46457	-0.206121	-2.60637	0.0512045	0.0341445	0.00933919	0.00865638	-0.943641	0.305398	-1.54512	-0.342159	-3.08987	0.132742	0.0876442	0.00222884	0.00165801	-0.899534	0.26056	-1.41131	-0.387761	-3.45231	0.0467412	0.0250383	0.000596948	0.000508294	-0.941491	0.431111	-1.789	-0.0939775	-2.18387	0.0318541	0.000545941	0.029549	0.0267582
TNF-a	Frequency of eating breakfast	-0.134713	0.0374916	-0.208318	-0.0611074	-3.59315	0.0369055	0.0195885	0.000348856	0.000304161	-0.067765	0.0977438	-0.260271	0.124741	-0.693292	0.046303	-0.00328926	0.48877	0.476404	-0.200197	0.0496557	-0.297727	-0.102666	-4.03169	0.0437318	0.0219603	6.28924e-05	5.07345e-05	-0.0902557	0.053031	-0.194508	0.0139971	-1.70194	0.0252655	-0.0062558	0.0895395	0.0839493
FSC_in_Activated_CD8+_T_cells	The amount of food to eat before bedtime	-0.209476	0.0512005	-0.309996	-0.108957	-4.09129	0.0258859	0.00837076	4.77244e-05	4.00658e-05	-0.20012	0.0794087	-0.356515	-0.0437242	-2.52012	0.0537788	0.00457527	0.0123552	0.0100676	-0.205753	0.0560149	-0.315774	-0.0957329	-3.67319	0.0379409	0.0160376	0.000262068	0.000218798	-0.188062	0.0664256	-0.318647	-0.0574767	-2.83116	0.0402601	0.00922377	0.00487089	0.00415911
TNF-a_HKSA	The temperature of taste	-0.182081	0.0457857	-0.27197	-0.0921921	-3.9768	0.02778	0.0102989	7.68726e-05	6.51263e-05	-0.0992619	0.0809501	-0.258693	0.0601691	-1.22621	0.0299414	-0.0205016	0.221273	0.208323	-0.158421	0.0505799	-0.257767	-0.0590759	-3.1321	0.0225053	0.000250607	0.00182449	0.00159526	-0.179273	0.0654927	-0.308024	-0.0505225	-2.7373	0.0337939	0.00254842	0.00646949	0.00557617
TNF-a	Frequency of takeaway food	0.145611	0.0280926	0.0904586	0.200764	5.18327	0.0548294	0.0378347	2.83208e-07	2.15378e-07	0.0710295	0.0629719	-0.0529935	0.195053	1.12796	0.0493076	-0.000128405	0.26042	0.247012	0.111237	0.0341735	0.0441158	0.178358	3.25506	0.0344269	0.0124437	0.00120078	0.00103957	0.174288	0.0401647	0.0953288	0.253247	4.33933	0.0621702	0.0318423	1.81015e-05	1.2781e-05
CD85j_in_CD28+_CD8+_T_cells	Frequency of protein powder	0.128255	0.0267024	0.0758319	0.180679	4.80315	0.0783123	0.0617397	1.89947e-06	1.4988e-06	0.0801836	0.0423914	-0.00330606	0.163673	1.89151	0.0903825	0.0430824	0.0597122	0.0527638	0.106757	0.0396014	0.0289753	0.18454	2.6958	0.0255047	0.00331829	0.00722896	0.00652764	0.116523	0.0278465	0.0617797	0.171265	4.18446	0.102644	0.0736252	3.51296e-05	2.53776e-05
inCD45_Classical_monocytes_in_CD45+_cells	The number of days you go to bed after 12 last week	0.146051	0.0285673	0.0899664	0.202136	5.11253	0.104187	0.0880802	4.07425e-07	3.12039e-07	0.130943	0.0444322	0.0434334	0.218452	2.94702	0.19434	0.152446	0.00351176	0.0026769	0.0900173	0.0315375	0.0280737	0.151961	2.8543	0.10744	0.0871193	0.00446982	0.00399129	0.147497	0.0398014	0.0692519	0.225742	3.70582	0.147432	0.119861	0.000240222	0.000185354
inCD45_NK_cells_in_CD45+_cells	The number of days you go to bed after 12 last week	-0.12397	0.0289404	-0.180787	-0.0671527	-4.28363	0.0689088	0.0521672	2.08726e-05	1.72478e-05	-0.0803245	0.0473326	-0.173546	0.012897	-1.69702	0.121686	0.0760133	0.0909369	0.0820522	-0.113306	0.0330073	-0.178137	-0.0484758	-3.43277	0.0482528	0.0265843	0.000640735	0.000546499	-0.112045	0.0399166	-0.190517	-0.033574	-2.80699	0.0449354	0.0140503	0.00524414	0.00448877
inCD45_CD56_dim_NK_cells_in_CD45+_cells	The number of days you go to bed after 12 last week	-0.128369	0.0288611	-0.18503	-0.0717074	-4.44782	0.076616	0.0600129	1.00398e-05	8.18047e-06	-0.0850507	0.0472046	-0.17802	0.00791867	-1.80175	0.118948	0.0731329	0.07279	0.0649591	-0.118761	0.0330082	-0.183593	-0.0539282	-3.59791	0.0512812	0.0296816	0.000348625	0.000293061	-0.113534	0.0395989	-0.19138	-0.0356866	-2.86708	0.0461872	0.0153425	0.0043607	0.00370985
inCD45_Effector_NK_cells_in_CD45+_cells	The number of days you go to bed after 12 last week	-0.119861	0.0286694	-0.176146	-0.0635755	-4.18079	0.0939664	0.0776753	3.26122e-05	2.718e-05	-0.0931761	0.0456906	-0.183164	-0.00318847	-2.03928	0.160128	0.116455	0.0424736	0.0368911	-0.119435	0.0326525	-0.183569	-0.0553014	-3.65776	0.0834456	0.0625783	0.000277966	0.000232399	-0.104533	0.0388306	-0.18087	-0.0281968	-2.69203	0.0948296	0.0655579	0.00739855	0.00640521
inParent_Classical_monocytes_in_Monocytes	The number of days you go to bed after 12 last week	0.13318	0.0274835	0.0792225	0.187137	4.8458	0.0852935	0.0688465	1.54386e-06	1.21333e-06	0.163718	0.0471893	0.070779	0.256658	3.46939	0.0902753	0.0429696	0.000614176	0.000426072	0.0843303	0.0312632	0.0229254	0.145735	2.69743	0.162773	0.143712	0.00719417	0.0064955	0.144164	0.0375806	0.0702846	0.218043	3.83612	0.23578	0.211067	0.000145084	0.000110036
inParent_Non-Classical_monocytes_in_Monocytes	The number of days you go to bed after 12 last week	-0.146475	0.027028	-0.199538	-0.0934127	-5.41939	0.124295	0.108549	8.15406e-08	6.0528e-08	-0.147668	0.0437416	-0.233818	-0.0615194	-3.37593	0.125017	0.0795181	0.000852847	0.000602307	-0.0981015	0.029656	-0.15635	-0.0398534	-3.30798	0.24019	0.222892	0.000998818	0.000860958	-0.150841	0.0375476	-0.224656	-0.0770272	-4.01734	0.221689	0.19652	7.02599e-05	5.19797e-05
inParent_CD56_dim_NK_cells_in_NK_cells	The number of days you go to bed after 12 last week	-0.132764	0.0277048	-0.187155	-0.0783722	-4.79208	0.143095	0.127687	2.0039e-06	1.58283e-06	-0.120084	0.0467265	-0.212112	-0.0280566	-2.56994	0.13282	0.0877265	0.0107519	0.00869747	-0.143611	0.0320696	-0.2066	-0.0806226	-4.47811	0.0985139	0.0779897	9.09722e-06	7.00219e-06	-0.0983756	0.0374531	-0.172004	-0.0247473	-2.62664	0.0793054	0.0495317	0.00895288	0.00779957
IL-1 b_LPS+ATP	The number of days you go to bed after 12 last week	0.120993	0.0268203	0.0683385	0.173648	4.51126	0.06851	0.0517612	7.51887e-06	6.0924e-06	0.0352014	0.0393863	-0.0423699	0.112773	0.893747	0.102489	0.0558189	0.372317	0.358777	0.0787743	0.0277277	0.0243136	0.133235	2.841	0.040408	0.0185609	0.00465778	0.00416313	0.107241	0.039462	0.0296638	0.184819	2.71759	0.0380406	0.00693251	0.00686029	0.00592446
inCD45_Stem_memory_CD8+_T_cells_in_CD45+_cells	Contact with animals in farm	-0.335174	0.101097	-0.533653	-0.136694	-3.31535	0.0772259	0.0606339	0.000960962	0.000853981	-0.529742	0.167986	-0.860589	-0.198895	-3.1535	0.0801416	0.032309	0.00181046	0.00133178	-0.198752	0.124167	-0.442632	0.045129	-1.60067	0.0536927	0.0321481	0.110002	0.105584	-0.549261	0.118116	-0.781463	-0.317059	-4.65018	0.136118	0.108182	4.50594e-06	3.03202e-06
inCD45_NK_cells_in_CD45+_cells	MEQ Score	0.189468	0.0386563	0.113576	0.26536	4.90134	0.0759805	0.0593661	1.17581e-06	9.19215e-07	0.126312	0.0588546	0.010398	0.242226	2.14617	0.12764	0.0822777	0.0328223	0.0281359	0.178501	0.0442669	0.0915554	0.265447	4.03239	0.0555073	0.034004	6.27121e-05	5.05856e-05	0.165373	0.0499691	0.06714	0.263607	3.30951	0.0520442	0.0213889	0.00101889	0.000825654
inCD45_CD56_dim_NK_cells_in_CD45+_cells	MEQ Score	0.191217	0.0385734	0.115488	0.266946	4.95722	0.0825337	0.066037	8.91614e-07	6.93315e-07	0.134077	0.0586669	0.018533	0.249622	2.2854	0.125772	0.0803117	0.0231271	0.0194709	0.184082	0.0442734	0.0971233	0.271041	4.15784	0.0582845	0.0368444	3.70615e-05	2.95168e-05	0.164874	0.0495858	0.0673945	0.262354	3.32503	0.0527352	0.0221022	0.000965284	0.000780788
inCD45_NKp46+_NK_cells_in_CD45+_cells	MEQ Score	0.174236	0.0383303	0.098984	0.249488	4.54565	0.0973126	0.0810817	6.41871e-06	5.18514e-06	0.132512	0.0569101	0.0204274	0.244596	2.32844	0.167571	0.124285	0.0206869	0.0173161	0.183567	0.0436775	0.097779	0.269355	4.20279	0.0924778	0.0718162	3.05944e-05	2.42533e-05	0.150693	0.0488595	0.054641	0.246745	3.08421	0.103788	0.0748058	0.00218183	0.00181384
inCD45_Effector_NK_cells_in_CD45+_cells	MEQ Score	0.173944	0.0383608	0.0986317	0.249256	4.53441	0.0977216	0.0814981	6.7601e-06	5.46638e-06	0.147856	0.0567129	0.0361595	0.259552	2.60709	0.168756	0.125532	0.00968045	0.00778757	0.189192	0.0437604	0.103241	0.275143	4.32336	0.0917024	0.0710231	1.81329e-05	1.41932e-05	0.15168	0.0486445	0.0560505	0.247309	3.11813	0.100272	0.0711767	0.00195098	0.00161586
inParent_CD16+_mDCs_in_mDCs	MEQ Score	0.173557	0.038171	0.0986176	0.248496	4.54683	0.0787812	0.0622171	6.3839e-06	5.15648e-06	0.26699	0.0572367	0.154262	0.379717	4.66466	0.118729	0.0729032	5.03911e-06	2.68124e-06	0.145508	0.0422981	0.062429	0.228587	3.44005	0.171852	0.152998	0.000624068	0.000531949	0.197523	0.0491925	0.100817	0.29423	4.01531	0.159197	0.132007	7.08414e-05	5.24248e-05
inParent_CD16-_mDCs_in_mDCs	MEQ Score	-0.174101	0.0383855	-0.249461	-0.0987404	-4.53558	0.0625925	0.0457374	6.72362e-06	5.43631e-06	-0.280513	0.0587647	-0.39625	-0.164776	-4.7735	0.120446	0.0747091	3.08386e-06	1.5965e-06	-0.160579	0.0428474	-0.244737	-0.0764212	-3.74769	0.142755	0.123238	0.000196618	0.000163026	-0.193143	0.0500234	-0.291484	-0.0948033	-3.86106	0.140736	0.112949	0.000131519	9.94137e-05
inParent_Classical_monocytes_in_Monocytes	MEQ Score	-0.160304	0.0369665	-0.232878	-0.0877295	-4.33647	0.0795266	0.0629759	1.65353e-05	1.36028e-05	-0.237605	0.0583738	-0.352572	-0.122638	-4.0704	0.10574	0.0592384	6.29966e-05	3.85676e-05	-0.104493	0.0421295	-0.187241	-0.0217453	-2.48028	0.161142	0.142044	0.013415	0.0122874	-0.202312	0.0470065	-0.294721	-0.109903	-4.30391	0.2427	0.21821	2.11025e-05	1.4979e-05
inParent_Non-Classical_monocytes_in_Monocytes	MEQ Score	0.162027	0.0364741	0.0904191	0.233635	4.44225	0.112934	0.0969836	1.02965e-05	8.39366e-06	0.247874	0.0535577	0.142393	0.353356	4.62818	0.157329	0.11351	5.92932e-06	3.18367e-06	0.112803	0.0400281	0.034183	0.191423	2.8181	0.236252	0.218863	0.0049982	0.00447476	0.211428	0.0469474	0.119135	0.303721	4.50351	0.229325	0.204402	8.77067e-06	6.03953e-06
inParent_NK_cells_in_Lymphocytes	MEQ Score	0.154029	0.0378585	0.079703	0.228355	4.06853	0.113641	0.0977032	5.25167e-05	4.41696e-05	0.14453	0.0601947	0.025977	0.263084	2.40105	0.112566	0.0664198	0.0170794	0.0141548	0.137171	0.0394281	0.0597294	0.214613	3.47902	0.0479251	0.0262491	0.000541617	0.000460112	0.186325	0.0552187	0.0777719	0.294879	3.37432	0.0734853	0.0435233	0.000811898	0.000652894
inParent_CD56_bright_NK_cells_in_NK_cells	MEQ Score	-0.129465	0.0373689	-0.202829	-0.0561004	-3.46451	0.139107	0.123627	0.000562526	0.000494896	-0.167323	0.0564297	-0.278461	-0.0561846	-2.96515	0.176455	0.13363	0.0033179	0.00252145	-0.169235	0.042886	-0.253468	-0.0850012	-3.94615	0.0983199	0.0777913	8.93132e-05	7.26607e-05	-0.102772	0.0470307	-0.195229	-0.0103155	-2.18522	0.0970921	0.0678936	0.0294495	0.0266653
inParent_CD56_dim_NK_cells_in_NK_cells	MEQ Score	0.162383	0.0372462	0.0892599	0.235507	4.35974	0.138526	0.123036	1.49117e-05	1.22428e-05	0.194985	0.0577623	0.0812222	0.308748	3.37564	0.148712	0.104445	0.000853678	0.000602926	0.194815	0.0431625	0.110038	0.279592	4.51352	0.0989993	0.0784861	7.74653e-06	5.93925e-06	0.135186	0.0469813	0.0428263	0.227546	2.87744	0.0824033	0.0527297	0.0042229	0.00358878
inParent_NKp46+_NK_cells_in_Lymphocytes	MEQ Score	0.135808	0.0384388	0.0603426	0.211272	3.53309	0.119267	0.103431	0.000436843	0.000382496	0.150121	0.0555856	0.0406447	0.259596	2.70071	0.149071	0.104822	0.00739217	0.00586261	0.150093	0.0400141	0.0715004	0.228686	3.75101	0.0763658	0.0553373	0.000194099	0.000160888	0.162221	0.0536168	0.0568162	0.267625	3.02555	0.11972	0.0912528	0.00264124	0.00220984
CD16+/CD16-_mDCs	MEQ Score	0.173793	0.037683	0.0998117	0.247774	4.61197	0.0712873	0.0545885	4.71696e-06	3.78789e-06	0.264817	0.0600702	0.146509	0.383126	4.40847	0.112932	0.0668044	1.54677e-05	8.76052e-06	0.155554	0.0418342	0.0733863	0.237722	3.71835	0.152052	0.132746	0.000220308	0.000183169	0.187758	0.0505546	0.0883734	0.287142	3.71396	0.149897	0.122406	0.000232871	0.000179492
CD56_bright/CD56_dim	MEQ Score	-0.132648	0.0373562	-0.205988	-0.0593083	-3.55089	0.138709	0.123222	0.000408805	0.000357498	-0.169938	0.0564913	-0.281197	-0.0586781	-3.00821	0.176011	0.133163	0.00289628	0.00218506	-0.17245	0.0429209	-0.256752	-0.0881482	-4.01786	0.0974954	0.076948	6.65906e-05	5.37921e-05	-0.10447	0.0469769	-0.196822	-0.0121193	-2.22387	0.0971336	0.0679364	0.0267123	0.0241115
CD85j_in_Lymphocytes	MEQ Score	0.16736	0.0385894	0.0915989	0.24312	4.33693	0.0790973	0.0625389	1.65016e-05	1.35745e-05	0.170826	0.0543734	0.0637375	0.277914	3.14172	0.105285	0.0587595	0.00188197	0.00138729	0.141159	0.0402083	0.062185	0.220133	3.5107	0.114738	0.0945833	0.00048221	0.00040851	0.151315	0.0525753	0.047958	0.254672	2.87806	0.136487	0.108562	0.00421481	0.00358168
inCD45_NK_cells_in_CD45+_cells	Beck Depression Inventory score	-0.160017	0.0347327	-0.228206	-0.0918282	-4.6071	0.0725068	0.0558299	4.82536e-06	3.87664e-06	-0.0440607	0.0678485	-0.177688	0.0895669	-0.649397	0.113064	0.0669433	0.516678	0.504739	-0.143981	0.0406099	-0.223745	-0.0642183	-3.54547	0.0495355	0.0278962	0.000424046	0.000358135	-0.117828	0.0473413	-0.210896	-0.0247608	-2.48891	0.0409942	0.00998154	0.0132172	0.0116622
inCD45_CD56_dim_NK_cells_in_CD45+_cells	Beck Depression Inventory score	-0.159986	0.0346693	-0.22805	-0.0919214	-4.61462	0.0784914	0.061922	4.65872e-06	3.74022e-06	-0.0432584	0.0677159	-0.176625	0.0901079	-0.638822	0.108962	0.0626275	0.523523	0.511697	-0.14709	0.0406329	-0.226898	-0.0672819	-3.61997	0.0515399	0.0299462	0.000320813	0.000269145	-0.112859	0.0470089	-0.205272	-0.0204446	-2.40079	0.0404414	0.00941094	0.0168132	0.0149514
inCD45_Effector_NK_cells_in_CD45+_cells	Beck Depression Inventory score	-0.162289	0.0343623	-0.229751	-0.0948272	-4.72288	0.0998338	0.0836483	2.79366e-06	2.22085e-06	-0.0359546	0.0656763	-0.165304	0.0933948	-0.547452	0.147179	0.102833	0.584557	0.573841	-0.146573	0.0402035	-0.225538	-0.0676079	-3.64577	0.0833082	0.0624378	0.000290944	0.000243516	-0.114477	0.0460181	-0.204943	-0.0240111	-2.48766	0.0924821	0.0631345	0.0132631	0.011704
ICOS_in_CXCR3+_CCR4-_CD8+_T_cells	Beer intake per week	0.193212	0.038109	0.118395	0.26803	5.06999	0.0412071	0.0239673	5.05946e-07	3.89125e-07	0.0916927	0.0529968	-0.0126844	0.19607	1.73016	0.0483603	-0.001125	0.0848365	0.0762863	0.281331	0.0465058	0.189988	0.372674	6.04937	0.0798636	0.0589147	2.63146e-09	1.65754e-09	0.0580138	0.0399916	-0.020605	0.136633	1.45065	0.023994	-0.00756835	0.147657	0.140544
ICOS_in_CXCR3+_CCR4-_CD8+_T_cells	Beer intake per month	0.196641	0.0393743	0.11934	0.273943	4.99416	0.0402287	0.0229714	7.41511e-07	5.74541e-07	0.109818	0.0505238	0.0103115	0.209325	2.17359	0.0548274	0.00567845	0.0306747	0.0262039	0.267425	0.0447024	0.179624	0.355226	5.98234	0.0786405	0.0576639	3.88338e-09	2.4698e-09	0.0583587	0.04144	-0.0231076	0.139825	1.40827	0.0237013	-0.00787055	0.159825	0.152483
ICOS_in_Tc1_cells	Beer intake per month	0.176412	0.0393304	0.0991965	0.253627	4.48538	0.0353459	0.0180008	8.46368e-06	6.8736e-06	0.108329	0.0510413	0.0078036	0.208855	2.12239	0.0521184	0.00282853	0.0347887	0.0299105	0.249372	0.0441188	0.162718	0.336027	5.6523	0.0686574	0.0474535	2.50225e-08	1.66645e-08	0.0521341	0.0424486	-0.0313149	0.135583	1.22817	0.0331796	0.00191428	0.220102	0.211957
CD20_in_Transitional_B_cells	Black tea intake per week	0.142583	0.0319937	0.0797713	0.205394	4.4566	0.0305291	0.0130974	9.64824e-06	7.85538e-06	0.688283	0.316387	0.0651594	1.31141	2.17545	0.0674479	0.0189552	0.0305339	0.0260774	0.145074	0.0343358	0.0776336	0.212513	4.22514	0.0358239	0.0138724	2.77933e-05	2.19815e-05	0.0791863	0.114461	-0.145831	0.304204	0.691817	0.0119727	-0.0199784	0.489451	0.481712
inParent_Tfh1_cells_in_Tfh_cells	Vigorous physical activity in work per week	0.256136	0.0375196	0.182475	0.329796	6.82672	0.157683	0.142538	1.84136e-11	1.1597e-11	-0.00392819	0.0369328	-0.0766673	0.0688109	-0.10636	0.184109	0.141682	0.915382	0.912967	0.225221	0.0356211	0.155257	0.295185	6.32268	0.204871	0.186768	5.18759e-10	3.13867e-10	0.00365369	0.0416115	-0.0781496	0.085457	0.0878049	0.155629	0.128323	0.930075	0.928827
inParent_CXCR3+_CCR4-_Tfh_cells_in_Tfh_cells	Vigorous physical activity in work per week	0.267444	0.0383299	0.192193	0.342695	6.97742	0.136711	0.121189	6.80444e-12	4.20242e-12	0.00876122	0.0400436	-0.0701047	0.0876271	0.218792	0.160466	0.11681	0.826991	0.822116	0.242543	0.0366029	0.17065	0.314436	6.62632	0.167468	0.148514	7.97058e-11	4.60321e-11	0.00292737	0.0447437	-0.0850335	0.0908882	0.0654254	0.0855298	0.0559574	0.947868	0.946936
SSC_in_CD85j+_CD3+_T_cells	Walking outside per week	0.145496	0.0430288	0.0610195	0.229972	3.38136	0.0402931	0.023037	0.000760071	0.000672488	0.175807	0.0471435	0.0829579	0.268656	3.72919	0.140459	0.0957626	0.000237691	0.000156554	0.201883	0.0406097	0.12212	0.281645	4.9713	0.0751824	0.054127	8.80657e-07	6.40234e-07	0.0919387	0.0481078	-0.00263555	0.186513	1.9111	0.0635358	0.0332521	0.0567029	0.0524165
SSC_in_CD85j+_CD8+_T_cells	Walking outside per week	0.157313	0.0436098	0.0716957	0.24293	3.60728	0.0357371	0.018399	0.000330723	0.00028806	0.162942	0.0464186	0.0715206	0.254363	3.51027	0.116082	0.0701178	0.000530854	0.000365355	0.191595	0.0408628	0.111336	0.271855	4.68875	0.0663599	0.0451036	3.44198e-06	2.58722e-06	0.109995	0.048252	0.0151376	0.204853	2.2796	0.0777889	0.0479662	0.0231545	0.0208044
NKG2D_in_NKT_cells	Refined grains	0.127843	0.039406	0.0504796	0.205207	3.24426	0.0704004	0.0536856	0.00123171	0.00109969	0.2336	0.0834834	0.0691794	0.39802	2.79816	0.0827491	0.035052	0.0055398	0.00432678	0.107058	0.0446897	0.019282	0.194835	2.39559	0.0309325	0.00886964	0.0169146	0.0155751	0.274807	0.0619503	0.15302	0.396594	4.43592	0.0800376	0.0502876	1.18507e-05	8.24585e-06
SSC_in_CD28-_CD8+_T_cells	uPDI	-0.194234	0.0559562	-0.30409	-0.0843782	-3.47118	0.0225187	0.00494296	0.000548951	0.000482731	-0.245558	0.0860045	-0.414944	-0.0761722	-2.85517	0.0974542	0.0505218	0.00466239	0.00360821	-0.159973	0.0625213	-0.282773	-0.0371734	-2.5587	0.0630456	0.0417138	0.0107632	0.00980878	-0.28622	0.0680471	-0.419993	-0.152448	-4.20621	0.108799	0.0799791	3.20445e-05	2.30757e-05
SSC_in_CD57+_CD8+_T_cells	uPDI	-0.188352	0.0553105	-0.29694	-0.0797634	-3.40535	0.0434589	0.0262597	0.000697287	0.00061594	-0.290316	0.0878288	-0.463295	-0.117337	-3.30547	0.11576	0.0697795	0.0010872	0.000777998	-0.212887	0.0629501	-0.336529	-0.0892453	-3.38184	0.0379061	0.016002	0.000769275	0.000658996	-0.234849	0.0678284	-0.368191	-0.101506	-3.46239	0.0874814	0.0579721	0.000592868	0.000471716
CD64_in_Lymphocytes	uPDI	-0.25312	0.052434	-0.356061	-0.150179	-4.8274	0.083136	0.0666502	1.68863e-06	1.3294e-06	-0.0623482	0.0912397	-0.242045	0.117348	-0.683344	0.0933111	0.0461633	0.495022	0.482748	-0.101205	0.0579424	-0.215012	0.0126009	-1.74665	0.062141	0.0407887	0.0812349	0.0774658	-0.354339	0.0724902	-0.496846	-0.211832	-4.8881	0.113368	0.0846959	1.47395e-06	9.54043e-07
CD85j_in_HLADR-_CD38+_CD4+_T_cells	uPDI	-0.235608	0.051955	-0.337609	-0.133607	-4.53485	0.112909	0.0969582	6.74648e-06	5.45515e-06	-0.118699	0.0883304	-0.292665	0.055268	-1.3438	0.0937989	0.0466765	0.180231	0.16807	-0.0966105	0.0562969	-0.207185	0.0139638	-1.71609	0.0384251	0.0165328	0.0866882	0.0827823	-0.387473	0.0723736	-0.529751	-0.245195	-5.35379	0.118639	0.0901371	1.45139e-07	8.66442e-08
CD85j_in_CD28+_CD8+_T_cells	uPDI	-0.279472	0.0528982	-0.383324	-0.17562	-5.28321	0.0842556	0.0677899	1.68181e-07	1.26612e-07	-0.145378	0.0926991	-0.327949	0.0371927	-1.56828	0.0863533	0.0388436	0.118081	0.107912	-0.181648	0.0582296	-0.296018	-0.0672773	-3.11951	0.0296394	0.00754708	0.00190293	0.00166549	-0.363634	0.0730423	-0.507227	-0.220042	-4.97841	0.11794	0.0894158	9.53017e-07	6.07562e-07
CD85j_in_CD28+_CD3+_T_cells	uPDI	-0.257084	0.0535886	-0.362291	-0.151876	-4.79736	0.0681527	0.0513975	1.95342e-06	1.5422e-06	-0.111159	0.0917572	-0.291875	0.0695564	-1.21145	0.0706376	0.0223107	0.226867	0.213836	-0.142088	0.0586865	-0.257356	-0.0268207	-2.42114	0.0255918	0.0034074	0.0157824	0.0145097	-0.350134	0.0737058	-0.495031	-0.205237	-4.75043	0.0953216	0.0660658	2.82961e-06	1.87352e-06

## Sheet: S7
Subgroup	Immunophenotypes	Exposures	coef	stderror	ci2.5	ci97.5	t	P-value of coefficient	P-value of LRT	R2	adj R2	FDR of coefficient	FDR of LRT
in the female geoup	inParent_Tfh1_cells_in_Tfh_cells	Vigorous physical activity in work per week	5.18759e-10	0.225221	0.0356211	6.32268	0.204871	0.186768	0.155257	0.295185	3.13867e-10	1.55215e-05	9.39104e-06
	inParent_CXCR3+_CCR4-_Tfh_cells_in_Tfh_cells	Vigorous physical activity in work per week	7.97058e-11	0.242543	0.0366029	6.62632	0.167468	0.148514	0.17065	0.314436	4.60321e-11	4.76967e-06	2.75461e-06
	CD25_in_Tfh17Tfh1_cells	PUFA	4.86471e-06	0.225796	0.0489296	4.61471	0.0996837	0.0791861	0.129692	0.3219	3.68768e-06	0.0468793	0.0355374
	NKp46_in_V_delta_2_cells	The number of years of low-alcohol liquor intake	2.09312e-06	-0.33719	0.0703433	-4.79349	0.0496746	0.0280384	-0.475353	-0.199027	1.55431e-06	0.0249549	0.0185522
	NKG2D_in_V_delta_2_cells	The number of years of low-alcohol liquor intake	4.86875e-06	0.367935	0.079734	4.61453	0.0438175	0.022048	0.211328	0.524543	3.69081e-06	0.0468793	0.0355374
	ICOS_in_CD8+_T_cells	Beer intake per week	5.41599e-06	0.211625	0.0460902	4.59153	0.0480681	0.0263954	0.121098	0.302152	4.11634e-06	0.0475121	0.0361549
	ICOS_in_CXCR3+_CCR4-_CD8+_T_cells	Beer intake per week	2.63146e-09	0.281331	0.0465058	6.04937	0.0798636	0.0589147	0.189988	0.372674	1.65754e-09	0.000243045	0.000154575
	ICOS_in_Tc1_cells	Beer intake per week	1.94861e-08	0.261571	0.0459096	5.69753	0.0694497	0.0482638	0.171399	0.351743	1.28974e-08	0.000783029	0.000521483
	CXCR3_in_Tc2_cells	Beer intake per week	5.8463e-07	0.235611	0.0466225	5.05358	0.0554261	0.0339209	0.144038	0.327184	4.20773e-07	0.00914742	0.00658362
	ICOS_in_CXCR5+_CD8+_T_cells	Beer intake per week	2.66637e-07	0.244127	0.0468739	5.20818	0.0558648	0.0343696	0.152061	0.336194	1.88239e-07	0.00667511	0.00471245
	ICOS_in_CXCR3+_CCR4-_CD8+_T_cells	Beer intake per month	3.88338e-09	0.267425	0.0447024	5.98234	0.0786405	0.0576639	0.179624	0.355226	2.4698e-09	0.000243045	0.000154575
	ICOS_in_Tc1_cells	Beer intake per month	2.50225e-08	0.249372	0.0441188	5.6523	0.0686574	0.0474535	0.162718	0.336027	1.66645e-08	0.000783029	0.000521483
	CXCR3_in_Tc2_cells	Beer intake per month	3.69714e-07	0.230208	0.0447502	5.1443	0.0568886	0.0354167	0.142313	0.318103	2.63114e-07	0.00671419	0.0047801
	ICOS_in_CXCR5+_CD8+_T_cells	Beer intake per month	3.75478e-07	0.231626	0.0450524	5.14126	0.0547703	0.0332501	0.143137	0.320114	2.67317e-07	0.00671419	0.0047801
	PD-1_in_CD45+_cells	Green tea intake per week	1.71919e-06	-0.178928	0.0370114	-4.8344	0.0500866	0.0284598	-0.251623	-0.106233	1.2705e-06	0.0239105	0.0176701
	CD25_in_Th2_cells	Vigorous physical activity in work per week	2.19301e-06	0.170742	0.035692	4.78376	0.0787173	0.0577424	0.100638	0.240845	1.63035e-06	0.0249549	0.0185522
	HLADR_in_Monocytes	Vigorous physical activity per week	5.69362e-06	0.208543	0.0455264	4.5807	0.0667756	0.0455288	0.119123	0.297962	4.33263e-06	0.0475121	0.0361549
	FSC_in_HLADR-_CD38+_CD4+_CD8+_T_cells	Ever smoking	2.84073e-06	0.87079	0.184122	4.72941	0.0841073	0.0632551	0.509151	1.23243	2.12529e-06	0.03435	0.0258704
	FSC_in_HLADR-_CD38+_CD4-_CD8-_T_cells	The amount of food to eat before bedtime	3.72924e-06	-0.265895	0.0569162	-4.67169	0.0596594	0.0382506	-0.377685	-0.154104	2.80864e-06	0.03435	0.0258704
	SSC_in_CXCR3-_CCR4+_CD4+_T_cells	Vigorous physical activity in work per week	1.44545e-06	0.18901	0.0388095	4.87021	0.0849721	0.0641396	0.112784	0.265237	1.06367e-06	0.03435	0.0258704
	SSC_in_Th2_cells	Vigorous physical activity in work per week	2.00435e-06	0.182288	0.0379567	4.80252	0.0822426	0.0613479	0.107736	0.256839	1.48681e-06	0.03435	0.0258704
	SSC_in_CD85j+_CD3+_T_cells	Walking outside per week	8.80657e-07	0.201883	0.0406097	4.9713	0.0751824	0.054127	0.12212	0.281645	6.40234e-07	0.03435	0.0258704
	SSC_in_CD85j+_CD8+_T_cells	Walking outside per week	3.44198e-06	0.191595	0.0408628	4.68875	0.0663599	0.0451036	0.111336	0.271855	2.58722e-06	0.03435	0.0258704
in the male group	NKp46_in_Gamma_delta_T_cells	Moderate physical activity per week	1.10709e-06	-0.25826	0.0521999	-4.94752	0.0796648	0.0499027	-0.360879	-0.155641	7.09482e-07	0.0230962	0.0148012
	NKp46_in_V_delta_2_cells	Moderate physical activity per week	3.20003e-07	-0.277087	0.0532986	-5.19877	0.0745313	0.0446032	-0.381865	-0.172308	1.96386e-07	0.0200277	0.012291
	CD64_in_Lymphocytes	uPDI	1.47395e-06	-0.354339	0.0724902	-4.8881	0.113368	0.0846959	-0.496846	-0.211832	9.54043e-07	0.0263568	0.0170599
	CD85j_in_CD69+_CD4+_T_cells	uPDI	8.92614e-07	-0.336729	0.0674557	-4.99185	0.0890955	0.0596384	-0.469339	-0.204119	5.67757e-07	0.0230962	0.0148012
	CD85j_in_HLADR-_CD38+_CD4+_T_cells	uPDI	1.45139e-07	-0.387473	0.0723736	-5.35379	0.118639	0.0901371	-0.529751	-0.245195	8.66442e-08	0.0181673	0.0108454
	CD85j_in_CD28+_CD8+_T_cells	uPDI	9.53017e-07	-0.363634	0.0730423	-4.97841	0.11794	0.0894158	-0.507227	-0.220042	6.07562e-07	0.0230962	0.0148012
	CD85j_in_PD-1+_CD3+_T_cells	uPDI	8.81787e-07	-0.354366	0.0709533	-4.99435	0.104238	0.0752705	-0.493851	-0.21488	5.60632e-07	0.0230962	0.0148012
	CD85j_in_CD28+_CD3+_T_cells	uPDI	2.82961e-06	-0.350134	0.0737058	-4.75043	0.0953216	0.0660658	-0.495031	-0.205237	1.87352e-06	0.0442735	0.0293141
in the 20 – 39 years of age group	inParent_Naive_Treg_cells_in_Treg_cells	Income	-0.129101	0.0180516	-0.164541	-0.0936616	-7.15179	2.10248e-12	1.26882e-12	0.118266	0.102412	1.25815e-07	7.59273e-08
	inParent_CXCR3+_CCR4-_Tfh_cells_in_Tfh_cells	Vigorous physical activity in work per week	0.267444	0.0383299	0.192193	0.342695	6.97742	6.80444e-12	4.20242e-12	0.136711	0.121189	2.03592e-07	1.25738e-07
	inParent_Tfh1_cells_in_Tfh_cells	Vigorous physical activity in work per week	0.256136	0.0375196	0.182475	0.329796	6.82672	1.84136e-11	1.1597e-11	0.157683	0.142538	3.67295e-07	2.31326e-07
	CD38_in_HLADR+_CD38-_CD8+_T_cells	The number of years of beer intake	-0.325443	0.0469896	-0.417696	-0.233191	-6.92586	9.58527e-12	5.95989e-12	0.0866759	0.0702537	1.19981e-06	7.46011e-07
	inParent_CD95+_CD8+_T_cells_in_CD8+_T_cells	Income	0.10582	0.0179258	0.0706276	0.141013	5.90325	5.47989e-09	3.85906e-09	0.13995	0.124486	8.19806e-05	5.77325e-05
	inParent_Non-Classical_monocytes_in_Monocytes	Income	0.103465	0.0178225	0.0684754	0.138456	5.80532	9.61727e-09	6.84753e-09	0.129308	0.113653	0.000115101	8.19526e-05
	inParent_CD16+_mDCs_in_mDCs	Income	0.10725	0.0186723	0.0705919	0.143909	5.74382	1.36346e-08	9.7743e-09	0.0937913	0.0774971	0.00011813	8.47064e-05
	inParent_Central_memory_CD4+_T_cells_in_CD4+_T_cells	Income	0.0983993	0.0171384	0.0647523	0.132046	5.74145	1.38185e-08	9.90867e-09	0.124854	0.109119	0.00011813	8.47064e-05
	inCD45_Classical_monocytes_in_CD45+_cells	Income	-0.107046	0.0188136	-0.143982	-0.0701105	-5.68984	1.84751e-08	1.33231e-08	0.111583	0.095609	0.000138196	9.96581e-05
	inParent_CD45RA+_CCR7+_CD8+_T_cells_in_CD8+_T_cells	Income	-0.0988651	0.0178823	-0.133972	-0.0637578	-5.52867	4.50915e-08	3.30877e-08	0.158417	0.143285	0.000299813	0.00022
	CD16+/CD16-_mDCs	Income	0.099905	0.0184873	0.0636097	0.1362	5.40396	8.85807e-08	6.586e-08	0.0810814	0.0645586	0.000481887	0.000358284
	inParent_Non-Classical_monocytes_in_Monocytes	The number of days you go to bed after 12 last week	-0.146475	0.027028	-0.199538	-0.0934127	-5.41939	8.15406e-08	6.0528e-08	0.124295	0.108549	0.000481887	0.000358284
	inParent_Naive_CD8+_T_cells_in_CD8+_T_cells	Income	-0.0970727	0.0182565	-0.132915	-0.0612307	-5.31717	1.4061e-07	1.05488e-07	0.140705	0.125254	0.000701186	0.000526041
	inParent_Central_memory_Tconv_cells_in_Tconv_cells	Income	0.0899101	0.0172583	0.0560278	0.123792	5.20968	2.46982e-07	1.87329e-07	0.0904756	0.0741218	0.00113689	0.000862305
	inParent_Central_memory_CD8+_T_cells_in_CD8+_T_cells	Income	0.0928664	0.0179081	0.0577084	0.128024	5.18573	2.79632e-07	2.12605e-07	0.101146	0.0849842	0.00119525	0.000908752
	inParent_CD16+_mDCs_in_mDCs	Frequency of eating breakfast	0.191907	0.0374781	0.118328	0.265486	5.12051	3.91131e-07	2.99322e-07	0.0856004	0.0691589	0.0015238	0.00116704
	inCD45_Classical_monocytes_in_CD45+_cells	The number of days you go to bed after 12 last week	0.146051	0.0285673	0.0899664	0.202136	5.11253	4.07425e-07	3.12039e-07	0.104187	0.0880802	0.0015238	0.00116704
	inParent_Classical_monocytes_in_Monocytes	Income	-0.0921906	0.0181467	-0.127817	-0.0565641	-5.08029	4.80166e-07	3.68923e-07	0.0881367	0.0717409	0.00169021	0.00129863
	CD16+/CD16-_mDCs	Frequency of eating breakfast	0.186259	0.0370368	0.113546	0.258971	5.02903	6.22377e-07	4.80599e-07	0.0762777	0.0596686	0.00206909	0.00159775
	inCD45_CD56_dim_NK_cells_in_CD45+_cells	MEQ Score	0.191217	0.0385734	0.115488	0.266946	4.95722	8.91614e-07	6.93315e-07	0.0825337	0.066037	0.00280816	0.00218362
	inParent_CD16-_mDCs_in_mDCs	Income	-0.0930887	0.0188848	-0.130164	-0.056013	-4.92929	1.02424e-06	7.98587e-07	0.0672669	0.0504957	0.00306458	0.00238941
	inCD45_Monocytes_in_CD45+_cells	Income	-0.0921436	0.0187719	-0.128998	-0.0552897	-4.9086	1.13451e-06	8.86314e-07	0.101244	0.0850834	0.00319826	0.00250031
	inCD45_NK_cells_in_CD45+_cells	MEQ Score	0.189468	0.0386563	0.113576	0.26536	4.90134	1.17581e-06	9.19215e-07	0.0759805	0.0593661	0.00319826	0.00250031
	inCD45_pDCs_in_CD45+_cells	Frequency of canteen	0.109551	0.0224096	0.0655555	0.153547	4.88859	1.252e-06	9.79965e-07	0.0976078	0.0813822	0.00325742	0.00254966
	inCD45_Tfh9_cells_in_CD45+_cells	Income	0.0828209	0.0170343	0.0493782	0.116264	4.862	1.42638e-06	1.11928e-06	0.106842	0.0907821	0.00355649	0.00279078
	inParent_Classical_monocytes_in_Monocytes	The number of days you go to bed after 12 last week	0.13318	0.0274835	0.0792225	0.187137	4.8458	1.54386e-06	1.21333e-06	0.0852935	0.0688465	0.00369545	0.00290426
	inParent_HLADR+_CD38-_CD8+_T_cells_in_CD8+_T_cells	Income	0.0822237	0.0170175	0.048814	0.115633	4.8317	1.65361e-06	1.3013e-06	0.146042	0.130688	0.00369609	0.0029091
	inParent_Th2_cells_in_CD4+_T_cells	Income	-0.0886965	0.0183638	-0.124749	-0.0526438	-4.82997	1.66766e-06	1.31257e-06	0.102206	0.0860634	0.00369609	0.0029091
	inParent_Classical_monocytes_in_Monocytes	Employed	-0.344764	0.0717157	-0.48556	-0.203968	-4.80737	1.861e-06	1.46785e-06	0.0848387	0.0683835	0.00397729	0.00313707
	inCD45_Central_memory_CD4+_T_cells_in_CD45+_cells	Income	0.0841458	0.0175582	0.0496746	0.118617	4.79239	2.00091e-06	1.58042e-06	0.0719996	0.0553136	0.00399718	0.00315727
	inParent_CD56_dim_NK_cells_in_NK_cells	The number of days you go to bed after 12 last week	-0.132764	0.0277048	-0.187155	-0.0783722	-4.79208	2.0039e-06	1.58283e-06	0.143095	0.127687	0.00399718	0.00315727
	CD38_in_Basophils	Vigorous physical activity in work per week	0.217764	0.0399478	0.139336	0.296191	5.45121	6.86955e-08	5.08232e-08	0.046233	0.0290836	0.00429938	0.00318082
	inCD45_Classical_monocytes_in_CD45+_cells	Frequency of canteen	0.110019	0.0230757	0.0647152	0.155322	4.76772	2.25366e-06	1.78415e-06	0.100095	0.0839142	0.00435036	0.00344405
	inCD45_Effector_NK_cells_in_CD45+_cells	Beck Depression Inventory score	-0.162289	0.0343623	-0.229751	-0.0948272	-4.72288	2.79366e-06	2.22085e-06	0.0998338	0.0836483	0.00522423	0.00415306
	inParent_CD16-_mDCs_in_mDCs	Frequency of eating breakfast	-0.178098	0.0377873	-0.252284	-0.103912	-4.71318	2.92595e-06	2.3281e-06	0.0646587	0.0478406	0.00530581	0.00422168
	CD45RA+CCR7+/Memory_CD8+_T	Income	-0.0790823	0.016902	-0.112265	-0.0458995	-4.67888	3.44339e-06	2.74843e-06	0.129857	0.114211	0.0058873	0.0046991
	inParent_Naive_Treg_cells_in_Treg_cells	Frequency of canteen	0.104989	0.0224269	0.0609593	0.149019	4.68138	3.40279e-06	2.7154e-06	0.0836643	0.067188	0.0058873	0.0046991
	inCD45_Central_memory_Tconv_cells_in_CD45+_cells	Income	0.0865002	0.0185604	0.0500615	0.122939	4.66047	3.75634e-06	3.00326e-06	0.0687289	0.051984	0.00624397	0.00499216
	CD85j_in_CD28+_CD8+_T_cells	uPDI	-0.279472	0.0528982	-0.383324	-0.17562	-5.28321	1.68181e-07	1.26612e-07	0.0842556	0.0677899	0.0070172	0.00528277
	inCD45_Naive_Treg_cells_in_CD45+_cells	Income	-0.0886807	0.0192134	-0.126401	-0.05096	-4.61557	4.63824e-06	3.72347e-06	0.0760523	0.0594391	0.00721887	0.00579955
	CD16+/CD16-_mDCs	MEQ Score	0.173793	0.037683	0.0998117	0.247774	4.61197	4.71696e-06	3.78789e-06	0.0712873	0.0545885	0.00721887	0.00579955
	inCD45_NK_cells_in_CD45+_cells	Beck Depression Inventory score	-0.160017	0.0347327	-0.228206	-0.0918282	-4.6071	4.82536e-06	3.87664e-06	0.0725068	0.0558299	0.00721887	0.00579955
	inCD45_CD56_dim_NK_cells_in_CD45+_cells	Beck Depression Inventory score	-0.159986	0.0346693	-0.22805	-0.0919214	-4.61462	4.65872e-06	3.74022e-06	0.0784914	0.061922	0.00721887	0.00579955
	SSC_in_HLADR-_CD38+_CD8+_T_cells	Green tea intake per week	0.342094	0.0643856	0.215689	0.468499	5.3132	1.4359e-07	1.07767e-07	0.0585608	0.0416331	0.00793564	0.00595587
	Naive/Memory_CD8+_T	Income	-0.0770609	0.0168596	-0.110161	-0.0439612	-4.57073	5.71535e-06	4.60665e-06	0.116236	0.100346	0.00834177	0.00672357
	inCD45_NKp46+_NK_cells_in_CD45+_cells	MEQ Score	0.174236	0.0383303	0.098984	0.249488	4.54565	6.41871e-06	5.18514e-06	0.0973126	0.0810817	0.0089326	0.0072159
	inParent_CD16+_mDCs_in_mDCs	MEQ Score	0.173557	0.038171	0.0986176	0.248496	4.54683	6.3839e-06	5.15648e-06	0.0787812	0.0622171	0.0089326	0.0072159
	inCD45_Effector_NK_cells_in_CD45+_cells	MEQ Score	0.173944	0.0383608	0.0986317	0.249256	4.53441	6.7601e-06	5.46638e-06	0.0977216	0.0814981	0.00898958	0.00726919
	inParent_CD16-_mDCs_in_mDCs	MEQ Score	-0.174101	0.0383855	-0.249461	-0.0987404	-4.53558	6.72362e-06	5.43631e-06	0.0625925	0.0457374	0.00898958	0.00726919
	inCD45_pDCs_in_CD45+_cells	Income	-0.0830874	0.0184324	-0.119275	-0.0468999	-4.50768	7.64337e-06	6.19524e-06	0.0932627	0.076959	0.00994319	0.00805933
	inCD45_NKp46+_NK_cells_in_CD45+_cells	Beck Depression Inventory score	-0.15454	0.0343859	-0.222048	-0.0870317	-4.49428	8.12685e-06	6.5949e-06	0.0967486	0.0805075	0.0103472	0.00839671
	inCD45_Classical_monocytes_in_CD45+_cells	MEQ Score	-0.171685	0.0384636	-0.247199	-0.0961716	-4.46358	9.34717e-06	7.60562e-06	0.0966942	0.0804522	0.011653	0.00948183
	inCD45_CD56_dim_NK_cells_in_CD45+_cells	The number of days you go to bed after 12 last week	-0.128369	0.0288611	-0.18503	-0.0717074	-4.44782	1.00398e-05	8.18047e-06	0.076616	0.0600129	0.0122611	0.00999036
	inParent_Non-Classical_monocytes_in_Monocytes	MEQ Score	0.162027	0.0364741	0.0904191	0.233635	4.44225	1.02965e-05	8.39366e-06	0.112934	0.0969836	0.012323	0.0100457
	IL-1 b_LPS+ATP	The number of days you go to bed after 12 last week	0.120993	0.0268203	0.0683385	0.173648	4.51126	7.51887e-06	6.0924e-06	0.06851	0.0517612	0.0137595	0.0111491
	inCD45_Monocytes_in_CD45+_cells	The number of days you go to bed after 12 last week	0.125286	0.0284765	0.0693797	0.181193	4.39963	1.24763e-05	1.02082e-05	0.0955079	0.0792446	0.0146391	0.0119778
	ICOS_in_CXCR3+_CCR4-_CD8+_T_cells	Beer intake per week	0.193212	0.038109	0.118395	0.26803	5.06999	5.05946e-07	3.89125e-07	0.0412071	0.0239673	0.0158326	0.0121769
	inParent_CD56_dim_NK_cells_in_NK_cells	MEQ Score	0.162383	0.0372462	0.0892599	0.235507	4.35974	1.49117e-05	1.22428e-05	0.138526	0.123036	0.0171602	0.0140889
	CD16_in_CD16+_mDCs	Frequency of coffee intake	0.132306	0.0266449	0.0799949	0.184616	4.96551	8.55596e-07	6.64777e-07	0.0993284	0.0831338	0.0178494	0.0138686
	ICOS_in_CXCR3+_CCR4-_CD8+_T_cells	Beer intake per month	0.196641	0.0393743	0.11934	0.273943	4.99416	7.41511e-07	5.74541e-07	0.0402287	0.0229714	0.0178494	0.0138686
	inParent_Classical_monocytes_in_Monocytes	MEQ Score	-0.160304	0.0369665	-0.232878	-0.0877295	-4.33647	1.65353e-05	1.36028e-05	0.0795266	0.0629759	0.0186696	0.0153585
	CD16_in_CD16+_mDCs	Often drink coffee	0.386144	0.078888	0.231267	0.541021	4.89484	1.21407e-06	9.49718e-07	0.0984883	0.0822785	0.0188088	0.0148493
	CD16_in_Non-Classical_monocytes	Often drink coffee	0.38378	0.0791629	0.228364	0.539197	4.84798	1.5275e-06	1.20022e-06	0.10906	0.0930404	0.0188088	0.0148493
	CD16_in_Non-Classical_monocytes	Frequency of coffee intake	0.13134	0.0267391	0.0788441	0.183835	4.9119	1.1162e-06	8.71732e-07	0.109804	0.0937976	0.0188088	0.0148493
	CD85j_in_CD28+_CD8+_T_cells	Frequency of protein powder	0.128255	0.0267024	0.0758319	0.180679	4.80315	1.89947e-06	1.4988e-06	0.0783123	0.0617397	0.0188088	0.0148493
	CD64_in_Lymphocytes	uPDI	-0.25312	0.052434	-0.356061	-0.150179	-4.8274	1.68863e-06	1.3294e-06	0.083136	0.0666502	0.0188088	0.0148493
	CD85j_in_HLADR+_CD38-_CD4+_T_cells	uPDI	-0.257175	0.0530294	-0.361285	-0.153065	-4.84966	1.51502e-06	1.19023e-06	0.0528957	0.0358662	0.0188088	0.0148493
	CD85j_in_CD28+_CD3+_T_cells	uPDI	-0.257084	0.0535886	-0.362291	-0.151876	-4.79736	1.95342e-06	1.5422e-06	0.0681527	0.0513975	0.0188088	0.0148493
	inCD45_Central_memory_CD8+_T_cells_in_CD45+_cells	Income	0.0810501	0.0188369	0.0440686	0.118032	4.30274	1.91916e-05	1.58332e-05	0.0903702	0.0740144	0.020508	0.0169192
	inCD45_HLADR+_CD38-_CD8+_T_cells_in_CD45+_cells	Income	0.0755587	0.0175466	0.0411104	0.110007	4.30618	1.8903e-05	1.55905e-05	0.188097	0.173498	0.020508	0.0169192
	inCD45_CD16+_mDCs_in_CD45+_cells	Frequency of eating breakfast	0.161198	0.037412	0.0877488	0.234647	4.30872	1.86922e-05	1.54134e-05	0.0896556	0.073287	0.020508	0.0169192
	inCD45_NK_cells_in_CD45+_cells	The number of days you go to bed after 12 last week	-0.12397	0.0289404	-0.180787	-0.0671527	-4.28363	2.08726e-05	1.72478e-05	0.0689088	0.0521672	0.0219129	0.0181074
	inParent_CD16+_mDCs_in_mDCs	Appetite at 5-9a.m.	0.136994	0.0320199	0.0741312	0.199857	4.27841	2.1355e-05	1.76541e-05	0.0758375	0.0592205	0.0220329	0.0182145
	inCD45_Tfh17_cells_in_CD45+_cells	Income	0.0738348	0.0173139	0.0398431	0.107826	4.26447	2.26981e-05	1.87865e-05	0.0858197	0.0693821	0.0230217	0.0190542
	inCD45_CD85j+_CD4+_T_cells_in_CD45+_cells	Income	0.0803129	0.018874	0.0432585	0.117367	4.25521	2.36341e-05	1.95763e-05	0.0547808	0.0377851	0.02357	0.0195244
	inCD45_Effector_NK_cells_in_CD45+_cells	Appetite at 5-9a.m.	0.136818	0.0321817	0.0736374	0.199999	4.25143	2.40265e-05	1.99075e-05	0.0946946	0.0784166	0.02357	0.0195293
	inCD45_CD56_dim_NK_cells_in_CD45+_cells	Appetite at 5-9a.m.	0.137471	0.03245	0.073764	0.201179	4.23641	2.56487e-05	2.12783e-05	0.074328	0.0576838	0.0247555	0.0205373
	inCD45_HLADR+_CD38-_CD4+_T_cells_in_CD45+_cells	Income	0.0783197	0.0185919	0.041819	0.11482	4.21256	2.8441e-05	2.36416e-05	0.0742879	0.057643	0.0270149	0.0224561
	inParent_HLADR+_CD38-_CD4-_CD8-_T_cells_in_CD4-_CD8-_T_cells	Income	0.0747989	0.0178518	0.0397514	0.109846	4.18999	3.13474e-05	2.61062e-05	0.171706	0.156813	0.0291275	0.0242758
	inParent_Non-Classical_monocytes_in_Monocytes	Frequency of eating breakfast	0.150604	0.0359994	0.0799285	0.22128	4.18352	3.22315e-05	2.68567e-05	0.11026	0.0942621	0.0291275	0.0242758
	inCD45_NKp46+_NK_cells_in_CD45+_cells	Appetite at 5-9a.m.	0.134525	0.0321711	0.0713647	0.197684	4.18154	3.25077e-05	2.70912e-05	0.0934389	0.0771384	0.0291275	0.0242758
	inCD45_Effector_NK_cells_in_CD45+_cells	The number of days you go to bed after 12 last week	-0.119861	0.0286694	-0.176146	-0.0635755	-4.18079	3.26122e-05	2.718e-05	0.0939664	0.0776753	0.0291275	0.0242758
	inCD45_Monocytes_in_CD45+_cells	Frequency of canteen	0.0958438	0.0229804	0.0507274	0.14096	4.17067	3.40596e-05	2.841e-05	0.0931107	0.0768043	0.0295938	0.0246858
	inParent_Effector_NK_cells_in_NKp46+_NK_cells	Beck Depression Inventory score	-0.140913	0.0337902	-0.207251	-0.0745743	-4.17023	3.41234e-05	2.84641e-05	0.114131	0.0982023	0.0295938	0.0246858
	NKp46_in_CD45+_cells	Income	-0.0870396	0.018574	-0.123505	-0.0505742	-4.6861	3.32758e-06	2.65424e-06	0.0547212	0.0377245	0.0297514	0.0237312
	inCD45_CD57+_CD4+_T_cells_in_CD45+_cells	Income	0.0782188	0.0187986	0.0413124	0.115125	4.16088	3.5517e-05	2.96494e-05	0.0732379	0.0565741	0.0299348	0.0249894
	inCD45_Th9_cells_in_CD45+_cells	Income	0.0782089	0.0187814	0.0413364	0.115082	4.16417	3.502e-05	2.92266e-05	0.0693779	0.0526447	0.0299348	0.0249849
	Neu/Lym	Beck Depression Inventory score	0.144353	0.0347705	0.0760901	0.212617	4.1516	3.69532e-05	3.08717e-05	0.112351	0.096391	0.0307127	0.0256582
	CD16_in_Non-Classical_monocytes	The amount of coffee consumed per day	0.17208	0.0369766	0.0994853	0.244674	4.65374	3.87732e-06	3.10188e-06	0.106852	0.0907925	0.0323555	0.0258846
	inCD45_NK_cells_in_CD45+_cells	Appetite at 5-9a.m.	0.13425	0.0325278	0.0703902	0.198111	4.12725	4.09899e-05	3.4312e-05	0.0672539	0.0504826	0.033601	0.0281269
	HLADR_in_mDCs	Frequency of eating breakfast	-0.182112	0.0394615	-0.259585	-0.104639	-4.61493	4.65204e-06	3.73476e-06	0.0478802	0.0307605	0.0358404	0.0287986
	CXCR5_in_Tc2_cells	MEQ Score	0.164265	0.0356692	0.0942375	0.234292	4.60524	4.8676e-06	3.91123e-06	0.064526	0.0477056	0.0358404	0.0287986
	inCD45_CD57+_CD4+_CD8+_T_cells_in_CD45+_cells	Beck Anxiety Inventory score	-0.139273	0.0339319	-0.20589	-0.0726565	-4.1045	4.51376e-05	3.78537e-05	0.0625083	0.0456516	0.036501	0.0306108
	inCD45_NKp46+_NK_cells_in_CD45+_cells	The number of days you go to bed after 12 last week	-0.117332	0.0286625	-0.173603	-0.0610599	-4.09356	4.72709e-05	3.96778e-05	0.0925467	0.0762301	0.0377165	0.0316581
	CXCR5_in_CD8+_T_cells	Frequency of eating breakfast	0.164783	0.0360576	0.0939933	0.235574	4.57001	5.73465e-06	4.6225e-06	0.0918754	0.0755467	0.0377798	0.030453
	ICOS_in_Tc1_cells	Beer intake per week	0.174296	0.0380642	0.0995668	0.249026	4.57901	5.49987e-06	4.42968e-06	0.0364463	0.019121	0.0377798	0.030453
	inParent_CD69+_CD4-_CD8-_T_cells_in_CD4-_CD8-_T_cells	Income	0.0761821	0.0186343	0.0395984	0.112766	4.08828	4.83336e-05	4.0587e-05	0.0768468	0.0602479	0.038057	0.0319575
	inParent_Intermediate_monocytes_in_Monocytes	Employed	0.299727	0.0734299	0.155566	0.443888	4.08181	4.96685e-05	4.17297e-05	0.078553	0.0619848	0.0386002	0.0324305
	inParent_Naive_Treg_cells_in_Treg_cells	Frequency of stir-fried cooking method	0.077727	0.0190871	0.0402544	0.1152	4.07224	5.17066e-05	4.34754e-05	0.0770577	0.0604626	0.0387981	0.0326315
	inParent_HLADR+_CD38+_CD4-_CD8-_T_cells_in_CD4-_CD8-_T_cells	The amount of food to eat before bedtime	0.19601	0.048161	0.101457	0.290562	4.06988	5.22208e-05	4.39161e-05	0.102366	0.0862258	0.0387981	0.0326315
	inCD45_Tc1_cells_in_CD45+_cells	Contact with animals in farm	-0.378409	0.092843	-0.560683	-0.196135	-4.07579	5.09406e-05	4.28191e-05	0.105836	0.0897587	0.0387981	0.0326315
	inParent_NK_cells_in_Lymphocytes	MEQ Score	0.154029	0.0378585	0.079703	0.228355	4.06853	5.25167e-05	4.41696e-05	0.113641	0.0977032	0.0387981	0.0326315
	inCD45_Th17Th1_cells_in_CD45+_cells	Income	0.0763125	0.0187707	0.0394609	0.113164	4.06551	5.31874e-05	4.47446e-05	0.0646797	0.047862	0.0388145	0.0326532
	CD16_in_CD16+_mDCs	The amount of coffee consumed per day	0.167226	0.0368868	0.0948081	0.239644	4.53349	6.78865e-06	5.48991e-06	0.0943576	0.0780736	0.0397237	0.0321415
	CD85j_in_CD4+_T_cells	MEQ Score	0.175749	0.038819	0.0995377	0.25196	4.5274	6.98176e-06	5.64912e-06	0.0630888	0.0462426	0.0397237	0.0321415
	CD85j_in_HLADR-_CD38+_CD4+_T_cells	uPDI	-0.235608	0.051955	-0.337609	-0.133607	-4.53485	6.74648e-06	5.45515e-06	0.112909	0.0969582	0.0397237	0.0321415
	CD25_in_CXCR3-_CCR4+_CD8+_T_cells	Beer intake per week	0.166093	0.0369682	0.0935151	0.238671	4.49286	8.1796e-06	6.63853e-06	0.0467872	0.0296479	0.0441423	0.0358493
	ICOS_in_Tc1_cells	Beer intake per month	0.176412	0.0393304	0.0991965	0.253627	4.48538	8.46368e-06	6.8736e-06	0.0353459	0.0180008	0.0441423	0.0358493
	inParent_CD57+_CD8+_T_cells_in_CD8+_T_cells	Income	0.0675618	0.0167802	0.0346181	0.100505	4.02629	6.26478e-05	5.28683e-05	0.234611	0.220849	0.0451675	0.0381167
	inCD45_CXCR3+_CCR4-_CD4+_T_cells_in_CD45+_cells	Income	0.0741082	0.0184596	0.0378674	0.110349	4.01462	6.57581e-05	5.55445e-05	0.0588071	0.0418839	0.0462945	0.039104
	inParent_Naive_Treg_cells_in_Treg_cells	Alcohol intake or not	-0.221419	0.0551309	-0.329655	-0.113183	-4.01624	6.53174e-05	5.51651e-05	0.0764921	0.0598869	0.0462945	0.039104
	CD20_in_Transitional_B_cells	Black tea intake per week	0.142583	0.0319937	0.0797713	0.205394	4.4566	9.64824e-06	7.85538e-06	0.0305291	0.0130974	0.0471223	0.0383766
	CD85j_in_CD28+_CD4-_CD8-_T_cells	uPDI	-0.238905	0.0536451	-0.344224	-0.133586	-4.45343	9.78798e-06	7.97136e-06	0.0637322	0.0468975	0.0471223	0.0383766
	TNF-a_HKSA	The temperature of taste	-0.182081	0.0457857	-0.27197	-0.0921921	-3.9768	7.68726e-05	6.51263e-05	0.02778	0.0102989	0.0493668	0.0418645
	IL-6_Flagellin	The number of years of high-alcohol liquor intake	-0.266222	0.0671551	-0.398064	-0.13438	-3.96428	8.09292e-05	6.86303e-05	0.0442281	0.0270427	0.0493668	0.0418645
	inParent_CXCR5+_CD8+_T_cells_in_CD8+_T_cells	Income	0.0727795	0.0182267	0.0369958	0.108563	3.99301	7.19084e-05	6.08431e-05	0.082219	0.0657167	0.0494606	0.0418496
	inParent_CD85j+_CD8+_T_cells_in_CD8+_T_cells	Green tea intake per week	0.241811	0.0605419	0.122952	0.36067	3.99411	7.15821e-05	6.05618e-05	0.170476	0.155561	0.0494606	0.0418496

## Sheet: S8
Exposures	LV (Latent Variables)	Category
The number of years of cigarette consumption	LV1	Tobacco smoke factors
Ever smoking	LV1	Tobacco smoke factors
Smoking today	LV1	Tobacco smoke factors
Smoking	LV1	Tobacco smoke factors
The amount of cigarette smoked per day	LV1	Tobacco smoke factors
Cigarette inhalation depth	LV1	Tobacco smoke factors
Beer intake per month	LV2	Alcohol use
Beer intake per week	LV2	Alcohol use
The number of years of beer intake	LV2	Alcohol use
High alcohol liquor intake per month	LV2	Alcohol use
The number of years of high-alcohol liquor intake	LV2	Alcohol use
The number of years of low-alcohol liquor intake	LV2	Alcohol use
Wine intake per month	LV2	Alcohol use
Wine intake per week	LV2	Alcohol use
The number of years of wine intake	LV2	Alcohol use
The number of years of rice wine intake	LV2	Alcohol use
Alcohol intake or not	LV2	Alcohol use
Low-alcohol liquor intake or not	LV2	Alcohol use
High-alcohol liquor intake or not	LV2	Alcohol use
Rice wine intake or not	LV2	Alcohol use
Beer intake or not	LV2	Alcohol use
Wine intake or not	LV2	Alcohol use
Total_vite	LV3	Dietary intake
Dietary fiber	LV3	Dietary intake
Riboflavin	LV3	Dietary intake
K	LV3	Dietary intake
P	LV3	Dietary intake
Mg	LV3	Dietary intake
Mn	LV3	Dietary intake
Fe	LV3	Dietary intake
Cu	LV3	Dietary intake
Zn	LV3	Dietary intake
Niacin	LV3	Dietary intake
eggs	LV4	Dietary intake
hPDI	LV4	Dietary intake
meat	LV4	Dietary intake
whole grains	LV4	Dietary intake
MUFA	LV4	Dietary intake
PUFA	LV4	Dietary intake
SFA	LV4	Dietary intake
Cholesterol	LV4	Dietary intake
Protein	LV4	Dietary intake
Retinol	LV4	Dietary intake
Water	LV4	Dietary intake
CHO	LV4	Dietary intake
Se	LV4	Dietary intake
Fat	LV4	Dietary intake
Vitamin_A	LV4	Dietary intake
Black tea intake per week	LV5	Dietary intake
Green tea intake per week	LV5	Dietary intake
Oolong tea intake per week	LV5	Dietary intake
Puerh tea intake per week	LV5	Dietary intake
Scented tea intake per week	LV5	Dietary intake
Drink black tea or not	LV5	Dietary intake
Drink scented tea or not	LV5	Dietary intake
Drink green tea or not	LV5	Dietary intake
Drink Pu-erh tea or not	LV5	Dietary intake
Drink oolong tea or not	LV5	Dietary intake
Drink tea or not	LV5	Dietary intake
The times of adding new tea per day	LV5	Dietary intake
WHOQOL	LV6	Mental health
Beck Anxiety Inventory score	LV6	Mental health
Beck Depression Inventory score	LV6	Mental health
Anxiety score	LV6	Mental health
Self-reported sleep quality	LV6	Sleep
PSQI(Daytime Dysfunction)	LV6	Sleep
PSQI(the Time to fall sleep)	LV6	Sleep
PSQI(Sleep Quality)	LV6	Sleep
Pittsburgh Sleep Quality Score	LV6	Sleep
Trouble sleeping#2	LV6	Sleep
Insomnia Score	LV6	Sleep
Duration of antibiotic usage	LV7	Antibiotic use
Frequency of antibiotic usage	LV7	Antibiotic use
Ever use antibiotic last half year	LV7	Antibiotic use
Frequency of coffee intake	LV8	Dietary intake
Often drink coffee	LV8	Dietary intake
The amount of coffee consumed per day	LV8	Dietary intake
Fish and aquatic products	LV9	Dietary intake
Fresh fruits	LV9	Dietary intake
Fresh vegetables	LV9	Dietary intake
Garlic	LV9	Dietary intake
Legumes	LV9	Dietary intake
Nuts	LV9	Dietary intake
PDI	LV9	Dietary intake
Preserved vegetables	LV9	Dietary intake
uPDI	LV9	Dietary intake
Vegetable oils	LV9	Dietary intake
Carotene	LV9	Dietary intake
Thiamin	LV9	Dietary intake
Vitamin_C	LV9	Dietary intake
The amount of food to eat before bedtime	LV10	Dietary behavior
Appetite at 5-9a.m.	LV10	Dietary behavior
Frequency of barbecue cooking method	LV10	Dietary behavior
Frequency of deep-fried food	LV10	Dietary behavior
Eat breakfast or not	LV10	Dietary behavior
Appetite at 9p.m.-1a.m.	LV10	Dietary behavior
Appetite at 5-9p.m.	LV10	Dietary behavior
Frequency of eating breakfast	LV10	Dietary behavior
Frequency of restaurant	LV10	Dietary behavior
Frequency of takeaway food	LV10	Dietary behavior
Frequency of deep-fried cooking method	LV10	Dietary behavior
The number of days you go to bed after 12 last week	LV10	Sleep
MEQ Score	LV10	Sleep
Frequency of protein powder	LV11	Vitamins, minerals, and other supplement use
Frequency of multivitamins	LV11	Vitamins, minerals, and other supplement use
Protein powder intake	LV11	Vitamins, minerals, and other supplement use
Fructooligosaccharides intake	LV11	Vitamins, minerals, and other supplement use
Multivitamins intake	LV11	Vitamins, minerals, and other supplement use
Probiotics intake	LV11	Vitamins, minerals, and other supplement use
Enzyme intake	LV11	Vitamins, minerals, and other supplement use
Inulin intake	LV11	Vitamins, minerals, and other supplement use
Vitamin C intake	LV11	Vitamins, minerals, and other supplement use
Vitamin D intake	LV11	Vitamins, minerals, and other supplement use
Frequency of vitamin C #2	LV11	Vitamins, minerals, and other supplement use
Frequency of vitamin D #2	LV11	Vitamins, minerals, and other supplement use
Time spend in sleeping in workdays	LV12	Sleep
Time spend in sleeping in weekends	LV12	Sleep
Hours of sleeping	LV12	Sleep
PSQI(Total Sleep Time)	LV12	Sleep

## Sheet: S9
Immunophenotypes	Exposures	R2	adj R2	coef	stderror	ci2.5	ci97.5	P-value of coefficient	FDR of coefficient	P-value of LRT	FDR of LRT
CD16_in_Lymphocytes	LV10 (Chrononutrition)	0.106935	0.0942548	-0.14154	0.0350113	-0.210245	-0.0728348	5.69573e-05	0.0277931	4.97917e-05	0.0243004
CD85j_in_CD57+_CD8+_T_cells	LV10 (Chrononutrition)	0.037832	0.0241704	-0.146889	0.0361382	-0.217806	-0.0759729	5.19308e-05	0.0277931	4.53349e-05	0.0243004
CXCR5_in_CD4-_CD8-_T_cells	LV10 (Chrononutrition)	0.109294	0.0966471	-0.147056	0.0338379	-0.213459	-0.0806538	1.53076e-05	0.0139606	1.31205e-05	0.0119659
CXCR5_in_CD8+_T_cells	LV10 (Chrononutrition)	0.104665	0.0919526	-0.167808	0.0338852	-0.234304	-0.101313	8.62634e-07	0.00177013	7.0792e-07	0.00145265
CXCR5_in_CXCR3-_CCR4+_CD8+_T_cells	LV10 (Chrononutrition)	0.0958617	0.0830241	-0.159828	0.0339787	-0.226507	-0.0931491	2.9179e-06	0.00399169	2.43921e-06	0.00333684
CXCR5_in_CXCR3+_CCR4-_CD8+_T_cells	LV10 (Chrononutrition)	0.0915083	0.0786088	-0.145336	0.034162	-0.212374	-0.0782972	2.29664e-05	0.0171371	1.98055e-05	0.0147785
CXCR5_in_Lymphocytes	LV10 (Chrononutrition)	0.137976	0.125736	-0.134256	0.0332304	-0.199467	-0.069046	5.75636e-05	0.0277931	5.03297e-05	0.0243004
CXCR5_in_Tc1_cells	LV10 (Chrononutrition)	0.0992212	0.0864313	-0.142582	0.0339023	-0.209111	-0.0760534	2.83987e-05	0.0194247	2.45683e-05	0.0168047
CXCR5_in_Tc2_cells	LV10 (Chrononutrition)	0.107174	0.0944969	-0.176758	0.0336529	-0.242797	-0.110718	1.83959e-07	0.001135	1.4746e-07	0.000915468
IFN-g	LV10 (Chrononutrition)	0.0444729	0.0309056	0.127102	0.0356199	0.0572027	0.197002	0.000376612	0.0382841	0.000338623	0.0345708
IL-6	LV10 (Chrononutrition)	0.0733631	0.060206	0.122088	0.0349787	0.0534468	0.190729	0.000503738	0.0382841	0.000454879	0.0345708
inParent_Non-Classical_monocytes_in_Monocytes	LV10 (Chrononutrition)	0.233557	0.222674	-0.144317	0.0324567	-0.208009	-0.0806249	9.72154e-06	0.0381473	8.27576e-06	0.0324741
TNF-a	LV10 (Chrononutrition)	0.0353801	0.0216837	0.152973	0.0358068	0.0827063	0.223239	2.12329e-05	0.00484111	1.8289e-05	0.00416989
CCR7_in_Lymphocytes	LV8 (Coffee Intake)	0.159732	0.147801	0.123708	0.0296251	0.0655721	0.181843	3.23259e-05	0.0204101	2.80202e-05	0.0176915
CD16_in_CD16+_mDCs	LV8 (Coffee Intake)	0.0799281	0.0668642	0.160551	0.0310263	0.0996662	0.221437	2.76559e-07	0.001135	2.23067e-07	0.000915468
CD16_in_CD56_dim_NK_cells	LV8 (Coffee Intake)	0.0618747	0.0485544	0.149867	0.0311525	0.0887337	0.210999	1.73862e-06	0.00285412	1.44204e-06	0.00236726
CD16_in_Effector_NK_cells	LV8 (Coffee Intake)	0.0596434	0.0462915	0.141245	0.0311913	0.080036	0.202454	6.67103e-06	0.00684448	5.64676e-06	0.00579358
CD16_in_NK_cells	LV8 (Coffee Intake)	0.066979	0.0537312	0.142462	0.0310755	0.0814801	0.203444	5.13803e-06	0.00602471	4.33203e-06	0.00507961
CD16_in_NKp46+_NK_cells	LV8 (Coffee Intake)	0.0628167	0.0495099	0.133056	0.0311519	0.0719244	0.194188	2.13233e-05	0.0171371	1.8368e-05	0.0147785
CD16_in_Non-Classical_monocytes	LV8 (Coffee Intake)	0.08387	0.070862	0.156174	0.0309634	0.0954121	0.216935	5.42973e-07	0.00148557	4.42469e-07	0.00121059
CD16_in_Terminal_NK_cells	LV8 (Coffee Intake)	0.0548346	0.0414144	0.127689	0.0311259	0.0666079	0.188769	4.42778e-05	0.0259594	3.85616e-05	0.0226081
CD64_in_Lymphocytes	LV9 (Healthy Diet)	0.0989034	0.0861089	0.12098	0.0305529	0.0610235	0.180936	8.04446e-05	0.0366827	7.06882e-05	0.0322338
SSC_in_Effector_CD8+_T_cells	LV9 (Healthy Diet)	0.0473888	0.0338629	0.139351	0.0314771	0.0775815	0.201121	1.06182e-05	0.0384803	9.05109e-06	0.0328012

[truncated: 9 more sheets: S10, S11, S12, S13, S14, S15, S16, S17, S18]
